# Supplementary material for: Identification and Validation of Human Papillomavirus Encoded microRNAs
Source: PLoS One. 2013 Jul 30;8(7):e70202. doi: 10.1371/journal.pone.0070202 (PMC3728184; doi:10.1371/journal.pone.0070202)
Supplement: Table S1 — Sequences of PCR primers as well as in situ and northern hybridization probes with their Tm values. F*, forward primer; R*, reverse primer. (XLSX) [file pone.0070202.s007.xlsx]

## Sheet: Table S1
Table S1. Sequences of PCR primers as well as in situ and northern hybridization probes with their Tm values
	Primers for PCR	Tm °C
HPV6-miR-H1 F*	TCTGGTGCTTCCCCTATAACT	56.3
HPV6-miR-H1 R*	TGCATGGGGAATGGTATTGT	54.5
HPV16-miR-H1 F	GGTACAGATTCTAGGTGGCCT	55.9
HPV16-miR-H1 R	CGTTGGCAAAGAGTCTCCATCGT	59.6
HPV16-miR-H2 F	CCGATTTCGGTTACGCCCTTAGT	59.1
HPV16-miR-H2 R	AGGCCAACTAAATGTCACCCT	56.1
HPV38-miR-H1 F	CCTCTACCACTGATGCTTCA	54
HPV38-miR-H1 R	GCATTTCACAAGGTTAGAGGCA	55.9
HPV68-miR-H1 F	CAAAAAGCGAGGTGCCTTTAG	55.2
HPV68-miR-H1 R	CCATAGACCCACTAGGCGAGG	59
	Probes for in situ hybridization	RNA Tm calc °C
HPV16-miR-H1	/5DigN/TTATCATTAAGCTCATACACT/3Dig_N/	75
HPV16-miR-H2	/5DigN/CAAACCGTTTTGGGTTACACAT/3Dig_N/	79
hsa-miR-205	/5DigN/CAGACTCCGGTGGAATGAAGGA/3Dig_N/	87
scramble (neg. control)	/5DigN/GTGTAACACGTCTATACGCCCA/3Dig_N/	87
U6 snRNA control	/5DigN/CACGAATTTGCGTGTCATCCTT/3/	84
F*, forward primer; R*, reverse primer.
