# Supplementary material for: Identification and Validation of Human Papillomavirus Encoded microRNAs
Source: PLoS One. 2013 Jul 30;8(7):e70202. doi: 10.1371/journal.pone.0070202 (PMC3728184; doi:10.1371/journal.pone.0070202)
Supplement: Table S3 — First round prediction result on positive strand of reference genome. (XLSX) [file pone.0070202.s009.xlsx]

## Sheet: Table S3
Table S3. First round prediction result on positive strand of reference genome
rank	strand	startlocation	sequencelength	readcounts	MFE	mature sequences	starsequences	presequences	annotation
1	+	1294179	55	5027	-15.9	GTTGGATTGTCTGTGGTGCA	ACCTTTTGCAAGAACCAAT	CCTTTTGCAAGAACCAATCCATTCTCAGGGTTGGATTGTCTGTGGTGCAGAGAGC	169. Bovine papillomavirus - 1 complete genome 7 945 bp circular DNA NC_001522.1 GI:9627056
2	+	2393481	55	5027	-15.9	GTTGGATTGTCTGTGGTGCA	ACCTTTTGCAAGAACCAAT	CCTTTTGCAAGAACCAATCCATTCTCAGGGTTGGATTGTCTGTGGTGCAGAGAGC	310. Bovine papillomavirus - 1 complete genome 7 945 bp linear DNA X02346.1 GI:60965
3	+	1219137	109	2983	-48.3	AGGTAGGGGAAGTGGTGGTGCA	GCGAGACACCTGGTATTTCCGTGGG	GTATTGGTACAGGTAGGGGAAGTGGTGGTGCAACAGGGTATGTACCGGTCGGCGAGACACCTGGTATTTCCGTGGGTGCAAGACCAGTTCCTCGACCTAATGTGCCCTT	159. Mastomys natalensis papillomavirus complete genome 7 687 bp circular DNA NC_001605.1 GI:9627486
4	+	1978515	109	2983	-48.3	AGGTAGGGGAAGTGGTGGTGCA	GCGAGACACCTGGTATTTCCGTGGG	GTATTGGTACAGGTAGGGGAAGTGGTGGTGCAACAGGGTATGTACCGGTCGGCGAGACACCTGGTATTTCCGTGGGTGCAAGACCAGTTCCTCGACCTAATGTGCCCTT	256. Multimammate rat papillomavirus complete genome 7 687 bp circular DNA U01834.1 GI:436472
5	+	2016092	136	2399	-49.7	GCTTCTGGGGAACAGCTTAAAGG	TGGCTCGGTTTGAACCCTGTGCC	GGCTTGATTTGGCTCGGTTTGAACCCTGTGCCACCATGCTCTGTGAAGTGCTTAGAAGCTCGGCAAGCAATTGAGATGCAGCTTCTGGGGAACAGCTTAAAGGAGAGCCCATGGTGCAATGAGCCATGGTCACTGT	261. Deer papillomavirus (DPV) complete genome 8 374 bp circular DNA M11910.1 GI:333021
6	+	1288423	136	2399	-49.7	GCTTCTGGGGAACAGCTTAAAGG	TGGCTCGGTTTGAACCCTGTGCC	GGCTTGATTTGGCTCGGTTTGAACCCTGTGCCACCATGCTCTGTGAAGTGCTTAGAAGCTCGGCAAGCAATTGAGATGCAGCTTCTGGGGAACAGCTTAAAGGAGAGCCCATGGTGCAATGAGCCATGGTCACTGT	168. Deer papillomavirus complete genome 8 374 bp circular DNA NC_001523.1 GI:9627065
7	+	2099906	118	112	-58.6	CCACGAAGCCCACCCACA	CCACGAGACGTGGAAACGGGAG	TCCAAGCCCACCCATCCTACCCCCACGAAGCCCACCCACACCTCCACTGTCACCACGAGACGTGGAAACGGGAGAGGAAGGGGCCTCGGGGGGAGGGGAGGAGGAGGGGGGGGAGCAG	272. Caretta caretta papillomavirus 1 complete genome 7 020 bp circular DNA EU493092.1 GI:187941634
8	+	966520	118	112	-58.6	CCACGAAGCCCACCCACA	CCACGAGACGTGGAAACGGGAG	TCCAAGCCCACCCATCCTACCCCCACGAAGCCCACCCACACCTCCACTGTCACCACGAGACGTGGAAACGGGAGAGGAAGGGGCCTCGGGGGGAGGGGAGGAGGAGGGGGGGGAGCAG	126. Caretta caretta papillomavirus 1 complete genome 7 020 bp circular DNA NC_011530.1 GI:212286048
9	+	215274	128	203	-70.4	GGGGATGCCCTGGCGCCA	GGGTGTCCTCCTCCGGGG	TGTGGTGCCCCTGGGTGAGGGGGATGCCCTGGCGCCAGGCGTGGAAATCTCTGCGGAGGTGCACCCCACGTTTGACCCCACAGCGGCTGGTGGTGCAGGAGGGGTGTCCTCCTCCGGGGGCGAGGCTG	29. Equine papillomavirus 2 complete genome 7 802 bp circular DNA EU503122.1 GI:187938329
10	+	945089	128	203	-70.4	GGGGATGCCCTGGCGCCA	GGGTGTCCTCCTCCGGGG	TGTGGTGCCCCTGGGTGAGGGGGATGCCCTGGCGCCAGGCGTGGAAATCTCTGCGGAGGTGCACCCCACGTTTGACCCCACAGCGGCTGGTGGTGCAGGAGGGGTGTCCTCCTCCGGGGGCGAGGCTG	123. Equine papillomavirus 2 complete genome 7 802 bp circular DNA NC_012123.1 GI:224460777
11	+	2063001	54	1102	-25.6	AACCCGAAGATCCTCCTCCAGA	TCCCCCAACAGGGACAGGGGA	AGGGGAGGGAACCCGAAGATCCTCCTCCAGAGGATCCTCCAGTTCCCCCAACAG	267. Human papillomavirus type 100 complete genome 7 380 bp circular DNA FM955839.1 GI:238623442
12	+	1257839	110	436	-28.7	GTGTGTGTGTGTTGCTGTGT	TATGTGTTTGTGCTTTGCG	ATTTTACCAACACACAAGCCAATATGTGCTGCTAACACACCTATATACCTGTAATCATTATTCCTTTTATAGTTTATGTGTTTGTGCTTTGCGTGTGTGTGTGTGTGTTG	164. Human papillomavirus type 26 complete genome 7 855 bp circular DNA NC_001583.1 GI:9627305
13	+	120212	91	1154	-23.4	GGCTTAGGAAATGAAGCT	GTAAAAGACGTCTGTTTGTGGACA	TGCAGTCTGTCAGCTTATCTACTACCCCAAAGAACAGTAAAAGACGTCTGTTTGTGGACAGTGGCTTAGGAAATGAAGCTGAAGATTCTGT	17. Human papillomavirus type 149 complete genome 7 333 bp circular DNA GU117629.1 GI:312451781
14	+	1823828	105	496	-43.8	CGACCGGAGGACTCGCCC	CCTTCTGCAGGGACACCCTC	TAGACCCGAATCAGGATGGAGTGAGCCTGCAGAACGACCGGAGGACTCGCCCGACAGAGCCGTCCCTTACCCTTCTGCAGGGACACCCTCCGGATTTGGTCCCAT	236. ovine papillomavirus 2 complete genome 7 758 bp circular DNA U83595.1 GI:1813787
15	+	1485943	70	134	-39.8	CATCTCTACTATATATAT	AGAGATGCAGGATGCAGAGAA	CCTGCATGCATCCTGCATCTCTACTATATATATATATATAGTATAGTAGAGATGCAGGATGCAGAGAAAG	193. Tursiops truncatus papillomavirus type 1 complete genome 8 089 bp circular DNA EU240894.1 GI:165909217
16	+	989799	70	134	-39.8	CATCTCTACTATATATAT	AGAGATGCAGGATGCAGAGAA	CCTGCATGCATCCTGCATCTCTACTATATATATATATATAGTATAGTAGAGATGCAGGATGCAGAGAAAG	129. Tursiops truncatus papillomavirus type 1 complete genome 8 089 bp circular DNA NC_011109.1 GI:195661184
17	+	1557847	109	47	-61.4	CCGGCTCCGGAACGGGGG	GGGGGTGTTCTTCGGGGGTCTGGGC	TCGGGGGTCTGGGCATCGGCACCGGCTCCGGAACGGGGGGGCGTGCAGGGTACGTTCCTCTGGGGACGCGTCCGCCCGTTGCACCTGGTCCCGTGCCCCGACCACCTGT	202. Macaca fascicularis papillomavirus type 3 Mac26 complete genome 7 935 bp circular DNA EF558839.2 GI:238800244
18	+	170786	67	2007	-14	GGAATAATAATTTGTTTG	ATTTTACTATTTCACAGT	TGTTGGAATAATAATTTGTTTGTTACTGTTGTGGATAACACACATAATACAAATTTTACTATTTCAC	23. Human papillomavirus type 109 complete genome 7 346 bp circular DNA EU541441.1 GI:189003642
19	+	209763	67	2007	-14	GGAATAATAATTTGTTTG	ATTTTACTATTTCACAGT	TGTTGGAATAATAATTTGTTTGTTACTGTTGTGGATAACACACATAATACAAATTTTACTATTTCAC	28. Human papillomavirus type 109 complete genome 7 346 bp circular DNA NC_012485.1 GI:225927560
20	+	2432880	132	70	-53.4	CAGCCTGCTAATGCTTCTGA	GCTATGGTAACATAACTAAGGA	CATGCGGAATGTCAGATGCATTAGCAGACGCTACGAGCGATTTGCTGAGCCCGCACTGTAGCTATGGTAACATAACTAAGGAGCACTCCGCGCTTGGAAACAGCCTGCTAATGCTTCTGAGATTCACTCATG	315. Sus scrofa papillomavirus type 1 isolate variant b complete genome 7 252 bp circular DNA EF395819.1 GI:151549163
21	+	1576588	136	47	-48.3	CACATGCATGCACACCCAAAC	TGTTGCGTGCGTGTGTTGCACATGT	CTGTTTGGTGTTGTTGCGTGCGTGTGTTGCACATGTGTTAATTAAAGTATGCGTGGTCGCACCCGAGTGAGTAACTGTGTGTGTGTCCGGCGCTGTAGTTTCTGTCACATGCATGCACACCCAAACACTGCCTCTA	204. Rhesus papillomavirus type 1b isolate Mac170 complete genome 8 025 bp circular DNA EF591300.1 GI:218953352
22	+	1601784	120	117	-45.3	TTTGAGCCCTAGGTTAGATGCTATA	GGGGTCCGTGTGTAGACA	TGCAAGACTGGGGTCCGTGTGTAGACACTGATTTGAGCCCTAGGTTAGATGCTATATCGCTAGAGAGAGCGAACAGAGGGGCCAAACGAAGGCTGTTTGCACAGGACAGCGGCTATGGCA	208. Macaca fascicularis papillomavirus type 8 Mac70 complete genome 8 001 bp circular DNA EF558842.1 GI:161019524
23	+	1513309	134	42	-41.3	CACATGCATGCACACCCAAAC	TGTTGCGTGCGTGTGTTGCACATGT	ACTGTTTTGTGTTGTTGCGTGCGTGTGTTGCACATGTGTTAATTAAAGTATGCGTGGTCGCACCCGAGTGAGTAACTGTGTGTGTCCGGCGCTGTAGTTTCTGTCACATGCATGCACACCCAAACACTGCCTCC	196. Rhesus papillomavirus type 1b isolate Mac686 complete genome 8 026 bp circular DNA FJ598133.1 GI:256860447
24	+	1907877	56	323	-24.9	TCCACCACCACCACCAACAA	TCTAGAAGGGGAGGTAGAAGGC	GAAGGGGAGGTAGAAGGCGGAGGTCACGGTCACCATCCACCTCCTCCTCCACCACC	247. Human papillomavirus type 36 complete genome 7 722 bp linear DNA U31785.1 GI:1020218
25	+	33974	76	116	-37.9	TCCCCAACCACCTGCAGAAGGGGAG	CCCTCCACCTCCTCCTCCTGCACCACACA	CACCTGCAGAAGGGGAGGTGGAAGGTCACCCAGGCGGCGATCAAGGTCACCCTCCACCTCCTCCTCCTGCACCACA	5. Human papillomavirus - 5 complete genome 7 746 bp circular DNA NC_001531.1 GI:9627145
26	+	2432177	69	610	-22.5	CGTCCTATAAGCAGGGTC	CTGGTCATAGAGGCGGAGCAC	AGTGTTTTAAATGAACTGGTCATAGAGGCGGAGCACGCCGTCCTATAAGCAGGGTCATTTGTTGTCACA	315. Sus scrofa papillomavirus type 1 isolate variant b complete genome 7 252 bp circular DNA EF395819.1 GI:151549163
27	+	2226450	134	83	-40.3	GGGTTGTACCTAGTGGTG	ACTGTAGGCAATCCATATTTTA	TGTAGGCAATCCATATTTTAGGGTTGTACCTAGTGGTGCAGGTAATAAACAGGCTGTTCCTAAGGTATCCGCATATCAGTATAGGGTGTTTAGAGTAGCTTTGCCCGATCCTAATAAATTTGGATTACCTGATT	288. Human papillomavirus type 45 isolate Qv25000 complete genome 7 849 bp circular DNA EF202164.1 GI:145968343
28	+	2218601	134	83	-40.3	GGGTTGTACCTAGTGGTG	ACTGTAGGCAATCCATATTTTA	TGTAGGCAATCCATATTTTAGGGTTGTACCTAGTGGTGCAGGTAATAAACAGGCTGTTCCTAAGGTATCCGCATATCAGTATAGGGTGTTTAGAGTAGCTTTGCCCGATCCTAATAAATTTGGATTACCTGATT	287. Human papillomavirus type 45 isolate Qv26351 complete genome 7 849 bp circular DNA EF202165.1 GI:145968352
29	+	2210752	134	83	-40.3	GGGTTGTACCTAGTGGTG	ACTGTAGGCAATCCATATTTTA	TGTAGGCAATCCATATTTTAGGGTTGTACCTAGTGGTGCAGGTAATAAACAGGCTGTTCCTAAGGTATCCGCATATCAGTATAGGGTGTTTAGAGTAGCTTTGCCCGATCCTAATAAATTTGGATTACCTGATT	286. Human papillomavirus type 45 isolate Qv31035 complete genome 7 849 bp circular DNA EF202166.1 GI:145968361
30	+	2202903	134	83	-40.3	GGGTTGTACCTAGTGGTG	ACTGTAGGCAATCCATATTTTA	TGTAGGCAATCCATATTTTAGGGTTGTACCTAGTGGTGCAGGTAATAAACAGGCTGTTCCTAAGGTATCCGCATATCAGTATAGGGTGTTTAGAGTAGCTTTGCCCGATCCTAATAAATTTGGATTACCTGATT	285. Human papillomavirus type 45 isolate Qv31748 complete genome 7 849 bp circular DNA EF202167.1 GI:145968370
31	+	2282319	115	282	-24.4	AGTATAGTAGACATGTGGAGGA	ACTTTAACTGCAGAGGTTA	GGTACATATGACCCTACTAAGTTTAAGCAGTATAGTAGACATGTGGAGGAATATGATTTACAGTTTATTTTTCAGTTGTGCACTATTACTTTAACTGCAGAGGTTATGTCATATA	295. Human papillomavirus type 45 isolate Qv27565 complete genome 7 848 bp circular DNA EF202157.1 GI:145968280
32	+	2274471	115	282	-24.4	AGTATAGTAGACATGTGGAGGA	ACTTTAACTGCAGAGGTTA	GGTACATATGACCCTACTAAGTTTAAGCAGTATAGTAGACATGTGGAGGAATATGATTTACAGTTTATTTTTCAGTTGTGCACTATTACTTTAACTGCAGAGGTTATGTCATATA	294. Human papillomavirus type 45 isolate Qv33330 complete genome 7 848 bp circular DNA EF202158.1 GI:145968289
33	+	2266623	115	282	-24.4	AGTATAGTAGACATGTGGAGGA	ACTTTAACTGCAGAGGTTA	GGTACATATGACCCTACTAAGTTTAAGCAGTATAGTAGACATGTGGAGGAATATGATTTACAGTTTATTTTTCAGTTGTGCACTATTACTTTAACTGCAGAGGTTATGTCATATA	293. Human papillomavirus type 45 isolate Qv34178 complete genome 7 848 bp circular DNA EF202159.1 GI:145968298
34	+	2258775	115	282	-24.4	AGTATAGTAGACATGTGGAGGA	ACTTTAACTGCAGAGGTTA	GGTACATATGACCCTACTAAGTTTAAGCAGTATAGTAGACATGTGGAGGAATATGATTTACAGTTTATTTTTCAGTTGTGCACTATTACTTTAACTGCAGAGGTTATGTCATATA	292. Human papillomavirus type 45 isolate Qv30004 complete genome 7 848 bp circular DNA EF202160.1 GI:145968307
35	+	815220	130	58	-44	TACTGTGTTGGACAATACGCGG	ATGTGTATAAACCTTCGGACTT	ATCTGTTCATTACTGTGTTGGACAATACGCGGGGTGGGGTCATGAACATTTCTACGAAACCTACGGATAGTGGGGATGTGTATAAACCTTCGGACTTCCGTGAATATGTCCGACATGTAGAGGAATACGA	106. Psittacus erithacus timneh papillomavirus complete genome 7 304 bp circular DNA AF420235.1 GI:21693250
36	+	1811760	130	58	-44	TACTGTGTTGGACAATACGCGG	ATGTGTATAAACCTTCGGACTT	ATCTGTTCATTACTGTGTTGGACAATACGCGGGGTGGGGTCATGAACATTTCTACGAAACCTACGGATAGTGGGGATGTGTATAAACCTTCGGACTTCCGTGAATATGTCCGACATGTAGAGGAATACGA	234. Psittacus erithacus timneh papillomavirus complete genome 7 304 bp circular DNA AF502599.1 GI:21311786
37	+	1144775	130	58	-44	TACTGTGTTGGACAATACGCGG	ATGTGTATAAACCTTCGGACTT	ATCTGTTCATTACTGTGTTGGACAATACGCGGGGTGGGGTCATGAACATTTCTACGAAACCTACGGATAGTGGGGATGTGTATAAACCTTCGGACTTCCGTGAATATGTCCGACATGTAGAGGAATACGA	149. Psittacus erithacus timneh papillomavirus complete genome 7 304 bp circular DNA NC_003973.1 GI:21326229
38	+	1890552	115	65	-33	TAAAAGGAGATTATTTGTGGA	TGCAGTCTATGAATATATCTT	AGCTGTTCAGGAGCTTAGTCCTCGTCTGCAGTCTATGAATATATCTTCAGAGCATAAATCTAAAAGGAGATTATTTGTGGAGCAAGACAGTGGACTGGAGCTATCTCTAAATGAA	245. Human papillomavirus type 38 complete genome 7 400 bp linear DNA U31787.1 GI:1020234
39	+	211619	105	145	-42.7	TCCTGCAGCAACTGCTCCTG	GCCCAAGGGAGGGGACTAG	CAACTGCTCCTGGGCAGTCTGGGCATAGTGTGTGCGGACTGCGCGTCACAAGAGGGGCACAATGGACACGGACAATGACCCAGGTACTAGCCCAAGGGAGGGGAC	29. Equine papillomavirus 2 complete genome 7 802 bp circular DNA EU503122.1 GI:187938329
40	+	941434	105	145	-42.7	TCCTGCAGCAACTGCTCCTG	GCCCAAGGGAGGGGACTAG	CAACTGCTCCTGGGCAGTCTGGGCATAGTGTGTGCGGACTGCGCGTCACAAGAGGGGCACAATGGACACGGACAATGACCCAGGTACTAGCCCAAGGGAGGGGAC	123. Equine papillomavirus 2 complete genome 7 802 bp circular DNA NC_012123.1 GI:224460777
41	+	2290167	115	277	-24.4	AGTATAGTAGACATGTGGAGGA	ACTTTAACTGCAGAGGTTA	AGTACATATGACCCTACTAAGTTTAAGCAGTATAGTAGACATGTGGAGGAATATGATTTACAGTTTATTTTTCAGTTGTGCACTATTACTTTAACTGCAGAGGTTATGTCATATA	296. Human papillomavirus type 45 isolate Qv20214 complete genome 7 858 bp circular DNA EF202156.1 GI:145968271
42	+	298159	108	424	-28.03	GAGCCCCCATGCAAATATGC	TGTTGCAAAGGACCCTACTTTT	AGCATAGAGCCCCCATGCAAATATGCTTCCCCCCTCTGATAATTACAACCAATGTTGATGTTGCAAAGGACCCTACTTTTGTATATTTGCATAGCAGGCTTATGTCTT	40. Bovine papillomavirus type 3 complete genome 7 276 bp circular DNA AF486184.1 GI:22901309
43	+	2963604	108	424	-28.03	GAGCCCCCATGCAAATATGC	TGTTGCAAAGGACCCTACTTTT	AGCATAGAGCCCCCATGCAAATATGCTTCCCCCCTCTGATAATTACAACCAATGTTGATGTTGCAAAGGACCCTACTTTTGTATATTTGCATAGCAGGCTTATGTCTT	383. Bovine papillomavirus type 3 complete genome 7 275 bp linear DNA AJ620207.1 GI:40804492
44	+	2280	108	424	-28.03	GAGCCCCCATGCAAATATGC	TGTTGCAAAGGACCCTACTTTT	AGCATAGAGCCCCCATGCAAATATGCTTCCCCCCTCTGATAATTACAACCAATGTTGATGTTGCAAAGGACCCTACTTTTGTATATTTGCATAGCAGGCTTATGTCTT	1. Bovine papillomavirus 3 complete genome 7 276 bp circular DNA NC_004197.1 GI:23216976
45	+	2100898	93	26	-47.1	GTCAATGTTGGCGTAGTTGA	TGCTGGCAATGAAATAGAATTA	CCGGGTGTCAATGTTGGCGTAGTTGATTATAGTGCTGGCAATGAAATAGAATTATCAGTGCTGTCATCGACTGCTCCAACGTTGACAAATGCT	272. Caretta caretta papillomavirus 1 complete genome 7 020 bp circular DNA EU493092.1 GI:187941634
46	+	967512	93	26	-47.1	GTCAATGTTGGCGTAGTTGA	TGCTGGCAATGAAATAGAATTA	CCGGGTGTCAATGTTGGCGTAGTTGATTATAGTGCTGGCAATGAAATAGAATTATCAGTGCTGTCATCGACTGCTCCAACGTTGACAAATGCT	126. Caretta caretta papillomavirus 1 complete genome 7 020 bp circular DNA NC_011530.1 GI:212286048
47	+	2249989	134	77	-40.3	GGGTTGTACCTAGTGGTG	ACTGTAGGCAATCCATATTTTA	TGTAGGCAATCCATATTTTAGGGTTGTACCTAGTGGTGCAGGTAATAAACAGGCTGTTCCTAAGGTATCCGCATATCAGTATAGGGTGTTTAGAGTAGCTTTACCCGATCCTAATAAATTTGGATTACCTGATT	291. Human papillomavirus type 45 isolate Qv00550 complete genome 7 849 bp circular DNA EF202161.1 GI:145968316
48	+	2242140	134	77	-40.3	GGGTTGTACCTAGTGGTG	ACTGTAGGCAATCCATATTTTA	TGTAGGCAATCCATATTTTAGGGTTGTACCTAGTGGTGCAGGTAATAAACAGGCTGTTCCTAAGGTATCCGCATATCAGTATAGGGTGTTTAGAGTAGCTTTACCCGATCCTAATAAATTTGGATTACCTGATT	290. Human papillomavirus type 45 isolate Qv35960 complete genome 7 849 bp circular DNA EF202162.1 GI:145968325
49	+	2234291	134	77	-40.3	GGGTTGTACCTAGTGGTG	ACTGTAGGCAATCCATATTTTA	TGTAGGCAATCCATATTTTAGGGTTGTACCTAGTGGTGCAGGTAATAAACAGGCTGTTCCTAAGGTATCCGCATATCAGTATAGGGTGTTTAGAGTAGCTTTACCCGATCCTAATAAATTTGGATTACCTGATT	289. Human papillomavirus type 45 isolate Qv06560 complete genome 7 841 bp circular DNA EF202163.1 GI:145968334
50	+	170662	129	26	-43.4	CAGCAGCAAAACACTGTTTCA	GCATGAATAATGGTGTTT	GCAAAACACTGTTTCAAGCCCAGTGTATTTTGCTACTCCAAGCGGGTCTTTAGTAACAAGTGATGCCCAAATTCTAAATAGACCTTATTGGATGCAACGGGCACAGGGCATGAATAATGGTGTTTGTTG	23. Human papillomavirus type 109 complete genome 7 346 bp circular DNA EU541441.1 GI:189003642
51	+	209639	129	26	-43.4	CAGCAGCAAAACACTGTTTCA	GCATGAATAATGGTGTTT	GCAAAACACTGTTTCAAGCCCAGTGTATTTTGCTACTCCAAGCGGGTCTTTAGTAACAAGTGATGCCCAAATTCTAAATAGACCTTATTGGATGCAACGGGCACAGGGCATGAATAATGGTGTTTGTTG	28. Human papillomavirus type 109 complete genome 7 346 bp circular DNA NC_012485.1 GI:225927560
52	+	425081	97	65	-34.5	ACAGAACAGATGTGTATGTGC	CTGAGCGTCTGCTGACTGTCGG	CTGCCCCAGTTACCAGGATCCTCAGCACAGAAGATTATGTGCACAGAACAGATGTGTATGTGCATGCTTCTACTGAGCGTCTGCTGACTGTCGGTCA	56. Erethizon dorsatum papillomavirus type 1 complete genome 7 428 bp circular DNA AY684126.1 GI:51860743
53	+	409931	97	65	-34.5	ACAGAACAGATGTGTATGTGC	CTGAGCGTCTGCTGACTGTCGG	CTGCCCCAGTTACCAGGATCCTCAGCACAGAAGATTATGTGCACAGAACAGATGTGTATGTGCATGCTTCTACTGAGCGTCTGCTGACTGTCGGTCA	54. Erethizon dorsatum papillomavirus type 1 complete genome 7 428 bp circular DNA NC_006951.1 GI:62362146
54	+	1941276	141	32	-34.3	AGATGTTTATAATTGGTTGCAC	CTAGTGAACGTCAGGAAGGTAC	CCCGCTATTTAATAAGCTCCGTGATGCAGAAAATTCTAGTGAACGTCAGGAAGGTACTGTAGATGACAGAAGAAATATCTCATTTGATCCTAAGCAAGTACAGATGTTTATAATTGGTTGCACACCGTGCTTAGGTGAATA	251. Human papillomavirus type 23 complete genome 7 324 bp linear DNA U31781.1 GI:1020186
55	+	1268562	112	31	-43.7	ACCAATTGTTTGTTACTGTGG	GGCCCAGGGGCACAACAATGGTATAT	ATAAGCCATATTGGCTGCGGCGGGCCCAGGGGCACAACAATGGTATATGCTGGGCTAACCAATTGTTTGTTACTGTGGTAGACACGACTCGCAGTACCAATATGTGCTTGTG	165. Human papillomavirus type 10 complete genome 7 919 bp circular DNA NC_001576.1 GI:9627257
56	+	2768452	80	129	-23.6	CAGGTCAAAGAACAGGCGTTTG	AACTTACGGGCTTAGTTTTCTG	GCTCAGGTCAAAGAACAGGCGTTTGTTTTCTTTGGGAAAGTTTAAAGAAACTTACGGGCTTAGTTTTCTGGACCTGGTTC	358. Puma concolor papillomavirus type 1 complete genome 8 321 bp circular DNA AY904723.1 GI:62547905
57	+	1576151	71	69	-32.4	CTGGCTCCTTGCAGGACA	GGAGGACTGGAACTTTGG	CAGCATGGATGCCAGCATACTGGAGGACTGGAACTTTGGTTTGCAGCCTCCTCCGTCTGGCTCCTTGCAGG	204. Rhesus papillomavirus type 1b isolate Mac170 complete genome 8 025 bp circular DNA EF591300.1 GI:218953352
58	+	2289230	134	43	-40.3	ACTGTAGGCAATCCATATTTTA	TAGGGTGTTTAGAGTAGCTTTA	TGTAGGCAATCCATATTTTAGGGTTGTACCTAATGGTGCAGGTAATAAACAGGCTGTTCCTAAGGTATCCGCATATCAGTATAGGGTGTTTAGAGTAGCTTTACCCGATCCTAATAAATTTGGATTACCTGATT	296. Human papillomavirus type 45 isolate Qv20214 complete genome 7 858 bp circular DNA EF202156.1 GI:145968271
59	+	2281382	134	43	-40.3	ACTGTAGGCAATCCATATTTTA	TAGGGTGTTTAGAGTAGCTTTA	TGTAGGCAATCCATATTTTAGGGTTGTACCTAATGGTGCAGGTAATAAACAAGCTGTTCCTAAGGTATCCGCATATCAGTATAGGGTGTTTAGAGTAGCTTTACCCGATCCTAATAAATTTGGATTACCTGATT	295. Human papillomavirus type 45 isolate Qv27565 complete genome 7 848 bp circular DNA EF202157.1 GI:145968280
60	+	2273534	134	43	-40.3	ACTGTAGGCAATCCATATTTTA	TAGGGTGTTTAGAGTAGCTTTA	TGTAGGCAATCCATATTTTAGGGTTGTACCTAATGGTGCAGGTAATAAACAAGCTGTTCCTAAGGTATCCGCATATCAGTATAGGGTGTTTAGAGTAGCTTTACCCGATCCTAATAAATTTGGATTACCTGATT	294. Human papillomavirus type 45 isolate Qv33330 complete genome 7 848 bp circular DNA EF202158.1 GI:145968289
61	+	2265686	134	43	-40.3	ACTGTAGGCAATCCATATTTTA	TAGGGTGTTTAGAGTAGCTTTA	TGTAGGCAATCCATATTTTAGGGTTGTACCTAATGGTGCAGGTAATAAACAGGCTGTTCCTAAGGTATCCGCATATCAGTATAGGGTGTTTAGAGTAGCTTTACCCGATCCTAATAAATTTGGATTACCTGATT	293. Human papillomavirus type 45 isolate Qv34178 complete genome 7 848 bp circular DNA EF202159.1 GI:145968298
62	+	2257838	134	43	-40.3	ACTGTAGGCAATCCATATTTTA	TAGGGTGTTTAGAGTAGCTTTA	TGTAGGCAATCCATATTTTAGGGTTGTACCTAATGGTGCAGGTAATAAACAAGCTGTTCCTAAGGTATCCGCATATCAGTATAGGGTGTTTAGAGTAGCTTTACCCGATCCTAATAAATTTGGATTACCTGATT	292. Human papillomavirus type 45 isolate Qv30004 complete genome 7 848 bp circular DNA EF202160.1 GI:145968307
63	+	2094249	102	13	-52.7	CAATTCAATTTGATGATGCAA	TCTATCTGGCCCTCGTTTT	ATGATGCAAGCCGCCTGCCCATTGCACGTCTATCTGGCCCTCGTTTTTATCTGCAGCAAACAGGGAGGATAGGCGTGCAAAGGGTGGGCGAGTTATGGGGCA	271. Chelonia mydas papillomavirus 1 complete genome 6 953 bp circular DNA EU493091.1 GI:187941626
64	+	960863	102	13	-52.7	CAATTCAATTTGATGATGCAA	TCTATCTGGCCCTCGTTTT	ATGATGCAAGCCGCCTGCCCATTGCACGTCTATCTGGCCCTCGTTTTTATCTGCAGCAAACAGGGAGGATAGGCGTGCAAAGGGTGGGCGAGTTATGGGGCA	125. Chelonia mydas papillomavirus 1 complete genome 6 953 bp circular DNA NC_011531.1 GI:212286056
65	+	1512871	71	67	-32.4	CTGGCTCCTTGCAGGACA	GGAGGACTGGAACTTTGG	CAGCATGGATGCCAGCATACTGGAGGACTGGAACTTTGGTTTGCAGCCTCCTCCGTCTGGCTCCTTGCAGG	196. Rhesus papillomavirus type 1b isolate Mac686 complete genome 8 026 bp circular DNA FJ598133.1 GI:256860447
66	+	365595	71	67	-32.4	CTGGCTCCTTGCAGGACA	GGAGGACTGGAACTTTGG	CAGCATGGATGCCAGCATACTGGAGGACTGGAACTTTGGTTTGCAGCCTCCTCCGTCTGGCTCCTTGCAGG	48. Rhesus papillomavirus type 1 complete genome 8 028 bp linear DNA M60184.1 GI:1019918
67	+	14295	71	67	-32.4	CTGGCTCCTTGCAGGACA	GGAGGACTGGAACTTTGG	CAGCATGGATGCCAGCATACTGGAGGACTGGAACTTTGGTTTGCAGCCTCCTCCGTCTGGCTCCTTGCAGG	2. Rhesus monkey papillomavirus complete genome 8 028 bp circular DNA NC_001678.1 GI:9628445
68	+	215204	77	107	-32.8	CTTGGGGCCCACCACTCCC	AGGAGTGGAGACGGTGGGA	GTGTAGGAGTGGAGACGGTGGGACCAAAGGACCTGGTGCCAGTGGACGCCTTGGGGCCCACCACTCCCTCTGTGGTG	29. Equine papillomavirus 2 complete genome 7 802 bp circular DNA EU503122.1 GI:187938329
69	+	945019	77	107	-32.8	CTTGGGGCCCACCACTCCC	AGGAGTGGAGACGGTGGGA	GTGTAGGAGTGGAGACGGTGGGACCAAAGGACCTGGTGCCAGTGGACGCCTTGGGGCCCACCACTCCCTCTGTGGTG	123. Equine papillomavirus 2 complete genome 7 802 bp circular DNA NC_012123.1 GI:224460777
70	+	149842	129	58	-35.4	AGAAGATAGCCGTGCAAG	CTTTCTCAGTTAGAACTTTT	AGTACTGCTGGAGAGTACTTTCTCAGTTAGAACTTTTTCAGTTAGAAGAAGATAGCCGTGCAAGCCAGCAAAAGCTCTTTCTGATTGAAATTGCAAGGTCTGGAGAGAAAATATTAACCAGATATAGAG	20. Fringilla coelebs papillomavirus complete genome 7 729 bp circular DNA AY057109.1 GI:21724205
71	+	1138338	129	58	-35.4	AGAAGATAGCCGTGCAAG	CTTTCTCAGTTAGAACTTTT	AGTACTGCTGGAGAGTACTTTCTCAGTTAGAACTTTTTCAGTTAGAAGAAGATAGCCGTGCAAGCCAGCAAAAGCTCTTTCTGATTGAAATTGCAAGGTCTGGAGAGAAAATATTAACCAGATATAGAG	148. Fringilla coelebs papillomavirus complete genome 7 729 bp circular DNA NC_004068.1 GI:21844535
72	+	1889222	74	109	-26.6	GTACAGTTACTGTTGGTT	TTTTTAAAAGCATTTTTGGCTACT	TGTGAACAATAGTGCGCTGGTAGCCAACTTTTTAAAAGCATTTTTGGCTACTAGCACTGCATTTTTGTACAGTT	244. Human papillomavirus type 44 complete genome 7 833 bp linear DNA U31788.1 GI:1020242
73	+	2707761	67	36	-34.4	GTCCCCAAGTACCTGCAGA	AAGGTCACCCAGGCGGCGAT	TGCAGAAGGGGAGGTGGAAGGTCACCCAGGCGGCGATCAAGGTCACCCTCCACCTACTCCTCCTGCA	350. Human papillomavirus type 5b complete genome 7 779 bp circular DNA D90252.1 GI:222395
74	+	1942803	72	97	-25.9	ACAGTACAGCAACTTAGTGAT	TACCTGTAGTAGATCTTTTGC	CTTTGCAAAGACCACTGACAGTACAGCAACTTAGTGATAAGTTGACTGTACCTGTAGTAGATCTTTTGCTAC	252. Human papillomavirus type 22 complete genome 7 368 bp linear DNA U31780.1 GI:1020178
75	+	580717	115	31	-35.9	ATGGAGTTTGAACAGGATCTCAG	ATCCCGCCTTTGACAATG	TGAAAATCCCGCCTTTGACAATGATGTCACTATGGAGTTTGAACAGGATCTCAGCCAACTGGCTGCTGCTGCTCCTGATCCAGATTTTGCTGACATTGTCAAACTGCAAAGGCCT	76. Human papillomavirus type 123 complete genome 7 329 bp circular DNA GQ845445.1 GI:296495860
76	+	1946158	47	72	-23.6	GGCCCCCTCACCAGGTCCC	CAGGCGGGGAGGGAGAGGTGGAG	GGGGAGGGAGAGGTGGAGGGGGCCCCCTCACCAGGTCCCGCTCAAGG	252. Human papillomavirus type 22 complete genome 7 368 bp linear DNA U31780.1 GI:1020178
77	+	2977699	123	42	-42.1	ATCCATATCAGAAGGATTTCACA	GACCTGTAGATGGGGAATG	ATCAACATGTACCGACTGGGTATATAGTGTATTTGGTGTTAATCCATCCATATCAGAAGGATTTCACATGTTATTAAAAGAGCATACCCTATACCTACATACCCAGTGGGTGACCTGTAGATG	385. Human papillomavirus type 43 complete genome 7 975 bp circular DNA AJ620205.1 GI:40804474
78	+	143128	62	77	-30.7	GCAACAGCAGCAGCAGCGGGAT	ACAGATCGCTGCATCGGCAGC	AGACAGATCGCTGCATCGGCAGCTGTTGCTCCAGCAACAGCAGCAGCAGCGGGATGAGACTG	20. Fringilla coelebs papillomavirus complete genome 7 729 bp circular DNA AY057109.1 GI:21724205
79	+	1131624	62	77	-30.7	GCAACAGCAGCAGCAGCGGGAT	ACAGATCGCTGCATCGGCAGC	AGACAGATCGCTGCATCGGCAGCTGTTGCTCCAGCAACAGCAGCAGCAGCGGGATGAGACTG	148. Fringilla coelebs papillomavirus complete genome 7 729 bp circular DNA NC_004068.1 GI:21844535
80	+	448790	96	274	-28.91	ACAAATGTCTGCAGATGTCTA	GGAATAGAGGGGGCATGGTA	TGACTATTTACAAATGTCTGCAGATGTCTATGGGGACAGTATGTTTTTTTGTTTACGTAGGGATCAGTTATTTGCTAGGCATTTTTGGAATAGAGG	59. Human papillomavirus type 68 isolate TJ42-68 complete genome 7 830 bp circular DNA GQ472851.1 GI:260169939
81	+	576074	60	81	-15.4	GTATATATATATATATAT	ATATATTGGGTGTTTAGCACAT	TACTTGTCTGAACTACTGTATATATATATATATATATATATTGGGTGTTTAGCACATCAG	75. Human papillomavirus type 124 complete genome 7 489 bp circular DNA GQ845446.1 GI:296495868
82	+	1900254	60	37	-32.6	CAAGGTCCACCTCCCGGGG	GACGCAGACGGAGACGAG	GCGATCAAGGTCCACCTCCCGGGGGAAACAAGCAACCTCCAGGGGAGGGGACCGACGCAG	246. Human papillomavirus type 37 complete genome 7 421 bp linear DNA U31786.1 GI:1020226
83	+	1818366	93	144	-35.7	CATCTTCTGTGTACATAGTTGG	ACCACTGGTGCCTGTAATACC	GTGGATGTGCCTGTGTATACAGGTCCTGATATTGACCCGTCCGTGGGCCCTGGTATGGGACCACTGGTGCCTGTAATACCAGCCATACCATCT	235. Human papillomavirus type 57b complete genome 7 868 bp linear DNA U37537.1 GI:1845202
84	+	1327612	123	24	-32.3	TAGAACACGATGGCTATAAAAA	CAGGACAATATGCTGTAAAT	AAAGTATCCAGTGGTGTTGATGCTGTAGGAGTGTACTATTTAGAACACGATGGCTATAAAAATTATTATGTGTTATTTGCTGAGGAGGCCTCTAAGTACAGCACAACAGGACAATATGCTGTA	173. Human papillomavirus - 1 complete genome 7 815 bp circular DNA NC_001356.1 GI:9626063
85	+	275302	123	24	-32.3	TAGAACACGATGGCTATAAAAA	CAGGACAATATGCTGTAAAT	AAAGTATCCAGTGGTGTTGATGCTGTAGGAGTGTACTATTTAGAACACGATGGCTATAAAAATTATTATGTGTTATTTGCTGAGGAGGCCTCTAAGTACAGCACAACAGGACAATATGCTGTA	37. Human papillomavirus type 1a (3-3) complete genome 7 801 bp linear DNA U06714.1 GI:458704
86	+	3014145	105	42	-29.02	ACTACAACATGTAAATATCAGA	CCCTGCAAACAAATAGGTCTGAC	AATGGATTTTGCAGCCCTGCAAACAAATAGGTCTGACGTTCCCTTGGATATTGTTACTACAACATGTAAATATCAGATTATTTCGAATGGCTGCAGAGCCATTGG	389. Human papillomavirus type 71 DNA complete genome 8 017 bp circular DNA AB040456.1 GI:12060351
87	+	1585094	120	41	-31.64	TGCTTGCTTGGGTGTGTGA	TAACTATACTCCTTAGTATT	TGTGTGAGACCGATTTCGGTCAGACTTTCACAAGCATTTTTTCTTATAATACTTAACTATACTCCTTAGTATTAAAAAGGGTGTAACCGAAAACGGTCCAACCGAAAACGGTTAATATAA	205. Macaca fascicularis papillomavirus type 9 isolate Mac592 complete genome 7 988 bp circular DNA EU490516.1 GI:186972294
88	+	734108	87	119	-40	GTACCCCACCTGTCGCACGGGG	AAACAAGGTGGAGGGTACAACC	CGGTGCAAGATCTGTACCCCACCTGTCGCACGGGGGACTGCCCCCCGGACGTTGTAAACAAGGTGGAGGGTACAACCCTTGCAGACA	96. Equus caballus papillomavirus type 1 complete genome 7 610 bp linear DNA AF498323.1 GI:20335004
89	+	1149645	87	119	-40	GTACCCCACCTGTCGCACGGGG	AAACAAGGTGGAGGGTACAACC	CGGTGCAAGATCTGTACCCCACCTGTCGCACGGGGGACTGCCCCCCGGACGTTGTAAACAAGGTGGAGGGTACAACCCTTGCAGACA	150. Equus caballus papillomavirus - 1 complete genome 7 610 bp circular DNA NC_003748.1 GI:20428628
90	+	2429353	124	41	-35.1	AACTTTTAGGAGAACATTCT	TTCATTTCTACAGGGACCTTAGTACAATTAAC	CACAGGTTCATTTCTACAGGGACCTTAGTACAATTAACACTGAGGAGCCCATAGAATTACAACTTTTAGGAGAACATTCTGGGGATTCTACAATTGTACAAGGGCCTGTTGAAAGTACACTTAT	314. Human papillomavirus FA75/KI88-03 complete genome 7 401 bp circular DNA EU410347.1 GI:186461186
91	+	2057266	124	41	-35.1	AACTTTTAGGAGAACATTCT	TTCATTTCTACAGGGACCTTAGTACAATTAAC	CACAGGTTCATTTCTACAGGGACCTTAGTACAATTAACACTGAGGAGCCCATAGAATTACAACTTTTAGGAGAACATTCTGGGGATTCTACAATTGTACAAGGGCCTGTTGAAAGTACACTTAT	266. Human papillomavirus type 104 complete genome 7 386 bp circular DNA FM955840.1 GI:238623450
92	+	2027101	75	31	-25.8	CTAATGATCTGGAGGCTGTTTT	GTCTCTGGGGGTTCTGAGTCA	GAGTCATCGTTTGAGGTCATTGACCTTGATAGCTCAAGCTTGTCATCGCTGTCGCTGACCTCTAATGATCTGGAG	262. Canine papillomavirus type 3 complete genome 7 801 bp circular DNA DQ295066.1 GI:83314072
93	+	1052529	75	31	-25.8	CTAATGATCTGGAGGCTGTTTT	GTCTCTGGGGGTTCTGAGTCA	GAGTCATCGTTTGAGGTCATTGACCTTGATAGCTCAAGCTTGTCATCGCTGTCGCTGACCTCTAATGATCTGGAG	137. Canine papillomavirus 3 complete genome 7 801 bp circular DNA NC_008297.1 GI:113200740
94	+	30857	114	17	-38.1	TAGCATTTCTTGACATTATAG	TGATTGGTAAAGAGGTCACCGT	TCTTGACATTATAGAAAAGTTAGATTGCTGTGGCAGAGGCCTTCCCTTTCATAAGGTGAGGAACGCCTGGAAGGGAATCTGTAGGCAGTGTAAGCATTTTTATCATGATTGGTA	5. Human papillomavirus - 5 complete genome 7 746 bp circular DNA NC_001531.1 GI:9627145
95	+	213899	80	52	-34.4	CCCTGGCGGAGTAGACAG	AGGGGCCTGTTCTTTGAC	AGGCTGGCAGCATGTCTACTACCAGGGAAGCGATGGTCAGTGGCTGAAAACCCCTGGCGGAGTAGACAGCAGGGGCCTGT	29. Equine papillomavirus 2 complete genome 7 802 bp circular DNA EU503122.1 GI:187938329
96	+	943714	80	52	-34.4	CCCTGGCGGAGTAGACAG	AGGGGCCTGTTCTTTGAC	AGGCTGGCAGCATGTCTACTACCAGGGAAGCGATGGTCAGTGGCTGAAAACCCCTGGCGGAGTAGACAGCAGGGGCCTGT	123. Equine papillomavirus 2 complete genome 7 802 bp circular DNA NC_012123.1 GI:224460777
97	+	1183508	57	130	-23.3	TGAGTAGTCTGCAGGGGTTAAT	CAACTGTGCTCTGTGCAGTTAA	CTCTGTGCAGTTAACCCCTGAAACAGTGAGTAGTCTGCAGGGGTTAATGCCCAGCAT	154. Ovine papillomavirus - 1 complete genome 7 761 bp circular DNA NC_001789.1 GI:9629249
98	+	357577	57	130	-23.3	TGAGTAGTCTGCAGGGGTTAAT	CAACTGTGCTCTGTGCAGTTAA	CTCTGTGCAGTTAACCCCTGAAACAGTGAGTAGTCTGCAGGGGTTAATGCCCAGCAT	47. Ovine papillomavirus 1 complete genome 7 761 bp circular DNA U83594.1 GI:1813785
99	+	1557431	86	35	-26.5	AGGCAGAATGGAGTAAATATTG	CAGCACTACAGCATGTTA	ATTTGCACGCTGTTAGTGTTGTGTTAGGCAGAATGGAGTAAATATTGTAAATGCTGTATATAGTACAGCACTACAGCATGTTATCT	202. Macaca fascicularis papillomavirus type 3 Mac26 complete genome 7 935 bp circular DNA EF558839.2 GI:238800244
100	+	2101230	91	100	-35.9	CAGCCGTCCTTCTCTGTTT	AATCTATTGGGCATGGTG	TCCTGATTCTGCACCATTTGCACGTCTCAGCCGTCCTTCTCTGTTTCAACGAGCAGGGAGGCTAGGCGTACAAAGGGTGGGAAATCTATTG	272. Caretta caretta papillomavirus 1 complete genome 7 020 bp circular DNA EU493092.1 GI:187941634
101	+	967844	91	100	-35.9	CAGCCGTCCTTCTCTGTTT	AATCTATTGGGCATGGTG	TCCTGATTCTGCACCATTTGCACGTCTCAGCCGTCCTTCTCTGTTTCAACGAGCAGGGAGGCTAGGCGTACAAAGGGTGGGAAATCTATTG	126. Caretta caretta papillomavirus 1 complete genome 7 020 bp circular DNA NC_011530.1 GI:212286048
102	+	2790961	89	34	-28.7	AGAGGACACTGAAGAAAAG	TCTTCAGAGCTTGATTCCTTTC	CCCAGAGGACACTGAAGAAAAGGACCCTTATGAAGGTGAATCATATTGGAATATTGATCTTTCTGAGGCCTTTTCTTCAGAGCTTGATT	360. Phocoena spinipinnis papillomavirus complete genome 7 879 bp linear DNA AJ238373.1 GI:18076063
103	+	1160562	89	34	-28.7	AGAGGACACTGAAGAAAAG	TCTTCAGAGCTTGATTCCTTTC	CCCAGAGGACACTGAAGAAAAGGACCCTTATGAAGGTGAATCATATTGGAATATTGATCTTTCTGAGGCCTTTTCTTCAGAGCTTGATT	151. Phocoena spinipinnis papillomavirus complete genome 7 879 bp linear DNA NC_003348.1 GI:18138516
104	+	2704640	114	16	-38.1	TAGCATTTCTTGACATTATAG	TGATTGGTAAAGAGGTCACCGT	TCTTGACATTATAGAAAAGTTAGATTGCTGTGGCAGAGGCCTTCCCTTTCACAAGGTGAGGAACGCCTGGAAGGGAATCTGTAGGCAGTGTAAGCATTTTTATCATGATTGGTA	350. Human papillomavirus type 5b complete genome 7 779 bp circular DNA D90252.1 GI:222395
105	+	435212	74	171	-22.9	AGCAGCTAACATTGATTTGGAAA	TGCTTGCTGTCGAAGTTGT	TGCGAGTTTGACAAAAAGCAGCTAACATTGATTTGGAAAGACTACTTTGTTTCTGCTTGCTGTCGAAGTTGTTG	58. Human papillomavirus RTRX7 complete genome 7 731 bp circular DNA U85660.1 GI:2218078
106	+	224651	115	83	-28.44	AAGGTAAAATGGGAGATG	GAGGGAAATAAATACTTA	AAATGGGAGATGCCATACCAGAGGGAAATAAATACTTATTGCCACCTACAAATGCTGTGAATTTTAAAATGGGATCTCATGTTTATTTCCCTACTGCTAGTGGATCACTTACTAC	30. Human papillomavirus type 88 complete genome 7 326 bp circular DNA EF467176.1 GI:149127115
107	+	1007541	115	83	-28.44	AAGGTAAAATGGGAGATG	GAGGGAAATAAATACTTA	AAATGGGAGATGCCATACCAGAGGGAAATAAATACTTATTGCCACCTACAAATGCTGTGAATTTTAAAATGGGATCTCATGTTTATTTCCCTACTGCTAGTGGATCACTTACTAC	131. Human papillomavirus type 88 complete genome 7 326 bp circular DNA NC_010329.1 GI:167600365
108	+	1431403	119	39	-34.7	ATGGATATGAAGAAATACCTAT	GGTATTTGCAACACATGGCACT	AAGTCTCTGGTAATGTGTTTGTAAGTACCCCCACATCGGGAACACATGGATATGAAGAAATACCTATGCAGGTATTTGCAACACATGGCACTGGTACAGAACCTATTAGTAGTACACCT	186. Human papillomavirus type 68 isolate LZod68-68 complete genome 7 834 bp circular DNA EU918769.1 GI:218931450
109	+	139079	119	39	-34.7	ATGGATATGAAGAAATACCTAT	GGTATTTGCAACACATGGCACT	AAGTCTCTGGTAATGTGTTTGTAAGTACCCCCACATCGGGAACACATGGATATGAAGAAATACCTATGCAGGTATTTGCAACACATGGCACTGGTACAGAACCTATTAGTAGTACACCT	19. Human papillomavirus type 68b complete genome 7 836 bp circular DNA FR751039.1 GI:315629559
110	+	1921779	69	147	-22.1	GCAGATACAGATGCCAATGCAGC	ATTACAGATGAGAGCATGCTG	AGATGAGAGCATGCTGGCATTTGAATATGCACTACTAGCAGATACAGATGCCAATGCAGCCGCGTTCCT	249. Human papillomavirus type 28 complete genome 7 959 bp linear DNA U31783.1 GI:1020202
111	+	82365	125	103	-20.2	TGCTATGCCAAACCATTGAAATA	GCAGTGTTTGCAAAATACTGACTCA	GACAACTGTGAATTTTGCTTGAATGTTTTTGCCAAAATCTGTTAACAACTGTGAATTTTGCCAAATGTACTGTGAATATTTCCAGGTGCTATGCCAAACCATTGAAATAAAATGCAGTGTTTGCA	11. Human papillomavirus type 128 complete genome 7 259 bp circular DNA GU225708.1 GI:313755942
112	+	1584133	66	102	-27.6	TGGAACTTTGGGTTGCAGC	GGTCTTTGGAGGACACCTAT	CATGGATGCCAGTATCTTGGAGGACTGGAACTTTGGGTTGCAGCCTCCACCGTCTGGGTCTTTGGA	205. Macaca fascicularis papillomavirus type 9 isolate Mac592 complete genome 7 988 bp circular DNA EU490516.1 GI:186972294
113	+	1894667	120	103	-42.72	GAAGGTGTTCTTACAGAAACTT	ATCCAGATACTTTTAATTCAGAG	ATGTGACTGAGGTTCCTGAAGGTGTTCTTACAGAAACTTCTATGGATCCAGATACTTTTAATTCAGAGGATTTATTACTGGATGATGCTATAGAAGACTTCAGCGGATCTCAGTTAGTTG	245. Human papillomavirus type 38 complete genome 7 400 bp linear DNA U31787.1 GI:1020234
114	+	148216	88	136	-36.5	ATGCTTATTGTCGGTTGTGCTC	GAGACTCCTGACACTAAG	ATGCTTATTGTCGGTTGTGCTCCTGCTGTTGGGCAGCATTGGGGCTTAGGTACTAAATGCCCCAATGAGACTCCTGACACTAAGTGTC	20. Fringilla coelebs papillomavirus complete genome 7 729 bp circular DNA AY057109.1 GI:21724205
115	+	1136712	88	136	-36.5	ATGCTTATTGTCGGTTGTGCTC	GAGACTCCTGACACTAAG	ATGCTTATTGTCGGTTGTGCTCCTGCTGTTGGGCAGCATTGGGGCTTAGGTACTAAATGCCCCAATGAGACTCCTGACACTAAGTGTC	148. Fringilla coelebs papillomavirus complete genome 7 729 bp circular DNA NC_004068.1 GI:21844535
116	+	2730381	77	31	-35.8	CCTCACCGTGTCAAAAGC	GTCAGGCCATAGAGGTACAG	AGTCGGCTGTACAGCTGTGCCTGCCCTCACCGTGTCAAAAGCTAAGGCATGTCAGGCCATAGAGGTACAGCTGGCAT	353. Human papillomavirus type 2 isolate CN-SC1 complete genome 7 863 bp circular DNA EF117890.1 GI:126507128
117	+	2722519	77	31	-35.8	CCTCACCGTGTCAAAAGC	GTCAGGCCATAGAGGTACAG	AGTCGGCTGTACAGCTGTGCCTGCCCTCACCGTGTCAAAAGCTAAGGCATGTCAGGCCATAGAGGTACAGCTGGCAT	352. Human papillomavirus type 2 isolate CN-HB1 complete genome 7 859 bp circular DNA EF117891.1 GI:126507136
118	+	2802397	77	31	-35.8	CCTCACCGTGTCAAAAGC	GTCAGGCCATAGAGGTACAG	AGTCGGCTGTACAGCTGTGCCTGCCCTCACCGTGTCAAAAGCTAAGGCATGTCAGGCCATAGAGGTACAGCTGGCAT	362. Human papillomavirus type 2 isolate C2 complete genome 7 859 bp circular DNA EF362754.1 GI:125660678
119	+	2794537	77	31	-35.8	CCTCACCGTGTCAAAAGC	GTCAGGCCATAGAGGTACAG	AGTCGGCTGTACAGCTGTGCCTGCCCTCACCGTGTCAAAAGCTAAGGCATGTCAGGCCATAGAGGTACAGCTGGCAT	361. Human papillomavirus type 2 isolate C1 complete genome 7 863 bp circular DNA EF362755.1 GI:125660686
120	+	1350753	77	31	-35.8	CCTCACCGTGTCAAAAGC	GTCAGGCCATAGAGGTACAG	AGTCGGCTGTACAGCTGTGCCTGCCCTCACCGTGTCAAAAGCTAAGGCATGTCAGGCCATAGAGGTACAGCTGGCAT	176. Human papillomavirus - 2 complete genome 7 860 bp circular DNA NC_001352.1 GI:9626032
121	+	2101058	79	15	-38	TCGGTCGTTTTGCTAAGACAGCG	AGGATGGATGTCTCATGTCGCT	CCAGGGGAGGATGGATGTCTCATGTCGCTGTCGGTCGTTTTGCTAAGACAGCGGCTAGAGAGGTCCCTTTACCCGTGTT	272. Caretta caretta papillomavirus 1 complete genome 7 020 bp circular DNA EU493092.1 GI:187941634
122	+	967672	79	15	-38	TCGGTCGTTTTGCTAAGACAGCG	AGGATGGATGTCTCATGTCGCT	CCAGGGGAGGATGGATGTCTCATGTCGCTGTCGGTCGTTTTGCTAAGACAGCGGCTAGAGAGGTCCCTTTACCCGTGTT	126. Caretta caretta papillomavirus 1 complete genome 7 020 bp circular DNA NC_011530.1 GI:212286048
123	+	99440	116	33	-19.1	TGAAATTTTTAAAAGGAGCAATA	GATAAGTTTGAAACAATTATTAA	AAGTTTGAAACAATTATTAAAAGCAATACCTAAAAAGAGCTGCATGGTAATTTATGGACCATCCGATACAGGCAAATCATATTTTTGTTTTGCTTTAATGAAATTTTTAAAAGGAG	14. Human papillomavirus type 132 complete genome 7 125 bp circular DNA GU117632.1 GI:312451805
124	+	1184453	126	75	-29.9	CTCTGCACAGTAATTTTTTT	AATATGACCAGAAGAGGTATATA	GCTGTACTACTCTGCACAGTAATTTTTTTCTAGAGATGATTGTTGTTAACAATAATATAGGATATACACTGATTGTTGGCAACTATCATTAAATCATAAAAAAAATATGACCAGAAGAGGTATATA	154. Ovine papillomavirus - 1 complete genome 7 761 bp circular DNA NC_001789.1 GI:9629249
125	+	1184453	126	75	-29.9	CTCTGCACAGTAATTTTTTT	AATATGACCAGAAGAGGTATATA	GCTGTACTACTCTGCACAGTAATTTTTTTCTAGAGATGATTGTTGTTAACAATAATATAGGATATACACTGATTGTTGGCAACTATCATTAAATCATAAAAAAAATATGACCAGAAGAGGTATATA	155. Human papillomavirus type 60 complete genome 7 313 bp linear DNA NC_001693.1 GI:9628566
126	+	791715	72	51	-20.8	ACCAATATGTCTGTTTGTGC	GGTATTTGTTGGGGCAAT	GTTGGGGCAATCAGTTATTTGTTACTGTGGTAGATACCACACGTAGTACCAATATGTCTGTTTGTGCTGCAA	103. Human papillomavirus type 31 (HPV-31) complete genome 7 912 bp circular DNA J04353.1 GI:333048
127	+	328723	127	38	-37.7	GACAGTTTAAAAGTGATAAATCAAC	ACCCAATGGGTTACATGC	AAATCAACATGTACTGATTGGGTATATAGTGTATTTGGTGTTAATCCATCAATAGCAGAAGGATTCCATATGTTATTAAAAGAACAAACATTATACCTACATACCCAATGGGTTACATGCCGATGGG	44. Human papillomavirus type 91 complete genome 7 966 bp circular DNA AF419318.1 GI:22023568
128	+	1268947	81	48	-21.4	ACTTAACTTTTGGGACGT	CTGTCTCAGTTTCCCCTGGGAC	CGAGAAGCAGGATCCCTATGCAAAACTTAACTTTTGGGACGTAGATCTTAAGGATAGGTTTTCCCTGGACCTGTCTCAGTT	165. Human papillomavirus type 10 complete genome 7 919 bp circular DNA NC_001576.1 GI:9627257
129	+	622428	103	26	-33	AGCAAAATATGTAAGAGA	TAGAGATAGTAATGCTAGAGCAT	TGTACGGTTGCTTACAATTATGCTAGACTGGCTGATAGAGATAGTAATGCTAGAGCATTTTTAGCTCATAATAGTCAAGCAAAATATGTAAGAGAATGTGCAC	82. Human papillomavirus type 151 complete genome isolate SIBX2 7 386 bp circular DNA FN677756.1 GI:290964861
130	+	2413875	73	10	-40	GCCATTTTAGAAGTGGCT	TGTTACAGGAGGACGGGGCTCTT	CAGTTGTTACAGGAGGACGGGGCTCTTCAGCCATTTTAGAAGTGGCTGATCCCAGTCCTCCTGTGCGAACCCG	312. Human papillomavirus type 111 complete genome 7 384 bp circular DNA EU410349.1 GI:186461202
131	+	1261692	84	32	-27	TACTGTTGTAACCCATAGTTAA	AACATATACACTTTTGTTTGC	CTAACATATACACTTTTGTTTGCCAACTATGTGTCTGACACATACTGTTGTAACCCATAGTTAAACACAGGTGTGTATGTAACC	164. Human papillomavirus type 26 complete genome 7 855 bp circular DNA NC_001583.1 GI:9627305
132	+	1825822	87	17	-30.8	GAGCTAGTGCCAACAGTGCTG	AGGAAGGGGAAGTGATTA	CACCTTAGACACTCCTTCAGCACTATTGCACCGTCAGCAGAATCTGTGGAGCTAGTGCCAACAGTGCTGGAGGAAGGGGAAGTGATT	236. ovine papillomavirus 2 complete genome 7 758 bp circular DNA U83595.1 GI:1813787
133	+	1185391	83	34	-27.8	ACAATGGAAGAGCTATTT	TATTGTGTCCAATCTGATA	GTGTATTAATAGTTTGGATACAATGGAAGAGCTATTTGAAGAAAGTACAGATGGATCTATTGTGTCCAATCTGATAGACGATT	155. Human papillomavirus type 60 complete genome 7 313 bp linear DNA NC_001693.1 GI:9628566
134	+	1853016	83	34	-27.8	ACAATGGAAGAGCTATTT	TATTGTGTCCAATCTGATA	GTGTATTAATAGTTTGGATACAATGGAAGAGCTATTTGAAGAAAGTACAGATGGATCTATTGTGTCCAATCTGATAGACGATT	240. Human papillomavirus type 60 complete genome 7 313 bp linear DNA U31792.1 GI:1020274
135	+	1491919	79	288	-20.1	AACACAGTTTAGCCTTTCA	AACGCCTGACTGGATTGTAA	CCTGACTGGATTGTAAGGCAAACAGTGATTGGACATGCAATGGGAGAAACACAGTTTAGCCTTTCAGTATTAGTGCAGT	194. Human papillomavirus type 114 complete genome 8 069 bp circular DNA GQ244463.1 GI:289656451
136	+	2428291	98	19	-27.8	TCGTGCACGCAGAACAAA	ATAAAGTTGAACAAAGCACAAT	CAAAACGTGCTTCTGTTACTGATATTTACAGGGGTTGCAAGGCTGCAGGTACTTGCCCTCCTGATGTTGTAAATAAAGTTGAACAAAGCACAATAGCA	314. Human papillomavirus FA75/KI88-03 complete genome 7 401 bp circular DNA EU410347.1 GI:186461186
137	+	2639953	114	26	-28.9	GACATTACTTTAATAGGGCA	AAAGATGTCTGCAGATGCCTA	AAATATCCTGATTATCTAAAGATGTCTGCAGATGCCTATGGGGATTCTATGTGGTTTTACTTACGCAGGGAACAATTGTTTGCCAGACATTACTTTAATAGGGCAGGTAATGTT	341. Human papillomavirus type 66 clone Qv26488 complete genome 7 816 bp circular DNA EF177184.1 GI:138374884
138	+	2585225	114	26	-28.9	GACATTACTTTAATAGGGCA	AAAGATGTCTGCAGATGCCTA	AAATATCCTGATTATCTAAAGATGTCTGCAGATGCCTATGGGGATTCTATGTGGTTTTACTTACGCAGGGAACAATTGTTTGCCAGACATTACTTTAATAGGGCAGGTAATGTT	334. Human papillomavirus type 66 clone Qv218 complete genome 7 816 bp circular DNA EF177191.1 GI:138375030
139	+	401709	76	47	-21.8	TCCCGCCAGTCCTCCTGT	GCCTGGGAGCCTGGATTTTG	CCAGACAGGCGGTAGTATTTGAAAATCCCGCCTTTGAGCCTGGGAGCCTGGATTTTGAACTTCCCGCCAGTCCTCC	53. Mus musculus papillomavirus type 1 isolate MusPV complete genome 7 510 bp circular DNA GU808564.1 GI:295924008
140	+	394199	76	47	-21.8	TCCCGCCAGTCCTCCTGT	GCCTGGGAGCCTGGATTTTG	CCAGACAGGCGGTAGTATTTGAAAATCCCGCCTTTGAGCCTGGGAGCCTGGATTTTGAACTTCCCGCCAGTCCTCC	52. Mus musculus papillomavirus type 1 complete genome 7 510 bp circular DNA NC_014326.1 GI:301173443
141	+	663557	119	32	-19.7	ATTTTTTACCCCCTTTGATGT	ATGTAATATGCTTGTCTCATGA	AAGTGATAAGTGATAGGTCATTTTTTACCCCCTTTGATGTATGTAATATGCTTGTCTCATGAACATTGTATGGACTCACACCAAAACCACCTAAGGAATGAACTACCAGTTTCTTAATT	87. European hedgehog papillomavirus complete genome 8 256 bp circular DNA FJ379293.1 GI:218203064
142	+	953019	119	32	-19.7	ATTTTTTACCCCCTTTGATGT	ATGTAATATGCTTGTCTCATGA	AAGTGATAAGTGATAGGTCATTTTTTACCCCCTTTGATGTATGTAATATGCTTGTCTCATGAACATTGTATGGACTCACACCAAAACCACCTAAGGAATGAACTACCAGTTTCTTAATT	124. Erinaceus europaeus papillomavirus complete genome 8 256 bp circular DNA NC_011765.1 GI:218685637
143	+	3009215	87	20	-30.1	ACTGTGAATACGCACACATACA	GGTAGTATGTGCGTTTGGTGTGTAT	ATGTGCGTTTGGTGTGTATTGCACGGTTGCGGAGGGTGTAAAAACCTTGATACAGCAACACTGTGAATACGCACACATACAACAACA	389. Human papillomavirus type 71 DNA complete genome 8 017 bp circular DNA AB040456.1 GI:12060351
144	+	1783216	87	20	-30.1	ACTGTGAATACGCACACATACA	GGTAGTATGTGCGTTTGGTGTGTAT	ATGTGCGTTTGGTGTGTATTGCACGGTTGCGGAGGGTGTAAAAACCTTGATACAGCAACACTGTGAATACGCACACATACAACAACA	231. Human papillomavirus type 71 isolate Qv21030 complete genome 8 037 bp circular DNA AY330620.1 GI:37622177
145	+	1775190	87	20	-30.1	ACTGTGAATACGCACACATACA	GGTAGTATGTGCGTTTGGTGTGTAT	ATGTGCGTTTGGTGTGTATTGCACGGTTGCGGAGGGTGTAAAAACCTTGATACAGCAACACTGTGAATACGCACACATACAACAACA	230. Human papillomavirus type 71 isolate Qv22792 complete genome 8 026 bp circular DNA AY330621.1 GI:37622185
146	+	1767159	87	20	-30.1	ACTGTGAATACGCACACATACA	GGTAGTATGTGCGTTTGGTGTGTAT	ATGTGCGTTTGGTGTGTATTGCACGGTTGCGGAGGGTGTAAAAACCTTGATACAGCAACACTGTGAATACGCACACATACAACAACA	229. Human papillomavirus type 71 isolate Qv22945 complete genome 8 031 bp circular DNA AY330622.1 GI:37622193
147	+	1759121	87	20	-30.1	ACTGTGAATACGCACACATACA	GGTAGTATGTGCGTTTGGTGTGTAT	ATGTGCGTTTGGTGTGTATTGCACGGTTGCGGAGGGTGTAAAAACCTTGATACAGCAACACTGTGAATACGCACACATACAACAACA	228. Human papillomavirus type 71 isolate Qv23143 complete genome 8 038 bp circular DNA AY330623.1 GI:37622201
148	+	1935509	63	21	-23.4	ACGGTACAGCAACTTAGTGAT	AGTTGACAGTACCAGTGGTAGAT	CGACGCGACCACTGACGGTACAGCAACTTAGTGATAAGTTGACAGTACCAGTGGTAGATCTCT	251. Human papillomavirus type 23 complete genome 7 324 bp linear DNA U31781.1 GI:1020186
149	+	1316042	56	232	-16	ATAAAGATTTGTCTTTTTGGGTT	CTGCAACTGAAAAAGAAG	CCCTGCAACTGAAAAAGAAGATCCATATAAAGATTTGTCTTTTTGGGTTGTTGATT	171. Human papillomavirus type 4 complete genome 7 353 bp circular DNA NC_001457.1 GI:9626597
150	+	2937106	56	232	-16	ATAAAGATTTGTCTTTTTGGGTT	CTGCAACTGAAAAAGAAG	CCCTGCAACTGAAAAAGAAGATCCATATAAAGATTTGTCTTTTTGGGTTGTTGATT	379. Human papillomavirus type 4 complete genome 7 353 bp linear DNA X70827.1 GI:312084
151	+	145177	61	21	-21.6	CCCAGTCAAGTGGTCTCTGA	ATCCTTATGCAGATGCTCATC	AAGTGGTCTCTGAGCATATGGCAAAGGATGCTATCCTTATGCAGATGCTCATCACCTCAAT	20. Fringilla coelebs papillomavirus complete genome 7 729 bp circular DNA AY057109.1 GI:21724205
152	+	1133673	61	21	-21.6	CCCAGTCAAGTGGTCTCTGA	ATCCTTATGCAGATGCTCATC	AAGTGGTCTCTGAGCATATGGCAAAGGATGCTATCCTTATGCAGATGCTCATCACCTCAAT	148. Fringilla coelebs papillomavirus complete genome 7 729 bp circular DNA NC_004068.1 GI:21844535
153	+	822633	60	71	-21.1	TCCCACGGACCCTACAAAAAC	GCGTGCATGTGAGTCAGG	TGCATGTGAGTCAGGGCAATGACGCAGGGCCCCCTGCCATTCCCACGGACCCTACAAAAA	107. Felis domesticus papillomavirus type 1 complete genome 8 300 bp circular DNA AF480454.1 GI:19224322
154	+	1796108	60	71	-21.1	TCCCACGGACCCTACAAAAAC	GCGTGCATGTGAGTCAGG	TGCATGTGAGTCAGGGCAATGACGCAGGGCCCCCTGCCATTCCCACGGACCCTACAAAAA	232. Felis domesticus papillomavirus type 1 complete genome 8 300 bp circular DNA NC_004765.1 GI:30315794
155	+	794781	75	12	-35.8	GCTTTACCTGAGTGGATAC	ACTACACTGCACGACAGCCTG	CAAAAGTAGTTTGTCGCCCGCTACTCTGAAGCATGGTGCTTTACCTGAGTGGATACGGGCGCAAACTACACTGCA	104. Bovine papillomavirus type 2 complete genome 7 937 bp linear DNA M20219.1 GI:332996
156	+	2608673	114	20	-30.8	GACATTACTTTAATAGGGCA	GTAAATATCCTGATTATC	AAATATCCTGATTATCTAAAAATGTCTGCAGATGCCTATGGGGGTTCTATGTGGTTTTACTTACGCAGGGAACAATTGTTTGCCAGACATTACTTTAATAGGGCAGGTAATGTT	337. Human papillomavirus type 66 clone Qv25111 complete genome 7 816 bp circular DNA EF177188.1 GI:138374972
157	+	2013829	52	135	-21.2	CAGATGCTACACCTGTACTAGG	TGTGCTCGGCCCCTTACC	GGTTCTTGGCAGATGCTACACCTGTACTAGGCATGGCATGTGCTCGGCCCCT	261. Deer papillomavirus (DPV) complete genome 8 374 bp circular DNA M11910.1 GI:333021
158	+	1286160	52	135	-21.2	CAGATGCTACACCTGTACTAGG	TGTGCTCGGCCCCTTACC	GGTTCTTGGCAGATGCTACACCTGTACTAGGCATGGCATGTGCTCGGCCCCT	168. Deer papillomavirus complete genome 8 374 bp circular DNA NC_001523.1 GI:9627065
159	+	1239871	107	82	-18.4	ATAGTATTATTGTTAGCAAGAT	TTGGCAGAAAGTTTAAAATC	AAAGTTTAAAATCATTACTAACCCAATATTGCCTATACATACATCTACAATGTTTAACATGTTCGTGGGGTATAATAGTATTATTGTTAGCAAGATTTAAGTGCAAT	162. Human papillomavirus type 34 complete genome 7 723 bp circular DNA NC_001587.1 GI:9627334
160	+	1992936	107	13	-32.75	CCAAATATCCACTACTGAAA	CTGCTGACATACAGACAGACA	TGTGGGTGGTCAGGTAATTGTTTGTCCTACGTCTATATCTAGCAACCAAATATCCACTACTGAAACTGCTGACATACAGACAGACAACGATAACCGACCACCACAAG	258. Human papillomavirus type 33 complete genome 7 909 bp circular DNA M12732.1 GI:333049
161	+	2179705	87	19	-30.1	AGTATTCATCCTGACTCTAT	CGTCCTATAGGTCAGCATT	TGATATTAGTAGTATTCATCCTGACTCTATTGAATTGCGTCCTATAGGTCAGCATTCTGGAGAGTCAGGGATTATTTCTAATGCTTC	282. Human papillomavirus type 108 complete genome 7 149 bp circular DNA FM212639.1 GI:224762743
162	+	938524	87	19	-30.1	AGTATTCATCCTGACTCTAT	CGTCCTATAGGTCAGCATT	TGATATTAGTAGTATTCATCCTGACTCTATTGAATTGCGTCCTATAGGTCAGCATTCTGGAGAGTCAGGGATTATTTCTAATGCTTC	122. Human papillomavirus type 108 complete genome 7 149 bp circular DNA NC_012213.1 GI:224983322
163	+	2733945	97	16	-34.6	TATCTGAAGATGGCTGCAGAG	CTGCAGTCAAATAAGTCAGATGTT	TGCCACTCTGCAGTCAAATAAGTCAGATGTTCCTTTGGATATTTGTACCAATACCTGTAAATATCCTGATTATCTGAAGATGGCTGCAGAGCCTTAT	353. Human papillomavirus type 2 isolate CN-SC1 complete genome 7 863 bp circular DNA EF117890.1 GI:126507128
164	+	2726083	97	16	-34.6	TATCTGAAGATGGCTGCAGAG	CTGCAGTCAAATAAGTCAGATGTT	TGCCACTCTGCAGTCAAATAAGTCAGATGTTCCTTTGGATATTTGTACCAATACCTGTAAATATCCTGATTATCTGAAGATGGCTGCAGAGCCTTAT	352. Human papillomavirus type 2 isolate CN-HB1 complete genome 7 859 bp circular DNA EF117891.1 GI:126507136
165	+	2805961	97	16	-34.6	TATCTGAAGATGGCTGCAGAG	CTGCAGTCAAATAAGTCAGATGTT	TGCCACTCTGCAGTCAAATAAGTCAGATGTTCCTTTGGATATTTGTACCAATACCTGTAAATATCCTGATTATCTGAAGATGGCTGCAGAGCCTTAT	362. Human papillomavirus type 2 isolate C2 complete genome 7 859 bp circular DNA EF362754.1 GI:125660678
166	+	2798101	97	16	-34.6	TATCTGAAGATGGCTGCAGAG	CTGCAGTCAAATAAGTCAGATGTT	TGCCACTCTGCAGTCAAATAAGTCAGATGTTCCTTTGGATATTTGTACCAATACCTGTAAATATCCTGATTATCTGAAGATGGCTGCAGAGCCTTAT	361. Human papillomavirus type 2 isolate C1 complete genome 7 863 bp circular DNA EF362755.1 GI:125660686
167	+	1354317	97	16	-34.6	TATCTGAAGATGGCTGCAGAG	CTGCAGTCAAATAAGTCAGATGTT	TGCCACTCTGCAGTCAAATAAGTCAGATGTTCCTTTGGATATTTGTACCAATACCTGTAAATATCCTGATTATCTGAAGATGGCTGCAGAGCCTTAT	176. Human papillomavirus - 2 complete genome 7 860 bp circular DNA NC_001352.1 GI:9626032
168	+	701407	76	45	-20.5	AGTGTATGAGCTTAATGATAA	CATTTCCAAATGAGTTTCCAT	TTCCATTTGACGAAAACGGAAATCCAGTGTATGAGCTTAATGATAAGAACTGGAAATCCTTTTTCTCAAGGACGTG	92. Human papillomavirus type 16 variant (African type 1) complete genome 7 908 bp circular DNA AF472508.1 GI:27463075
169	+	693503	76	45	-20.5	AGTGTATGAGCTTAATGATAA	CATTTCCAAATGAGTTTCCAT	TTCCATTTGACGAAAACGGAAATCCAGTGTATGAGCTTAATGATAAGAACTGGAAATCCTTTTTCTCAAGGACGTG	91. Human papillomavirus type 16 variant (African type 2) complete genome 7 904 bp circular DNA AF472509.1 GI:27463084
170	+	669787	76	45	-20.5	AGTGTATGAGCTTAATGATAA	CATTTCCAAATGAGTTTCCAT	TTCCATTTGACGAAAACGGAAATCCAGTGTATGAGCTTAATGATAAGAACTGGAAATCCTTTTTCTCAAGGACGTG	88. Human papillomavirus type 16 isolate African-1 type complete genome 7 906 bp circular DNA AF536180.1 GI:33330945
171	+	377001	76	45	-20.5	AGTGTATGAGCTTAATGATAA	CATTTCCAAATGAGTTTCCAT	TTCCATTTGACGAAAACGGAAATCCAGTGTATGAGCTTAATGATAAGAACTGGAAATCCTTTTTCTCAAGGACGTG	50. Human papillomavirus type 16 isolate Amazonian complete genome 7 915 bp circular DNA HM057182.1 GI:296936109
172	+	1342454	94	19	-34	TCAGGAATTCCTGCCCTTCATG	CTGGCGGGGAATTGTGCA	ACAGCTGGCGGGGAATTGTGCATTTTCTGAGGTATCAAGGTCAGGAATTCCTGCCCTTCATGTGTAAAATGCACAATTTCCTACACCATAGACC	175. Human papillomavirus type 41 complete genome 7 614 bp circular DNA NC_001354.1 GI:9626041
173	+	2915464	67	60	-25.6	AATCCTTTAATTGCTCACAT	GTCGGCGCCGTTGCCAGCA	CCGTTGCCAGCACAGCTTAATCCTTTAATTGCTCACATCCTAAAGTGTTAGCTGTGCCAGCAACAAT	376. Human papillomavirus type 27b DNA complete genome 7 831 bp circular DNA AB211993.1 GI:71061109
174	+	772033	82	45	-20.8	AGTGTATGAGCTTAATGATAA	TTCCTAATGAGTTTCCATTTGACG	AGTTTCCATTTGACGAAAACGGAAATCCAGTGTATGAGCTTAATGATAAGAACTGGAAATCCTTTTTCTCAAGGACGTGGTC	101. Human papillomavirus type 16 isolate 16W12E complete genome 7 904 bp circular DNA AF125673.1 GI:4927719
175	+	803675	82	45	-20.8	AGTGTATGAGCTTAATGATAA	TTCCTAATGAGTTTCCATTTGACG	AGTTTCCATTTGACGAAAACGGAAATCCAGTGTATGAGCTTAATGATAAGAACTGGAAATCCTTTTTCTCAAGGACGTGGTC	105. Human papillomavirus type 16 East Asian type complete genome 7 905 bp linear DNA AF534061.1 GI:33330060
176	+	677690	82	45	-20.8	AGTGTATGAGCTTAATGATAA	TTCCTAATGAGTTTCCATTTGACG	AGTTTCCATTTGACGAAAACGGAAATCCAGTGTATGAGCTTAATGATAAGAACTGGAAATCCTTTTTCTCAAGGACGTGGTC	89. Human papillomavirus type 16 isolate European German 131 type complete genome 7 904 bp circular DNA AF536179.1 GI:33330936
177	+	1744415	82	45	-20.8	AGTGTATGAGCTTAATGATAA	TTCCTAATGAGTTTCCATTTGACG	AGTTTCCATTTGACGAAAACGGAAATCCAGTGTATGAGCTTAATGATAAGAACTGGAAATCCTTTTTCTCAAGGACGTGGTC	226. Human papillomavirus type 16 isolate Qv16936E complete genome 7 906 bp circular DNA AY686580.1 GI:56462987
178	+	1736509	82	45	-20.8	AGTGTATGAGCTTAATGATAA	TTCCTAATGAGTTTCCATTTGACG	AGTTTCCATTTGACGAAAACGGAAATCCAGTGTATGAGCTTAATGATAAGAACTGGAAATCCTTTTTCTCAAGGACGTGGTC	225. Human papillomavirus type 16 isolate Qv15521E complete genome 7 906 bp circular DNA AY686581.1 GI:56462996
179	+	1720695	82	45	-20.8	AGTGTATGAGCTTAATGATAA	TTCCTAATGAGTTTCCATTTGACG	AGTTTCCATTTGACGAAAACGGAAATCCAGTGTATGAGCTTAATGATAAGAACTGGAAATCCTTTTTCTCAAGGACGTGGTC	223. Human papillomavirus type 16 isolate Qv18158E complete genome 7 907 bp circular DNA AY686583.1 GI:56463014
180	+	1712789	82	45	-20.8	AGTGTATGAGCTTAATGATAA	TTCCTAATGAGTTTCCATTTGACG	AGTTTCCATTTGACGAAAACGGAAATCCAGTGTATGAGCTTAATGATAAGAACTGGAAATCCTTTTTCTCAAGGACGTGGTC	222. Human papillomavirus type 16 isolate Qv17722E complete genome 7 906 bp circular DNA AY686584.1 GI:56463023
181	+	2738034	82	45	-20.8	AGTGTATGAGCTTAATGATAA	TTCCTAATGAGTTTCCATTTGACG	AGTTTCCATTTGACGAAAACGGAAATCCAGTGTATGAGCTTAATGATAAGAACTGGAAATCCTTTTTCTCAAGGACGTGGTC	354. Human papillomavirus type 16 clone 114/K complete genome 7 906 bp circular DNA EU118173.1 GI:157087542
182	+	236597	82	45	-20.8	AGTGTATGAGCTTAATGATAA	TTCCTAATGAGTTTCCATTTGACG	AGTTTCCATTTGACGAAAACGGAAATCCAGTGTATGAGCTTAATGATAAGAACTGGAAATCCTTTTTCTCAAGGACGTGGTC	32. Human papillomavirus type 16 complete genome 7 963 bp circular DNA FJ006723.1 GI:196170262
183	+	1421492	82	45	-20.8	AGTGTATGAGCTTAATGATAA	TTCCTAATGAGTTTCCATTTGACG	AGTTTCCATTTGACGAAAACGGAAATCCAGTGTATGAGCTTAATGATAAGAACTGGAAATCCTTTTTCTCAAGGACGTGGTC	185. Human papillomavirus type 16 strain CU1 complete genome 7 906 bp circular DNA FJ610146.1 GI:242347689
184	+	1413586	82	45	-20.8	AGTGTATGAGCTTAATGATAA	TTCCTAATGAGTTTCCATTTGACG	AGTTTCCATTTGACGAAAACGGAAATCCAGTGTATGAGCTTAATGATAAGAACTGGAAATCCTTTTTCTCAAGGACGTGGTC	184. Human papillomavirus type 16 strain CU2 complete genome 7 906 bp circular DNA FJ610147.1 GI:242347698
185	+	1405680	82	45	-20.8	AGTGTATGAGCTTAATGATAA	TTCCTAATGAGTTTCCATTTGACG	AGTTTCCATTTGACGAAAACGGAAATCCAGTGTATGAGCTTAATGATAAGAACTGGAAATCCTTTTTCTCAAGGACGTGGTC	183. Human papillomavirus type 16 strain CU3 complete genome 7 906 bp circular DNA FJ610148.1 GI:242347707
186	+	1397774	82	45	-20.8	AGTGTATGAGCTTAATGATAA	TTCCTAATGAGTTTCCATTTGACG	AGTTTCCATTTGACGAAAACGGAAATCCAGTGTATGAGCTTAATGATAAGAACTGGAAATCCTTTTTCTCAAGGACGTGGTC	182. Human papillomavirus type 16 strain CU4 complete genome 7 906 bp circular DNA FJ610149.1 GI:242347716
187	+	1389869	82	45	-20.8	AGTGTATGAGCTTAATGATAA	TTCCTAATGAGTTTCCATTTGACG	AGTTTCCATTTGACGAAAACGGAAATCCAGTGTATGAGCTTAATGATAAGAACTGGAAATCCTTTTTCTCAAGGACGTGGTC	181. Human papillomavirus type 16 strain CU5 complete genome 7 905 bp circular DNA FJ610150.1 GI:242347725
188	+	1381963	82	45	-20.8	AGTGTATGAGCTTAATGATAA	TTCCTAATGAGTTTCCATTTGACG	AGTTTCCATTTGACGAAAACGGAAATCCAGTGTATGAGCTTAATGATAAGAACTGGAAATCCTTTTTCTCAAGGACGTGGTC	180. Human papillomavirus type 16 strain CU6 complete genome 7 906 bp circular DNA FJ610151.1 GI:242347734
189	+	1374058	82	45	-20.8	AGTGTATGAGCTTAATGATAA	TTCCTAATGAGTTTCCATTTGACG	AGTTTCCATTTGACGAAAACGGAAATCCAGTGTATGAGCTTAATGATAAGAACTGGAAATCCTTTTTCTCAAGGACGTGGTC	179. Human papillomavirus type 16 strain CU7 complete genome 7 905 bp circular DNA FJ610152.1 GI:242347743
190	+	2000171	82	45	-20.8	AGTGTATGAGCTTAATGATAA	TTCCTAATGAGTTTCCATTTGACG	AGTTTCCATTTGACGAAAACGGAAATCCAGTGTATGAGCTTAATGATAAGAACTGGAAATCCTTTTTCTCAAGGACGTGGTC	259. Human papillomavirus type 16 (HPV16) complete genome 7 904 bp circular DNA K02718.1 GI:333031
191	+	259655	82	45	-20.8	AGTGTATGAGCTTAATGATAA	TTCCTAATGAGTTTCCATTTGACG	AGTTTCCATTTGACGAAAACGGAAATCCAGTGTATGAGCTTAATGATAAGAACTGGAAATCCTTTTTCTCAAGGACGTGGTC	35. Human papillomavirus type 16 complete genome 7 905 bp circular DNA NC_001526.2 GI:310698439
192	+	2158688	133	12	-28.72	GGGTGTAACCGAAAACGG	GTTCATGTTTCAACATTTTATAT	ATTGCCAGGTGTGGACTAACCGTTTTGGGTCACATTGTTCATGTTTCAACATTTTATATAATACTAAACTATAATGCCAAATCTTGTAAAAACTAGGGTGTAACCGAAAACGGTCTGACCGAAACCGGTGCAT	279. Human papillomavirus type 58 isolate HPV58sc101 complete genome 7 824 bp circular DNA FJ385262.1 GI:211939970
193	+	2158688	133	12	-28.72	GGGTGTAACCGAAAACGG	GTTCATGTTTCAACATTTTATAT	ATTGCCAGGTGTGGACTAACCGTTTTGGGTCACATTGTTCATGTTTCAACATTTTATATAATACTAAACTATAATGCCAAATCTTGTAAAAACTAGGGTGTAACCGAAAACGGTCTGACCGAAACCGGTGCAT	280. Human papillomavirus type 58 isolate HPV58sc100 complete genome 7 824 bp circular DNA FJ385261.1 GI:211939961
194	+	2150864	133	12	-28.72	GGGTGTAACCGAAAACGG	GTTCATGTTTCAACATTTTATAT	ATTGCCAGGTGTGGACTAACCGTTTTGGGTCACATTGTTCATGTTTCAACATTTTATATAATACTAAACTATAATGCCAAATCTTGTAAAAACTAGGGTGTAACCGAAAACGGTCTGACCGAAACCGGTGCAT	278. Human papillomavirus type 58 isolate HPV58sc147 complete genome 7 824 bp circular DNA FJ385263.1 GI:211939979
195	+	2150864	133	12	-28.72	GGGTGTAACCGAAAACGG	GTTCATGTTTCAACATTTTATAT	ATTGCCAGGTGTGGACTAACCGTTTTGGGTCACATTGTTCATGTTTCAACATTTTATATAATACTAAACTATAATGCCAAATCTTGTAAAAACTAGGGTGTAACCGAAAACGGTCTGACCGAAACCGGTGCAT	279. Human papillomavirus type 58 isolate HPV58sc101 complete genome 7 824 bp circular DNA FJ385262.1 GI:211939970
196	+	2135216	133	12	-28.72	GGGTGTAACCGAAAACGG	GTTCATGTTTCAACATTTTATAT	ATTGCCAGGTGTGGACTAACCGTTTTGGGTCACATTGTTCATGTTTCAACATTTTATATAATACTAAACTATAATGCCAAATCTTGTAAAAACTAGGGTGTAACCGAAAACGGTCTGACCGAAACCGGTGCAT	276. Human papillomavirus type 58 isolate HPV58sc165 complete genome 7 824 bp circular DNA FJ385265.1 GI:211939997
197	+	2135216	133	12	-28.72	GGGTGTAACCGAAAACGG	GTTCATGTTTCAACATTTTATAT	ATTGCCAGGTGTGGACTAACCGTTTTGGGTCACATTGTTCATGTTTCAACATTTTATATAATACTAAACTATAATGCCAAATCTTGTAAAAACTAGGGTGTAACCGAAAACGGTCTGACCGAAACCGGTGCAT	277. Human papillomavirus type 58 isolate HPV58sc144 complete genome 7 824 bp circular DNA FJ385264.1 GI:211939988
198	+	2119567	133	12	-28.72	GGGTGTAACCGAAAACGG	GTTCATGTTTCAACATTTTATAT	ATTGCCAGGTGTGGACTAACCGTTTTGGGTCACATTGTTCATGTTTCAACATTTTATATAATACTAAACTATAATGCCAAATCTTGTAAAAACTAGGGTGTAACCGAAAACGGTCTGACCGAAACCGGTGCAT	274. Human papillomavirus type 58 isolate HPV58sc185 complete genome 7 836 bp circular DNA FJ385267.1 GI:211940015
199	+	2119567	133	12	-28.72	GGGTGTAACCGAAAACGG	GTTCATGTTTCAACATTTTATAT	ATTGCCAGGTGTGGACTAACCGTTTTGGGTCACATTGTTCATGTTTCAACATTTTATATAATACTAAACTATAATGCCAAATCTTGTAAAAACTAGGGTGTAACCGAAAACGGTCTGACCGAAACCGGTGCAT	275. Human papillomavirus type 58 isolate HPV58sc174 complete genome 7 825 bp circular DNA FJ385266.1 GI:211940006
200	+	1661139	68	22	-24.4	ATTCGCTGACATGAGCACCAT	ACCTGGCATGCACACTAGAAGT	GCACGAATACCTGGCATGCACACTAGAAGTGGACTGGAGCTTGGTGAGCATGTCCACCTATTCGCTGA	215. Bovine papillomavirus - 7 complete genome 7 412 bp circular DNA DQ217793.1 GI:78057396
201	+	1089860	68	22	-24.4	ATTCGCTGACATGAGCACCAT	ACCTGGCATGCACACTAGAAGT	GCACGAATACCTGGCATGCACACTAGAAGTGGACTGGAGCTTGGTGAGCATGTCCACCTATTCGCTGA	142. Canine papillomavirus 7 complete genome 7 412 bp circular DNA NC_007612.1 GI:82547780
202	+	2317472	90	19	-20.6	AATGGCAATCCAGTATATGAAA	GATGGCCATATTTAGAAAGTAG	GATAACAGATGGCCATATTTAGAAAGTAGAATAACAGTATTTGAATTTCCAAATGCATTTCCATTTGATAAAAATGGCAATCCAGTATAT	300. Human papillomavirus type 18 isolate Qv17199 complete genome 7 844 bp circular DNA EF202152.1 GI:145968235
203	+	2309648	90	19	-20.6	AATGGCAATCCAGTATATGAAA	GATGGCCATATTTAGAAAGTAG	GATAACAGATGGCCATATTTAGAAAGTAGAATAACAGTATTTGAATTTCCAAATGCATTTCCATTTGATAAAAATGGCAATCCAGTATAT	299. Human papillomavirus type 18 isolate Qv21444 complete genome 7 824 bp circular DNA EF202153.1 GI:145968244
204	+	2301824	90	19	-20.6	AATGGCAATCCAGTATATGAAA	GATGGCCATATTTAGAAAGTAG	GATAACAGATGGCCATATTTAGAAAGTAGAATAACAGTATTTGAATTTCCAAATGCATTTCCATTTGATAAAAATGGCAATCCAGTATAT	298. Human papillomavirus type 18 isolate Qv03814 complete genome 7 824 bp circular DNA EF202154.1 GI:145968253
205	+	2294000	90	19	-20.6	AATGGCAATCCAGTATATGAAA	GATGGCCATATTTAGAAAGTAG	GATAACAGATGGCCATATTTAGAAAGTAGAATAACAGTATTTGAATTTCCAAATGCATTTCCATTTGATAAAAATGGCAATCCAGTATAT	297. Human papillomavirus type 18 isolate Qv04924 complete genome 7 824 bp circular DNA EF202155.1 GI:145968262
206	+	2042816	103	14	-27.4	GGTCTCAGGGAATCAGTA	CCTGAGAAAGAGAGGTTAGT	CTAAGGTCTCAGGGAATCAGTATAGAGCATTTCGTTTAACATTGCCAGATCCAAATCGGTTTGCATTAGCTGATATGTCTGTATACAATCCTGAGAAAGAGAG	264. Human papillomavirus type 113 complete genome 7 412 bp circular DNA FM955842.1 GI:238623465
207	+	1685475	72	15	-26.6	CTCCTGACCCCAAGAAGGATCC	CTCAAAGACAAACTGTCTA	AGAAGGATCCATATGATGGCCTTGCTTTTTGGGAGGTGGATCTCAAAGACAAACTGTCTATGGATCTGGATC	218. Human papillomavirus type 102 complete genome 8 078 bp circular DNA DQ080083.1 GI:71726718
208	+	2093703	79	13	-36.6	AGCAATGCCACCCCTGGCACGTC	ACTGCTATCGAACCAGCG	GCTTGCCAGACAGCAATGCCACCCCTGGCACGTCAGTAACTGCTATCGAACCAGCGGTGGTATTGGACTCCGGCAGCGT	271. Chelonia mydas papillomavirus 1 complete genome 6 953 bp circular DNA EU493091.1 GI:187941626
209	+	960317	79	13	-36.6	AGCAATGCCACCCCTGGCACGTC	ACTGCTATCGAACCAGCG	GCTTGCCAGACAGCAATGCCACCCCTGGCACGTCAGTAACTGCTATCGAACCAGCGGTGGTATTGGACTCCGGCAGCGT	125. Chelonia mydas papillomavirus 1 complete genome 6 953 bp circular DNA NC_011531.1 GI:212286056
210	+	146110	96	31	-23.8	CTTTTACACTGGCGCTTCGGGT	TTCCACGTGTCCATGCAAGGTG	ACAGAGATAATTTTGCTAAAAACTTTTACACTGGCGCTTCGGGTGTACGGGTGTTCCACGTGTCCATGCAAGGTGTTTAGCAAATGTGTTAAAGGT	20. Fringilla coelebs papillomavirus complete genome 7 729 bp circular DNA AY057109.1 GI:21724205
211	+	1134606	96	31	-23.8	CTTTTACACTGGCGCTTCGGGT	TTCCACGTGTCCATGCAAGGTG	ACAGAGATAATTTTGCTAAAAACTTTTACACTGGCGCTTCGGGTGTACGGGTGTTCCACGTGTCCATGCAAGGTGTTTAGCAAATGTGTTAAAGGT	148. Fringilla coelebs papillomavirus complete genome 7 729 bp circular DNA NC_004068.1 GI:21844535
212	+	2388172	90	18	-20.6	AATGGCAATCCAGTATATGAAA	GATGGCCATATTTAGAAAGTAG	GATAATAGATGGCCATATTTAGAAAGTAGAATAACAGTATTTGAATTTCCAAATGCATTTCCATTTGATAAAAATGGCAATCCAGTATAT	309. Human papillomavirus type 18 isolate Qv03132 complete genome 7 857 bp circular DNA EF202143.1 GI:145968154
213	+	2380315	90	18	-20.6	AATGGCAATCCAGTATATGAAA	GATGGCCATATTTAGAAAGTAG	GATAATAGATGGCCATATTTAGAAAGTAGAATAACAGTATTTGAATTTCCAAATGCATTTCCATTTGATAAAAATGGCAATCCAGTATAT	308. Human papillomavirus type 18 isolate Qv16302 complete genome 7 857 bp circular DNA EF202144.1 GI:145968163
214	+	2372458	90	18	-20.6	AATGGCAATCCAGTATATGAAA	GATGGCCATATTTAGAAAGTAG	GATAATAGATGGCCATATTTAGAAAGTAGAATAACAGTATTTGAATTTCCAAATGCATTTCCATTTGATAAAAATGGCAATCCAGTATAT	307. Human papillomavirus type 18 isolate Qv17052 complete genome 7 857 bp circular DNA EF202145.1 GI:145968172
215	+	2356744	90	18	-20.6	AATGGCAATCCAGTATATGAAA	GATGGCCATATTTAGAAAGTAG	GATAATAGATGGCCATATTTAGAAAGTAGAATAACAGTATTTGAATTTCCAAATGCATTTCCATTTGATAAAAATGGCAATCCAGTATAT	305. Human papillomavirus type 18 isolate Qv15586 complete genome 7 857 bp circular DNA EF202147.1 GI:145968190
216	+	2348887	90	18	-20.6	AATGGCAATCCAGTATATGAAA	GATGGCCATATTTAGAAAGTAG	GATAATAGATGGCCATATTTAGAAAGTAGAATAACAGTATTTGAATTTCCAAATGCATTTCCATTTGATAAAAATGGCAATCCAGTATAT	304. Human papillomavirus type 18 isolate Qv21751 complete genome 7 857 bp circular DNA EF202148.1 GI:145968199
217	+	2341030	90	18	-20.6	AATGGCAATCCAGTATATGAAA	GATGGCCATATTTAGAAAGTAG	GATAATAGATGGCCATATTTAGAAAGTAGAATAACAGTATTTGAATTTCCAAATGCATTTCCATTTGATAAAAATGGCAATCCAGTATAT	303. Human papillomavirus type 18 isolate Qv15957 complete genome 7 857 bp circular DNA EF202149.1 GI:145968208
218	+	890042	90	18	-20.6	AATGGCAATCCAGTATATGAAA	GATGGCCATATTTAGAAAGTAG	GATAATAGATGGCCATATTTAGAAAGTAGAATAACAGTATTTGAATTTCCAAATGCATTTCCATTTGATAAAAATGGCAATCCAGTATAT	116. Human papillomavirus type 18 isolate CU8 complete genome 7 857 bp linear DNA GQ180784.1 GI:285804335
219	+	882185	90	18	-20.6	AATGGCAATCCAGTATATGAAA	GATGGCCATATTTAGAAAGTAG	GATAATAGATGGCCATATTTAGAAAGTAGAATAACAGTATTTGAATTTCCAAATGCATTTCCATTTGATAAAAATGGCAATCCAGTATAT	115. Human papillomavirus type 18 isolate CU9 complete genome 7 857 bp linear DNA GQ180785.1 GI:285804344
220	+	874328	90	18	-20.6	AATGGCAATCCAGTATATGAAA	GATGGCCATATTTAGAAAGTAG	GATAATAGATGGCCATATTTAGAAAGTAGAATAACAGTATTTGAATTTCCAAATGCATTTCCATTTGATAAAAATGGCAATCCAGTATAT	114. Human papillomavirus type 18 isolate CU10 complete genome 7 857 bp linear DNA GQ180786.1 GI:285804353
221	+	866484	90	18	-20.6	AATGGCAATCCAGTATATGAAA	GATGGCCATATTTAGAAAGTAG	GATAATAGATGGCCATATTTAGAAAGTAGAATAACAGTATTTGAATTTCCAAATGCATTTCCATTTGATAAAAATGGCAATCCAGTATAT	113. Human papillomavirus type 18 isolate CU11 complete genome 7 844 bp linear DNA GQ180787.1 GI:285804362
222	+	858627	90	18	-20.6	AATGGCAATCCAGTATATGAAA	GATGGCCATATTTAGAAAGTAG	GATAATAGATGGCCATATTTAGAAAGTAGAATAACAGTATTTGAATTTCCAAATGCATTTCCATTTGATAAAAATGGCAATCCAGTATAT	112. Human papillomavirus type 18 isolate CU12 complete genome 7 857 bp linear DNA GQ180788.1 GI:285804371
223	+	850770	90	18	-20.6	AATGGCAATCCAGTATATGAAA	GATGGCCATATTTAGAAAGTAG	GATAATAGATGGCCATATTTAGAAAGTAGAATAACAGTATTTGAATTTCCAAATGCATTTCCATTTGATAAAAATGGCAATCCAGTATAT	111. Human papillomavirus type 18 isolate CU13 complete genome 7 857 bp linear DNA GQ180789.1 GI:285804380
224	+	842913	90	18	-20.6	AATGGCAATCCAGTATATGAAA	GATGGCCATATTTAGAAAGTAG	GATAATAGATGGCCATATTTAGAAAGTAGAATAACAGTATTTGAATTTCCAAATGCATTTCCATTTGATAAAAATGGCAATCCAGTATAT	110. Human papillomavirus type 18 isolate CU14 complete genome 7 857 bp linear DNA GQ180790.1 GI:285804389
225	+	835056	90	18	-20.6	AATGGCAATCCAGTATATGAAA	GATGGCCATATTTAGAAAGTAG	GATAATAGATGGCCATATTTAGAAAGTAGAATAACAGTATTTGAATTTCCAAATGCATTTCCATTTGATAAAAATGGCAATCCAGTATAT	109. Human papillomavirus type 18 isolate CU15 complete genome 7 857 bp linear DNA GQ180791.1 GI:285804398
226	+	827199	90	18	-20.6	AATGGCAATCCAGTATATGAAA	GATGGCCATATTTAGAAAGTAG	GATAATAGATGGCCATATTTAGAAAGTAGAATAACAGTATTTGAATTTCCAAATGCATTTCCATTTGATAAAAATGGCAATCCAGTATAT	108. Human papillomavirus type 18 isolate CU16 complete genome 7 857 bp linear DNA GQ180792.1 GI:285804407
227	+	1319373	90	18	-20.6	AATGGCAATCCAGTATATGAAA	GATGGCCATATTTAGAAAGTAG	GATAATAGATGGCCATATTTAGAAAGTAGAATAACAGTATTTGAATTTCCAAATGCATTTCCATTTGATAAAAATGGCAATCCAGTATAT	172. Human papillomavirus - 18 complete genome 7 857 bp circular DNA NC_001357.1 GI:9626069
228	+	149355	83	7	-39.7	ATTTGGATCATCTACACCCCT	AGATACTCCAATTGGCGGTTCG	TGCCATTTGGATCATCTACACCCCTCCATTTGGTGTATATATATAGAGCCATATGGTCGGGTAGTAGATACTCCAATTGGCGG	20. Fringilla coelebs papillomavirus complete genome 7 729 bp circular DNA AY057109.1 GI:21724205
229	+	1137851	83	7	-39.7	ATTTGGATCATCTACACCCCT	AGATACTCCAATTGGCGGTTCG	TGCCATTTGGATCATCTACACCCCTCCATTTGGTGTATATATATAGAGCCATATGGTCGGGTAGTAGATACTCCAATTGGCGG	148. Fringilla coelebs papillomavirus complete genome 7 729 bp circular DNA NC_004068.1 GI:21844535
230	+	1929707	79	139	-23.8	AGCTGGCACCTGATGATGTAAA	AACTGCTTGGTTGGCTCAC	AATATGCAAAGCTGGCACCTGATGATGTAAATGCAACTGCTTGGTTGGCTCACAATAATCAGGCGCGTTTTGTAAGAGA	250. Human papillomavirus type 24 complete genome 7 452 bp linear DNA U31782.1 GI:1020194
231	+	2127392	133	9	-33.14	GGGTGTAACCGAAAACGG	TGACCGAAACCGGTGCATATAT	ATTGCCAGGTGTGGACTAACCGTTTTGGGTCACATTGTTCATGTTGCAACATTTTATATAATACTAAACTATAATGCCAAATCTTGTAAAAACTAGGGTGTAACCGAAAACGGTCTGACCGAAACCGGTGCAT	275. Human papillomavirus type 58 isolate HPV58sc174 complete genome 7 825 bp circular DNA FJ385266.1 GI:211940006
232	+	2127392	133	9	-33.14	GGGTGTAACCGAAAACGG	TGACCGAAACCGGTGCATATAT	ATTGCCAGGTGTGGACTAACCGTTTTGGGTCACATTGTTCATGTTGCAACATTTTATATAATACTAAACTATAATGCCAAATCTTGTAAAAACTAGGGTGTAACCGAAAACGGTCTGACCGAAACCGGTGCAT	276. Human papillomavirus type 58 isolate HPV58sc165 complete genome 7 824 bp circular DNA FJ385265.1 GI:211939997
233	+	3028772	53	59	-12.9	GCTGACTCCATAGAACTACAG	TCAGGATTTAAGTCCTATAGTA	GCTCGGGTGCATTATTATCAGGATTTAAGTCCTATAGTACCTGCTGACTCCAT	391. Human papillomavirus type 67 complete genome 7 801 bp circular DNA D21208.1 GI:3228267
234	+	249413	102	29	-25.2	GCTGTCGGTGCCAAACAA	AGTCATTTTTTGTGTTTTGTAC	TAACGGTAAGTCATTTTTTGTGTTTTGTACCAGAATCGGCACAAAAGTTAATCAGATTATATATCGCTGTCGGTGCCAAACAAGACAAAGACTTGGCTGGAT	33. Human papillomavirus type 118 clone K2 complete genome 7 597 bp circular DNA GQ246951.1 GI:256807731
235	+	249413	102	29	-25.2	GCTGTCGGTGCCAAACAA	AGTCATTTTTTGTGTTTTGTAC	TAACGGTAAGTCATTTTTTGTGTTTTGTACCAGAATCGGCACAAAAGTTAATCAGATTATATATCGCTGTCGGTGCCAAACAAGACAAAGACTTGGCTGGAT	34. Human papillomavirus type 107 complete genome 7 562 bp circular DNA EF422221.1 GI:126131393
236	+	2647769	114	19	-27.2	GACATTACTTTAATAGGGCA	GTAAATATCCTGATTATC	AAATATCCTGATTATCTAAAAATGTCTGCAGATGCCTATGGGGATTCTATGTGGTTTTACTTACGCAGGGAACAATTGTTTGCCAGACATTACTTTAATAGGGCAGGTAATGTT	342. Human papillomavirus type 66 clone Qv35854 complete genome 7 816 bp circular DNA EF177182.1 GI:138374869
237	+	2655585	114	19	-27.2	GACATTACTTTAATAGGGCA	GTAAATATCCTGATTATC	AAATATCCTGATTATCTAAAAATGTCTGCAGATGCCTATGGGGATTCTATGTGGTTTTACTTACGCAGGGAACAATTGTTTGCCAGACATTACTTTAATAGGGCAGGTAATGTT	343. Human papillomavirus type 66 clone Qv26740 complete genome 7 818 bp circular DNA EF177183.1 GI:138374843
238	+	2616489	114	19	-27.2	GACATTACTTTAATAGGGCA	GTAAATATCCTGATTATC	AAATATCCTGATTATCTAAAAATGTCTGCAGATGCCTATGGGGATTCTATGTGGTTTTACTTACGCAGGGAACAATTGTTTGCCAGACATTACTTTAATAGGGCAGGTAATGTT	338. Human papillomavirus type 66 clone Qv25260 complete genome 7 816 bp circular DNA EF177187.1 GI:138374954
239	+	2600857	114	19	-27.2	GACATTACTTTAATAGGGCA	GTAAATATCCTGATTATC	AAATATCCTGATTATCTAAAAATGTCTGCAGATGCCTATGGGGATTCTATGTGGTTTTACTTACGCAGGGAACAATTGTTTGCCAGACATTACTTTAATAGGGCAGGTAATGTT	336. Human papillomavirus type 66 clone Qv24220 complete genome 7 816 bp circular DNA EF177189.1 GI:138374994
240	+	2593041	114	19	-27.2	GACATTACTTTAATAGGGCA	GTAAATATCCTGATTATC	AAATATCCTGATTATCTAAAAATGTCTGCAGATGCCTATGGGGATTCTATGTGGTTTTACTTACGCAGGGAACAATTGTTTGCCAGACATTACTTTAATAGGGCAGGTAATGTT	335. Human papillomavirus type 66 clone Qv11088 complete genome 7 816 bp circular DNA EF177190.1 GI:138375013
241	+	362851	66	35	-11.7	AGCAGAATGATGTAAATACTGC	TATTGTTGCTGTTAATATTTA	GTTTACAGCAGAATGATGTAAATACTGCACATAGACATGTTATTATCAGTTATTTTGCTATTGTTG	48. Rhesus papillomavirus type 1 complete genome 8 028 bp linear DNA M60184.1 GI:1019918
242	+	11551	66	35	-11.7	AGCAGAATGATGTAAATACTGC	TATTGTTGCTGTTAATATTTA	GTTTACAGCAGAATGATGTAAATACTGCACATAGACATGTTATTATCAGTTATTTTGCTATTGTTG	2. Rhesus monkey papillomavirus complete genome 8 028 bp circular DNA NC_001678.1 GI:9628445
243	+	1936095	85	10	-32.2	ATCTTTGCTAGAAAACGTGAA	CTTTACGTGCTAGCCACAGATTTT	CAGTTAAAGCTTTACGTGCTAGCCACAGATTTTGGAATTCGCTCGTTCCAAGCATCTTTGCTAGAAAACGTGAAGCTGGTGTGTC	251. Human papillomavirus type 23 complete genome 7 324 bp linear DNA U31781.1 GI:1020186
244	+	38085	60	82	-6.5	ATAATTACTGTGAAATATTTGT	GCCATAACTGTAACTGTGAA	TAACTGTGAATGCAATAATAAATATAATTACTGTGAAATATTTGTGTTGTTCTTGAGTCA	6. Human papillomavirus type 148 complete genome 7 164 bp circular DNA NC_014835.1 GI:317046144
245	+	1523251	71	35	-9.1	AAATAGTTAAATTTTTAAGAC	GCTGATTTTAAAAAATTT	TAGTTAAATTTTTAAGACACCAGACAATAGAATTTATTTCTTTTCTTGCTGATTTTAAAAAATTTTTGCGT	198. Canine papillomavirus 6 isolate Zurich complete genome 8 242 bp circular DNA FJ492744.1 GI:255683772
246	+	904367	71	35	-9.1	AAATAGTTAAATTTTTAAGAC	GCTGATTTTAAAAAATTT	TAGTTAAATTTTTAAGACACCAGACAATAGAATTTATTTCTTTTCTTGCTGATTTTAAAAAATTTTTGCGT	118. Canine papillomavirus 6 complete genome 8 242 bp circular DNA NC_013237.1 GI:258611059
247	+	271572	83	29	-24	GCCGCCACAACCTGACACTG	AGGAAGTACCCAAAACTCTGT	TACCCAAAACTCTGTACGTGCCGCCACAACCTGACACTGTCAATGGCACTGTTAATTTCTGGGGCAGTCCAAGTGGGTCAATG	36. Ovine papillomavirus type 3 isolate Sar1 complete genome 7 344 bp circular DNA FJ796965.1 GI:226446757
248	+	789457	75	26	-22.1	AAGGTATGGTAGTATGGGTGT	CTACCATTGCAGACCAAATATT	ATACCTAAAATAGAACATACTACCATTGCAGACCAAATATTAAGGTATGGTAGTATGGGTGTTTTTTTTGGTGGG	103. Human papillomavirus type 31 (HPV-31) complete genome 7 912 bp circular DNA J04353.1 GI:333048
249	+	472535	96	31	-23.5	ACCCTGTGCCAGGTGATTT	ATATATACAAGGGTCTAACTC	GCAAATGTTTGTTAGACACTTTTTTAATAGGGCCGGTACCTTAGGTGACCCTGTGCCAGGTGATTTATATATACAAGGGTCTAACTCTGGCAATAC	62. Human papillomavirus type 52 isolate TJ49-52 complete genome 7 960 bp circular DNA GQ472848.1 GI:260169916
250	+	1594873	96	20	-25.8	TTGGTATGAGCTTAATGAAGTT	ACTGTATTGTGTTATATGGTCC	AATTTTCTAAAGGGCATACCAAAAAAGAACTGTATTGTGTTATATGGTCCACCAAACACAGGCAAGTCATACTTTGGTATGAGCTTAATGAAGTTT	207. Macaca fascicularis papillomavirus type 5 Mac76 complete genome 7 990 bp circular DNA EF558843.1 GI:161019534
251	+	2839623	58	132	-19	GCAAGGAAGAACCGCATCAC	GGAGGCTGCCCGTCGAGAG	CCCGTCGAGAGAGTGCTCTTCTTCACTATGCAAGGAAGAACCGCATCACTAGACTGGG	367. Canine papillomavirus 2 complete genome 8 101 bp circular DNA AY722648.1 GI:51989424
252	+	1094982	58	132	-19	GCAAGGAAGAACCGCATCAC	GGAGGCTGCCCGTCGAGAG	CCCGTCGAGAGAGTGCTCTTCTTCACTATGCAAGGAAGAACCGCATCACTAGACTGGG	143. Canine papillomavirus 2 complete genome 8 101 bp circular DNA NC_006564.1 GI:56693036
253	+	1894526	83	69	-17.4	AGTACATTTCTATAGGGATTTAA	AGAACCCTTAGAAATGCAGTTA	AAATAGGATCACAAGTACATTTCTATAGGGATTTAAGTACAATTAATACAGAAGAACCCTTAGAAATGCAGTTATTGGGTGAG	245. Human papillomavirus type 38 complete genome 7 400 bp linear DNA U31787.1 GI:1020234
254	+	2418721	59	21	-18.8	ATAGCCAAGCTCGTTTTGT	ATTATGGTGAGACATTATAAA	TTCTGCAACATAATAGCCAAGCTCGTTTTGTTAGAGAATGTGCTATTATGGTGAGACAT	313. Human papillomavirus type 110 complete genome 7 423 bp circular DNA EU410348.1 GI:186461194
255	+	1346986	56	21	-18.7	TACAGCTGTGTAAGGTAGACCTTAC	TTTGGCTTACATACACACAATG	TTGCCTTTATTCTACAGCTGTGTAAGGTAGACCTTACCCCTGAGAATTTGGCTTAC	175. Human papillomavirus type 41 complete genome 7 614 bp circular DNA NC_001354.1 GI:9626041
256	+	2903870	46	22	-24.6	ACCTCCACATGGAGGTGGT	GTGAATCAGAAAATCAAGCAGC	TATACTCACGGTCCACCTCCACATGGAGGTGGTCCTGTGAATCAGA	375. Human papillomavirus type 94 DNA nearly complete genome Korean variant 7 776 bp linear DNA AB201226.1 GI:58430757
257	+	2941528	46	22	-24.6	ACCTCCACATGGAGGTGGT	GTGAATCAGAAAATCAAGCAGC	TATACTCACGGTCCACCTCCACATGGAGGTGGTCCTGTGAATCAGA	380. Human papillomavirus type 94 complete genome 7 881 bp circular DNA AJ620211.1 GI:40804528
258	+	476364	83	19	-24.7	TCATTTGTAAATTCACAT	AATAGCTATGCTGGATGATGC	ATCATTTGTAAATTCACATAGCCATTTTTGGCTGCAGCCATTGGACAGTGCAAAAATAGCTATGCTGGATGATGCAACTCCAC	63. Human papillomavirus type 42 isolate TJ43-42 complete genome 7 920 bp circular DNA GQ472847.1 GI:260169909
259	+	363275	54	35	-18.2	GAAGCGGCTACGTGCCCCTA	TTCACGTCCCGCATCCAT	GGGCGGAAGAAGCGGCTACGTGCCCCTAGGTTCACGTCCCGCATCCATTCCCGA	48. Rhesus papillomavirus type 1 complete genome 8 028 bp linear DNA M60184.1 GI:1019918
260	+	11975	54	35	-18.2	GAAGCGGCTACGTGCCCCTA	TTCACGTCCCGCATCCAT	GGGCGGAAGAAGCGGCTACGTGCCCCTAGGTTCACGTCCCGCATCCATTCCCGA	2. Rhesus monkey papillomavirus complete genome 8 028 bp circular DNA NC_001678.1 GI:9628445
261	+	2734359	138	8	-32.8	AAGGCTACCAATTTTAAGGAATA	ATGGAGGAATATGATTTG	GTCTGATACTAATTATAAGGCTACCAATTTTAAGGAATATCTCAGGCATATGGAGGAATATGATTTGCAGTTCATCTTCCAACTGTGCAAGATAACCCTTACTCCTGAAATTATGGCCTATATACATAATATGGATCC	353. Human papillomavirus type 2 isolate CN-SC1 complete genome 7 863 bp circular DNA EF117890.1 GI:126507128
262	+	2726497	138	8	-32.8	AAGGCTACCAATTTTAAGGAATA	ATGGAGGAATATGATTTG	GTCTGATACTAATTATAAGGCTACCAATTTTAAGGAATATCTCAGGCATATGGAGGAATATGATTTGCAGTTCATCTTCCAACTGTGCAAGATAACCCTTACTCCTGAAATTATGGCCTATATACATAATATGGATCC	352. Human papillomavirus type 2 isolate CN-HB1 complete genome 7 859 bp circular DNA EF117891.1 GI:126507136
263	+	2806375	138	8	-32.8	AAGGCTACCAATTTTAAGGAATA	ATGGAGGAATATGATTTG	GTCTGATACTAATTATAAGGCTACCAATTTTAAGGAATATCTCAGGCATATGGAGGAATATGATTTGCAGTTCATCTTCCAACTGTGCAAGATAACCCTTACTCCTGAAATTATGGCCTATATACATAATATGGATCC	362. Human papillomavirus type 2 isolate C2 complete genome 7 859 bp circular DNA EF362754.1 GI:125660678
264	+	2798515	138	8	-32.8	AAGGCTACCAATTTTAAGGAATA	ATGGAGGAATATGATTTG	GTCTGATACTAATTATAAGGCTACCAATTTTAAGGAATATCTCAGGCATATGGAGGAATATGATTTGCAGTTCATCTTCCAACTGTGCAAGATAACCCTTACTCCTGAAATTATGGCCTATATACATAATATGGATCC	361. Human papillomavirus type 2 isolate C1 complete genome 7 863 bp circular DNA EF362755.1 GI:125660686
265	+	1354731	138	8	-32.8	AAGGCTACCAATTTTAAGGAATA	ATGGAGGAATATGATTTG	GTCTGATACTAATTATAAGGCTACCAATTTTAAGGAATATCTCAGGCATATGGAGGAATATGATTTGCAGTTCATCTTCCAACTGTGCAAGATAACCCTTACTCCTGAAATTATGGCCTATATACATAATATGGATCC	176. Human papillomavirus - 2 complete genome 7 860 bp circular DNA NC_001352.1 GI:9626032
266	+	27071	56	29	-16.5	GGTGTGTTTTTTGGTGGT	TAAAGTGGAACAAACTACAATTGCTGACCAAA	AACAAACTACAATTGCTGACCAAATATTAAAATTTGGCAGCACTGGTGTGTTTTTT	4. Human papillomavirus type 49 complete genome 7 560 bp circular DNA NC_001591.1 GI:9627363
267	+	435292	104	18	-15.1	ACTTTCGAATTCAATGAATAT	ACAGTTTTAGGTAGAGATATAG	TACTGCAACTTTCGAATTCAATGAATATTACCAGCAAACAGTTTTAGGTAGAGATATAGAGCTAGCTACAGGAAAGTCAATATTTGAATTGAAAATCAGGTGTC	58. Human papillomavirus RTRX7 complete genome 7 731 bp circular DNA U85660.1 GI:2218078
268	+	24935	78	79	-17.7	TGTCATTATTAAAAGTTTTA	ATACATGGGCCGCCGGACTGTG	AAAAAGCTGTTTATTAATACATGGGCCGCCGGACTGTGGCAAGTCAATGTTTGCTATGTCATTATTAAAAGTTTTAAA	4. Human papillomavirus type 49 complete genome 7 560 bp circular DNA NC_001591.1 GI:9627363
269	+	1427471	63	17	-21.8	GAACCTGCGGAAGCTACAACT	AAGTGTAACAACCTACTGCAAC	ACTGCAACTAGTAGTAGAAGCGTCGCGGGAGAACCTGCGGAAGCTACAACTGCTGTTTATGGA	186. Human papillomavirus type 68 isolate LZod68-68 complete genome 7 834 bp circular DNA EU918769.1 GI:218931450
270	+	2894643	55	29	-19.1	GCTTTGCTAGATGATGCA	CAGCCATTATGTAATGCAAAGG	GGCTGCAGCCATTATGTAATGCAAAGGTAGCTTTGCTAGATGATGCAACGCAGTC	374. Human papillomavirus type 13 complete genome 7 880 bp circular DNA DQ344807.1 GI:85827580
271	+	1501816	50	50	-27.2	TATTCACGGTCCACTTCCACGTG	CCTGTGAATCGGAAAACCAAGCA	ACTGTATTCACGGTCCACTTCCACGTGGAGGTGGTCCTGTGAATCGGAAA	195. Human papillomavirus type 117 clone K6 complete genome 7 895 bp circular DNA GQ246950.1 GI:256807724
272	+	1216009	89	8	-34.2	ACCTGCAATCCAGATTGGG	AGCTTACACGGGAGTACA	ACAAAGAGCTTACACGGGAGTACAAGAGCGATAAAACCTGCAATCCAGATTGGGTTATCGCATTGTACTCCTTGAGTGAGCCCATCCTA	159. Mastomys natalensis papillomavirus complete genome 7 687 bp circular DNA NC_001605.1 GI:9627486
273	+	1975387	89	8	-34.2	ACCTGCAATCCAGATTGGG	AGCTTACACGGGAGTACA	ACAAAGAGCTTACACGGGAGTACAAGAGCGATAAAACCTGCAATCCAGATTGGGTTATCGCATTGTACTCCTTGAGTGAGCCCATCCTA	256. Multimammate rat papillomavirus complete genome 7 687 bp circular DNA U01834.1 GI:436472
274	+	746708	96	12	-33.9	CAACCAGTTCCTGCGCATCCTGG	AACAATACAGGATGACGCTGCA	CAAACAATACAGGATGACGCTGCAACGGTGCAAGCCCTAAAACGAAAGTTTATGGGAAGCCCAGCAACCAGTTCCTGCGCATCCTGGGTGGATAAT	98. Human papillomavirus type 84 complete genome 7 948 bp linear DNA AF293960.1 GI:12958167
275	+	2914326	105	8	-34	CTCTGCAGTCCAATAGGTC	AAATGGCTGCAGAGCCTTA	ATTTCGCCACTCTGCAGTCCAATAGGTCTGATGTTCCTTTGGATATTTGTACAAACGTCTGTAAATATCCAGATTACCTGAAAATGGCTGCAGAGCCTTATGGTG	376. Human papillomavirus type 27b DNA complete genome 7 831 bp circular DNA AB211993.1 GI:71061109
276	+	2364601	90	12	-22.7	GATGGCCATATTTAGAAAGTAG	TAACAGTATTTGAATTTCCAA	GATAATAGATGGCCATATTTAGAAAGTAGAATAACAGTATTTGAATTTCCAAATGCATTTCCATTTGATAAAAATGGCGATCCAGTATAT	306. Human papillomavirus type 18 isolate Qv16306 complete genome 7 857 bp circular DNA EF202146.1 GI:145968181
277	+	1909604	74	96	-27	GGTGCACTTTTATAGGGATCT	ATCCTATAGAATTGCAGT	GGTCACAGGTGCACTTTTATAGGGATCTCAGTTCCATTAATACTGAAGATCCTATAGAATTGCAGTTGTTGGGG	247. Human papillomavirus type 36 complete genome 7 722 bp linear DNA U31785.1 GI:1020218
278	+	1675717	70	18	-26.6	CAGCAAGTAGGTGCAGCAAC	AATAACAGGAGAGGCATCTCT	GAGAGGCATCTCTTGCTGACCATGTTTTAGTGTTTGAAGGATCCGGAGGTCAGCAAGTAGGTGCAGCAAC	217. Human papillomavirus SIBX-3a complete genome isolate SIBX-3a 7 304 bp circular DNA FN598907.1 GI:270119448
279	+	602621	70	18	-26.6	CAGCAAGTAGGTGCAGCAAC	AATAACAGGAGAGGCATCTCT	GAGAGGCATCTCTTGCTGACCATGTTTTAGTGTTTGAAGGATCCGGAGGTCAGCAAGTAGGTGCAGCAAC	79. Human papillomavirus type 120 complete genome 7 304 bp circular DNA GQ845442.1 GI:296495836
280	+	606790	58	13	-17.7	CAGCATGTTGATTTTGTTCAAA	TGTGTAATGCTGCAGAAGATGTT	GTGTAATGCTGCAGAAGATGTTTTAAATGCTTCTAAAACTCTTTTGCAACAGCATGTT	80. Human papillomavirus type 119 complete genome 7 251 bp circular DNA GQ845441.1 GI:296495828
281	+	2182809	52	19	-17.1	AATGAAGAAGATGTTTCTCCT	ACCTTCAGTAGAAACAACTGC	AAGAAGATGTTTCTCCTGAGGTGGAGGTACCTTCAGTAGAAACAACTGCGGG	283. Macaca fascicularis papillomavirus type 1 complete genome 7 588 bp circular DNA EF028290.1 GI:122891970
282	+	1827411	55	17	-23.4	AGCTTTGCTCTGTGCAGT	CCCAGCATTTTAGAAAACTG	TCTGTGCAGTTAACCCCTGAAACAGTTAGCAGCTTGCAGGGGTTAATGCCCAGCA	236. ovine papillomavirus 2 complete genome 7 758 bp circular DNA U83595.1 GI:1813787
283	+	1899320	91	22	-14.45	AAGGCTTTGGAAACAGTTAGA	CTTTTGATAGTAACAATAAG	TGCATTTCCAAATAAGTTTCCTTTTGATAGTAACAATAAGCCACAATTTCGACTTACTGACCAAAGCTGGAAATCTTTTTTTGAAAGGCTT	246. Human papillomavirus type 37 complete genome 7 421 bp linear DNA U31786.1 GI:1020226
284	+	2090977	74	149	-20.6	AACAAAACCCAAAGTTCTACT	CTGACATTGCTAGGCAATTC	TGCTAGGCAATTCAAAAGTAACAAAACCCAAAGTTCTACTTGGGTGTTTGCTATATTTGATTATTGCTCTGATA	271. Chelonia mydas papillomavirus 1 complete genome 6 953 bp circular DNA EU493091.1 GI:187941626
285	+	957591	74	149	-20.6	AACAAAACCCAAAGTTCTACT	CTGACATTGCTAGGCAATTC	TGCTAGGCAATTCAAAAGTAACAAAACCCAAAGTTCTACTTGGGTGTTTGCTATATTTGATTATTGCTCTGATA	125. Chelonia mydas papillomavirus 1 complete genome 6 953 bp circular DNA NC_011531.1 GI:212286056
286	+	96111	107	51	-21.1	GAACCATATGGTAATTCCATGTT	GGCTTCTACATGTAAATG	TGGCTTCTACATGTAAATGGCCTGATTTTGTACGAATGACTAAAGAACCATATGGTAATTCCATGTTTTTTTATGGTAAACGAGAGCAGTTATATGCTAGACATTTT	13. Human papillomavirus type 133 complete genome 7 358 bp circular DNA GU117633.1 GI:312451813
287	+	1677357	82	18	-19.8	AGACATTGTTAATGAAGTA	AACAATGTCTAATGATGTGTA	GTCTGATGTAAGTTTAGACATTGTTAATGAAGTATGCAAATATCCAGATTTTTTAACAATGTCTAATGATGTGTATGGAGAC	217. Human papillomavirus SIBX-3a complete genome isolate SIBX-3a 7 304 bp circular DNA FN598907.1 GI:270119448
288	+	604261	82	18	-19.8	AGACATTGTTAATGAAGTA	AACAATGTCTAATGATGTGTA	GTCTGATGTAAGTTTAGACATTGTTAATGAAGTATGCAAATATCCAGATTTTTTAACAATGTCTAATGATGTGTATGGAGAC	79. Human papillomavirus type 120 complete genome 7 304 bp circular DNA GQ845442.1 GI:296495836
289	+	1344078	49	29	-12.7	GGCGCTTTTTTTGTGCTT	GAAACAAAAAGAGAAAAGTT	GGCGCTTTTTTTGTGCTTTCTCTAATGAAACAAAAAGAGAAAAGTTCCT	175. Human papillomavirus type 41 complete genome 7 614 bp circular DNA NC_001354.1 GI:9626041
290	+	641629	52	25	-16.6	GGGGATGATGTTCCCAAAG	CTTCCTGGGAACGATGACCAG	AGGGGATGATGTTCCCAAAGAATACTTTCTTCCTGGGAACGATGACCAGGCT	84. Bettongia penicillata papillomavirus complete genome 7 737 bp circular DNA GU220391.1 GI:295639544
291	+	619070	52	25	-16.6	GGGGATGATGTTCCCAAAG	CTTCCTGGGAACGATGACCAG	AGGGGATGATGTTCCCAAAGAATACTTTCTTCCTGGGAACGATGACCAGGCT	81. Bettongia penicillata papillomavirus 1 complete genome 7 737 bp circular DNA NC_014143.1 GI:296040251
292	+	1555605	63	21	-23.7	AATTCTAACAGCCATTTT	AGCAAAAGTGGCCATGTTA	AATTCTAACAGCCATTTTTGGCTAGCACCGTTAGCTGAAGCAAAAGTGGCCATGTTAGACGAT	202. Macaca fascicularis papillomavirus type 3 Mac26 complete genome 7 935 bp circular DNA EF558839.2 GI:238800244
293	+	440266	81	16	-20.9	AGTACATTTCTATAGAGATTTAA	TCAGGTGCTCAAATAGGATCTC	CAGGTGCTCAAATAGGATCTCAAGTACATTTCTATAGAGATTTAAGTTCAATAGATTCTGAGGACCCTATTGAGCTACAGT	58. Human papillomavirus RTRX7 complete genome 7 731 bp circular DNA U85660.1 GI:2218078
294	+	344077	59	39	-15.4	AGGCAGTGCAACAATTAAAACG	TCCACAGGCATTGTTACAT	AGGCATTGTTACATGCCCAACAGCTGCAGGCAGATGTAGAGGCAGTGCAACAATTAAAA	46. Human papillomavirus 54 complete genome 7 759 bp linear DNA NC_001676.1 GI:9628437
295	+	367625	59	39	-15.4	AGGCAGTGCAACAATTAAAACG	TCCACAGGCATTGTTACAT	AGGCATTGTTACATGCCCAACAGCTGCAGGCAGATGTAGAGGCAGTGCAACAATTAAAA	49. Human papillomavirus type 54 complete genome 7 759 bp linear DNA U37488.1 GI:1017782
296	+	1509	87	57	-24.3	GCTTACCAGCTGCAACAT	ATGCTTTTGGAGCCACCA	TTCAGCAGATTTTGCAGGTGGAGAATAATGATATGCTTTTGGAGCCACCAAAAATCAAAAGCTTACCAGCTGCAACATTTTGGTGGA	1. Bovine papillomavirus 3 complete genome 7 276 bp circular DNA NC_004197.1 GI:23216976
297	+	70621	67	18	-17.5	AGCACCACAACAATTACACTTAC	TGGTAATGTGATGTGTGCTG	TAGATGGTAATGTGATGTGTGCTGATGCAAAACATAGAGCACCACAACAATTACACTTACCTCCTTT	10. Human papillomavirus type 129 complete genome 7 219 bp circular DNA GU233853.1 GI:313755950
298	+	163571	56	17	-13.1	ATCTAGTGAAGGTCAATTATTTA	TTCAGCGAGCTCAAGGCACTAAT	TCATTAGTATCTAGTGAAGGTCAATTATTTAATCGACCTTATTGGATTCAGCGAGC	22. Human papillomavirus type 112 complete genome 7 227 bp circular DNA EU541442.1 GI:189003650
299	+	901632	56	17	-13.1	ATCTAGTGAAGGTCAATTATTTA	TTCAGCGAGCTCAAGGCACTAAT	TCATTAGTATCTAGTGAAGGTCAATTATTTAATCGACCTTATTGGATTCAGCGAGC	117. Human papillomavirus type 112 complete genome 7 227 bp circular DNA NC_012486.1 GI:225927568
300	+	1313023	126	9	-25.26	AAAACACAACCTTTTTCCTAAA	ATGCAAAGCTTGAGTAGAAGGA	TCGCATGCTTATTGCATTTGATAGCACTGACCAAAGAGACGCTTTTGTAAAACACAACCTTTTTCCTAAACTGTGTACATATACCTACGGCTCATTGAATAGTTTATAAAATGCAAAGCTTGAGTA	171. Human papillomavirus type 4 complete genome 7 353 bp circular DNA NC_001457.1 GI:9626597
301	+	2934087	126	9	-25.26	AAAACACAACCTTTTTCCTAAA	ATGCAAAGCTTGAGTAGAAGGA	TCGCATGCTTATTGCATTTGATAGCACTGACCAAAGAGACGCTTTTGTAAAACACAACCTTTTTCCTAAACTGTGTACATATACCTACGGCTCATTGAATAGTTTATAAAATGCAAAGCTTGAGTA	379. Human papillomavirus type 4 complete genome 7 353 bp linear DNA X70827.1 GI:312084
302	+	2918672	87	40	-16.1	TATATTATCAAGATGTCAATGA	TATGATGTGTCTGTATGGTTTG	GTCTGTATGGTTTGATAATGATAGATATAATGCTATGGTGTATACAAATTGGGATTATCTATATTATCAAGATGTCAATGAAATATG	377. Human papillomavirus type 65 complete genome 7 308 bp linear DNA X70829.1 GI:312100
303	+	2285461	75	37	-21.1	AATTAGCAGACTGCAACAGTA	TGGTGCAATGGGCATTTGATAA	ATGGTGCAATGGGCATTTGATAATGACCTTACAGATGAAAGTGATATGGCATTTCAATATGCCCAATTAGCAGAC	296. Human papillomavirus type 45 isolate Qv20214 complete genome 7 858 bp circular DNA EF202156.1 GI:145968271
304	+	2277613	75	37	-21.1	AATTAGCAGACTGCAACAGTA	TGGTGCAATGGGCATTTGATAA	ATGGTGCAATGGGCATTTGATAATGACCTTACAGATGAAAGTGATATGGCATTTCAATATGCCCAATTAGCAGAC	295. Human papillomavirus type 45 isolate Qv27565 complete genome 7 848 bp circular DNA EF202157.1 GI:145968280
305	+	2269765	75	37	-21.1	AATTAGCAGACTGCAACAGTA	TGGTGCAATGGGCATTTGATAA	ATGGTGCAATGGGCATTTGATAATGACCTTACAGATGAAAGTGATATGGCATTTCAATATGCCCAATTAGCAGAC	294. Human papillomavirus type 45 isolate Qv33330 complete genome 7 848 bp circular DNA EF202158.1 GI:145968289
306	+	2261917	75	37	-21.1	AATTAGCAGACTGCAACAGTA	TGGTGCAATGGGCATTTGATAA	ATGGTGCAATGGGCATTTGATAATGACCTTACAGATGAAAGTGATATGGCATTTCAATATGCCCAATTAGCAGAC	293. Human papillomavirus type 45 isolate Qv34178 complete genome 7 848 bp circular DNA EF202159.1 GI:145968298
307	+	2254069	75	37	-21.1	AATTAGCAGACTGCAACAGTA	TGGTGCAATGGGCATTTGATAA	ATGGTGCAATGGGCATTTGATAATGACCTTACAGATGAAAGTGATATGGCATTTCAATATGCCCAATTAGCAGAC	292. Human papillomavirus type 45 isolate Qv30004 complete genome 7 848 bp circular DNA EF202160.1 GI:145968307
308	+	2246220	75	37	-21.1	AATTAGCAGACTGCAACAGTA	TGGTGCAATGGGCATTTGATAA	ATGGTGCAATGGGCATTTGATAATGACCTTACAGATGAAAGTGATATGGCATTTCAATATGCCCAATTAGCAGAC	291. Human papillomavirus type 45 isolate Qv00550 complete genome 7 849 bp circular DNA EF202161.1 GI:145968316
309	+	2238371	75	37	-21.1	AATTAGCAGACTGCAACAGTA	TGGTGCAATGGGCATTTGATAA	ATGGTGCAATGGGCATTTGATAATGACCTTACAGATGAAAGTGATATGGCATTTCAATATGCCCAATTAGCAGAC	290. Human papillomavirus type 45 isolate Qv35960 complete genome 7 849 bp circular DNA EF202162.1 GI:145968325
310	+	2230530	75	37	-21.1	AATTAGCAGACTGCAACAGTA	TGGTGCAATGGGCATTTGATAA	ATGGTGCAATGGGCATTTGATAATGACCTTACAGATGAAAGTGATATGGCATTTCAATATGCCCAATTAGCAGAC	289. Human papillomavirus type 45 isolate Qv06560 complete genome 7 841 bp circular DNA EF202163.1 GI:145968334
311	+	251645	62	90	-10.16	GTAAAATTTATAAGATATC	AACTTAAATTTTATAATGT	TTGGTCAGAAATAGTAAAATTTATAAGATATCAAAACTTAAATTTTATAATGTTTTTGGATA	34. Human papillomavirus type 107 complete genome 7 562 bp circular DNA EF422221.1 GI:126131393
312	+	1803811	86	10	-24.8	AGTTTAGAGCTTTTCGACTGAAA	AGTGCCTAAGGTGTCAGGG	TTTGAAGTGAGAAGCTCAGTTGATCCACATGATGTATTAGTGCCTAAGGTGTCAGGGAATCAGTTTAGAGCTTTTCGACTGAAATT	233. Human papillomavirus type 92 complete genome 7 461 bp linear DNA AF531420.1 GI:27451616
313	+	1113643	86	10	-24.8	AGTTTAGAGCTTTTCGACTGAAA	AGTGCCTAAGGTGTCAGGG	TTTGAAGTGAGAAGCTCAGTTGATCCACATGATGTATTAGTGCCTAAGGTGTCAGGGAATCAGTTTAGAGCTTTTCGACTGAAATT	145. Human papillomavirus type 92 complete genome 7 461 bp circular DNA NC_004500.1 GI:27531786
314	+	2043288	62	10	-21.8	ATATTGTTAATGAAGTCT	TAAGTATCCAGACTTCTTA	TAGTTTAGATATTGTTAATGAAGTCTGTAAGTATCCAGACTTCTTAACAATGGCTAATGATG	264. Human papillomavirus type 113 complete genome 7 412 bp circular DNA FM955842.1 GI:238623465
315	+	267146	53	15	-12.1	TAAAGAAGAGGCTACTTTTTC	TATGGTGCAGTGGGCATGGGAT	GTGTCACATCAGTCTAAAGAAGAGGCTACTTTTTCTTTAACAGCTATGGTGCA	36. Ovine papillomavirus type 3 isolate Sar1 complete genome 7 344 bp circular DNA FJ796965.1 GI:226446757
316	+	29130	72	20	-15.7	TGATATGATTGATATAGGTTTTG	GACATTATCTGTTAACAGAT	AGTTATACAAGATGGTGATATGATTGATATAGGTTTTGGTAATATCAATAATAAGACATTATCTGTTAACAG	4. Human papillomavirus type 49 complete genome 7 560 bp circular DNA NC_001591.1 GI:9627363
317	+	1690639	71	11	-17.9	ACTGTGGACACCCCAAGATGAC	GTTTGTCTTTTGGTGTTT	TGTGGACACCCCAAGATGACAAACTGTTGTTATTGCTGCTGGTGTTAGTTTGTCTTTTGGTGTTTTTTAGT	219. Human papillomavirus type 106 complete genome 8 035 bp circular DNA DQ080082.1 GI:71726710
318	+	719789	71	4	-40.3	CGAACCTGCGCAGCAGCCG	CTCGTATGTCTTTGAGAATCCT	TGCTGCTGCAGGCTCGTATGTCTTTGAGAATCCTTTATACGATTCAAAGGCGTACGAACCTGCGCAGCAGC	94. Reindeer papillomavirus complete genome 8 090 bp circular DNA AF443292.1 GI:22901245
319	+	1532291	67	11	-26.2	ATTGCAAATAAGATGTCCG	AAATACTATTTGCCTGGACC	TGGACGGAAATACTATTTGCCTGGACCTTAAACATAAGGCTCCATTGCAAATAAGATGTCCGCCATT	199. Canine papillomavirus 5 isolate Birkenfeld complete genome 7 810 bp circular DNA FJ492743.1 GI:255683764
320	+	913407	67	11	-26.2	ATTGCAAATAAGATGTCCG	AAATACTATTTGCCTGGACC	TGGACGGAAATACTATTTGCCTGGACCTTAAACATAAGGCTCCATTGCAAATAAGATGTCCGCCATT	119. Canine papillomavirus 5 complete genome 7 810 bp circular DNA NC_013236.1 GI:258611051
321	+	1867263	48	31	-10.2	ATAGAGACGTGACAACCG	ATAGTTGCCAACAATTATTAG	ATAGTTCTATCTAATAATAGTTGCCAACAATTATTAGACATAGAGACG	242. Human papillomavirus type 50 complete genome 7 184 bp linear DNA U31790.1 GI:1020258
322	+	2374276	64	25	-19.4	TACACGTCCCCCAGTGGT	CATTGGGGGGGCGTTCCAATAC	GGGCGTTCCAATACAGTGGTGGATGTTGGTCCTACACGTCCCCCAGTGGTTATTGAACCTGTGG	307. Human papillomavirus type 18 isolate Qv17052 complete genome 7 857 bp circular DNA EF202145.1 GI:145968172
323	+	2760693	65	21	-14.6	AAAGAAGAACAGTTTTTG	GGAAACTGTGTTCAAACT	CTGTGTTCAAACTGCTCACAAAACTGTTTGATTGTAAAGAAGAACAGTTTTTGGCTGAACCTCCT	357. Panthera leo persica papillomavirus type 1 complete genome 8 103 bp circular DNA AY904724.1 GI:62547913
324	+	1376399	94	12	-14.7	ATACATTATATTTTCCTAGT	CCACTAAACTTATTACATATC	AAACTTATTACATATCATAATCCTGCATATGAAGGTATAGATGTGGATAATACATTATATTTTCCTAGTAATGATAATAGTATTAATATAGCTC	179. Human papillomavirus type 16 strain CU7 complete genome 7 905 bp circular DNA FJ610152.1 GI:242347743
325	+	1306144	55	18	-14.4	ACCTGTGGAGACTGTAGGACCAA	TATAGATTCATTGGATCCT	AGACTGTAGGACCAAGGGATATATTACCTATAGATTCATTGGATCCTTTAGGGCC	170. Human papillomavirus type 63 complete genome 7 348 bp circular DNA NC_001458.1 GI:9626605
326	+	2927208	55	18	-14.4	ACCTGTGGAGACTGTAGGACCAA	TATAGATTCATTGGATCCT	AGACTGTAGGACCAAGGGATATATTACCTATAGATTCATTGGATCCTTTAGGGCC	378. Human papillomavirus type 63 complete genome 7 348 bp linear DNA X70828.1 GI:312092
327	+	2768820	53	41	-21.2	ATATGGCATGCTCCCGGACTGG	ATAGCCAAGCAAACCCTGA	AAAGCACAGTGTCGGGAGCATTTACATATGGCATGCTCCCGGACTGGATAGCC	358. Puma concolor papillomavirus type 1 complete genome 8 321 bp circular DNA AY904723.1 GI:62547905
328	+	2945664	64	36	-11.2	CTTCCTTTCTTTTATAATAT	AATCATACATATAATAAAGTA	ACTACTTCCTTTCTTTTATAATATTTTATAACAATCATACATATAATAAAGTAGGGAGGTACCG	381. Human papillomavirus type 81 complete genome 8 070 bp circular DNA AJ620209.1 GI:40804509
329	+	2389992	60	25	-18.3	TACACGTCCCCCAGTGGT	ATTCCATTGGGTGGGCGTTCCA	GCGTTCCAATACAGTGGTGGATGTTGGTCCTACACGTCCCCCAGTGGTTATTGAACCTGT	309. Human papillomavirus type 18 isolate Qv03132 complete genome 7 857 bp circular DNA EF202143.1 GI:145968154
330	+	2382135	60	25	-18.3	TACACGTCCCCCAGTGGT	ATTCCATTGGGTGGGCGTTCCA	GCGTTCCAATACAGTGGTGGATGTTGGTCCTACACGTCCCCCAGTGGTTATTGAACCTGT	308. Human papillomavirus type 18 isolate Qv16302 complete genome 7 857 bp circular DNA EF202144.1 GI:145968163
331	+	2358564	60	25	-18.3	TACACGTCCCCCAGTGGT	ATTCCATTGGGTGGGCGTTCCA	GCGTTCCAATACAGTGGTGGATGTTGGTCCTACACGTCCCCCAGTGGTTATTGAACCTGT	305. Human papillomavirus type 18 isolate Qv15586 complete genome 7 857 bp circular DNA EF202147.1 GI:145968190
332	+	2350707	60	25	-18.3	TACACGTCCCCCAGTGGT	ATTCCATTGGGTGGGCGTTCCA	GCGTTCCAATACAGTGGTGGATGTTGGTCCTACACGTCCCCCAGTGGTTATTGAACCTGT	304. Human papillomavirus type 18 isolate Qv21751 complete genome 7 857 bp circular DNA EF202148.1 GI:145968199
333	+	2334993	60	25	-18.3	TACACGTCCCCCAGTGGT	ATTCCATTGGGTGGGCGTTCCA	GCGTTCCAATACAGTGGTGGATGTTGGTCCTACACGTCCCCCAGTGGTTATTGAACCTGT	302. Human papillomavirus type 18 isolate Qv17955 complete genome 7 857 bp circular DNA EF202150.1 GI:145968217
334	+	2327136	60	25	-18.3	TACACGTCCCCCAGTGGT	ATTCCATTGGGTGGGCGTTCCA	GCGTTCCAATACAGTGGTGGATGTTGGTCCTACACGTCCCCCAGTGGTTATTGAACCTGT	301. Human papillomavirus type 18 isolate Qv02876 complete genome 7 857 bp circular DNA EF202151.1 GI:145968226
335	+	891862	60	25	-18.3	TACACGTCCCCCAGTGGT	ATTCCATTGGGTGGGCGTTCCA	GCGTTCCAATACAGTGGTGGATGTTGGTCCTACACGTCCCCCAGTGGTTATTGAACCTGT	116. Human papillomavirus type 18 isolate CU8 complete genome 7 857 bp linear DNA GQ180784.1 GI:285804335
336	+	884005	60	25	-18.3	TACACGTCCCCCAGTGGT	ATTCCATTGGGTGGGCGTTCCA	GCGTTCCAATACAGTGGTGGATGTTGGTCCTACACGTCCCCCAGTGGTTATTGAACCTGT	115. Human papillomavirus type 18 isolate CU9 complete genome 7 857 bp linear DNA GQ180785.1 GI:285804344
337	+	876148	60	25	-18.3	TACACGTCCCCCAGTGGT	ATTCCATTGGGTGGGCGTTCCA	GCGTTCCAATACAGTGGTGGATGTTGGTCCTACACGTCCCCCAGTGGTTATTGAACCTGT	114. Human papillomavirus type 18 isolate CU10 complete genome 7 857 bp linear DNA GQ180786.1 GI:285804353
338	+	860447	60	25	-18.3	TACACGTCCCCCAGTGGT	ATTCCATTGGGTGGGCGTTCCA	GCGTTCCAATACAGTGGTGGATGTTGGTCCTACACGTCCCCCAGTGGTTATTGAACCTGT	112. Human papillomavirus type 18 isolate CU12 complete genome 7 857 bp linear DNA GQ180788.1 GI:285804371
339	+	852590	60	25	-18.3	TACACGTCCCCCAGTGGT	ATTCCATTGGGTGGGCGTTCCA	GCGTTCCAATACAGTGGTGGATGTTGGTCCTACACGTCCCCCAGTGGTTATTGAACCTGT	111. Human papillomavirus type 18 isolate CU13 complete genome 7 857 bp linear DNA GQ180789.1 GI:285804380
340	+	844733	60	25	-18.3	TACACGTCCCCCAGTGGT	ATTCCATTGGGTGGGCGTTCCA	GCGTTCCAATACAGTGGTGGATGTTGGTCCTACACGTCCCCCAGTGGTTATTGAACCTGT	110. Human papillomavirus type 18 isolate CU14 complete genome 7 857 bp linear DNA GQ180790.1 GI:285804389
341	+	836876	60	25	-18.3	TACACGTCCCCCAGTGGT	ATTCCATTGGGTGGGCGTTCCA	GCGTTCCAATACAGTGGTGGATGTTGGTCCTACACGTCCCCCAGTGGTTATTGAACCTGT	109. Human papillomavirus type 18 isolate CU15 complete genome 7 857 bp linear DNA GQ180791.1 GI:285804398
342	+	829019	60	25	-18.3	TACACGTCCCCCAGTGGT	ATTCCATTGGGTGGGCGTTCCA	GCGTTCCAATACAGTGGTGGATGTTGGTCCTACACGTCCCCCAGTGGTTATTGAACCTGT	108. Human papillomavirus type 18 isolate CU16 complete genome 7 857 bp linear DNA GQ180792.1 GI:285804407
343	+	1321193	60	25	-18.3	TACACGTCCCCCAGTGGT	ATTCCATTGGGTGGGCGTTCCA	GCGTTCCAATACAGTGGTGGATGTTGGTCCTACACGTCCCCCAGTGGTTATTGAACCTGT	172. Human papillomavirus - 18 complete genome 7 857 bp circular DNA NC_001357.1 GI:9626069
344	+	2666352	68	19	-9.3	AGTAGCAATTTACAAGGTAAAT	TTTAAAGAAGTGTATGGTATT	TGCAGGACTTGTTTAAAAGTAGCAATTTACAAGGTAAATTATATTATAAATTTAAAGAAGTGTATGGT	345. Human papillomavirus type 56 clone Qv24970 complete genome 7 845 bp circular DNA EF177180.1 GI:138374801
345	+	2658507	68	19	-9.3	AGTAGCAATTTACAAGGTAAAT	TTTAAAGAAGTGTATGGTATT	TGCAGGACTTGTTTAAAAGTAGCAATTTACAAGGTAAATTATATTATAAATTTAAAGAAGTGTATGGT	344. Human papillomavirus type 56 clone Qv25665 complete genome 7 845 bp circular DNA EF177181.1 GI:138374823
346	+	88758	53	10	-16	CAGTGCCACTTGAAATTACAGC	AAGTGGCCTGATATTTTGAAAATG	GTCCTCAGTGCCACTTGAAATTACAGCATCTATTTGTAAGTGGCCTGATATTT	12. Human papillomavirus type 134 complete genome 7 309 bp circular DNA GU117634.1 GI:312451821
347	+	110429	68	8	-24.8	AGTACCTTTGGATTTAGTAG	AGTTACAGCAGGATAGATCC	CGGGGCTGCTAACTTTCCAAAGTTACAGCAGGATAGATCCGCAGTACCTTTGGATTTAGTAGATTCAA	15. Human papillomavirus type 131 complete genome 7 182 bp circular DNA GU117631.1 GI:312451797
348	+	2185418	53	30	-20.1	TCGATCCCCCAGTAATACTTGT	TGGAAGATTACTGGCGGAGG	ACTTGGAAGATTACTGGCGGAGGCTGTCGATCCCCCAGTAATACTTGTCAGGG	283. Macaca fascicularis papillomavirus type 1 complete genome 7 588 bp circular DNA EF028290.1 GI:122891970
349	+	2777709	55	74	-17.6	GCACTGTTAGATGATGCA	TCAGTTTTGGCTGCAGCCTTT	TTGGCTGCAGCCTTTAGCAGATGCGAAAGTTGCACTGTTAGATGATGCAACTGTG	359. Lynx rufus papillomavirus type 1 complete genome 8 233 bp circular DNA AY904722.1 GI:62547897
350	+	432135	69	7	-27	CCTCAACCTCTCTATCCAGAT	TTCTGGATATGAGGTGGT	GGGGATCTTTCTGGATATGAGGTGGTAGATCTACAAGATCCTCAACCTCTCTATCCAGATGAGAGCTTG	57. Trichechus manatus latirostris papillomavirus type 1 complete genome 7 722 bp circular DNA AY609301.1 GI:51860655
351	+	416985	69	7	-27	CCTCAACCTCTCTATCCAGAT	TTCTGGATATGAGGTGGT	GGGGATCTTTCTGGATATGAGGTGGTAGATCTACAAGATCCTCAACCTCTCTATCCAGATGAGAGCTTG	55. Trichechus manatus latirostris papillomavirus type 1 complete genome 7 722 bp circular DNA NC_006563.1 GI:56698748
352	+	794095	56	9	-22.6	ATCAGTATTTCAGGGAAATCACC	CAGGATGAGGATTTCCTTGACAA	CAGGATGAGGATTTCCTTGACAATGCATCAGTATTTCAGGGAAATCACCTGGAGGT	104. Bovine papillomavirus type 2 complete genome 7 937 bp linear DNA M20219.1 GI:332996
353	+	348320	52	18	-8.8	TATATATGATGTATATGCTGAC	ATTAACAATGGTCTTTACTCAG	CAATGGTCTTTACTCAGATATATATGATGTATATGCTGACACAGATTTTGCT	46. Human papillomavirus 54 complete genome 7 759 bp linear DNA NC_001676.1 GI:9628437
354	+	371868	52	18	-8.8	TATATATGATGTATATGCTGAC	ATTAACAATGGTCTTTACTCAG	CAATGGTCTTTACTCAGATATATATGATGTATATGCTGACACAGATTTTGCT	49. Human papillomavirus type 54 complete genome 7 759 bp linear DNA U37488.1 GI:1017782
355	+	80935	61	10	-15.6	GGACATCCATACTTTGCAATA	AGGATAACTCTGTTAAAGTTC	TTCAACCGATCGATTATTACAAGTTGGACATCCATACTTTGCAATATTTGATCAGGATAAC	11. Human papillomavirus type 128 complete genome 7 259 bp circular DNA GU225708.1 GI:313755942
356	+	1682127	52	15	-12.1	TGTACATATATGTATATATGCTGT	GCTTCTAAACATATTGGG	TAAACATATTGGGTGTATGTACATATATGTATATATGCTGTAATACTTACAT	218. Human papillomavirus type 102 complete genome 8 078 bp circular DNA DQ080083.1 GI:71726718
357	+	1563536	71	8	-29.4	AATTCTAACAGCCACTTT	TAGATGATGCAACCCCCCA	ATGTAAATTCTAACAGCCACTTTTGGCTGCAGCCCCTGGCAGATGCCAAGGTGGCCATGTTAGATGATGCA	203. Macaca fascicularis papillomavirus type 10 isolate Mac616 complete genome 7 920 bp circular DNA EU490515.1 GI:218953354
358	+	2289761	62	22	-19.6	TAGACATTTGTCAATCCATCTG	ATATCCAGATTATTTGCAAAT	TCCATTAGACATTTGTCAATCCATCTGTAAATATCCAGATTATTTGCAAATGTCTGCTGATC	296. Human papillomavirus type 45 isolate Qv20214 complete genome 7 858 bp circular DNA EF202156.1 GI:145968271
359	+	2250520	62	22	-19.6	TAGACATTTGTCAATCCATCTG	ATATCCAGATTATTTGCAAAT	TCCATTAGACATTTGTCAATCCATCTGTAAATATCCAGATTATTTGCAAATGTCTGCTGATC	291. Human papillomavirus type 45 isolate Qv00550 complete genome 7 849 bp circular DNA EF202161.1 GI:145968316
360	+	2242671	62	22	-19.6	TAGACATTTGTCAATCCATCTG	ATATCCAGATTATTTGCAAAT	TCCATTAGACATTTGTCAATCCATCTGTAAATATCCAGATTATTTGCAAATGTCTGCTGATC	290. Human papillomavirus type 45 isolate Qv35960 complete genome 7 849 bp circular DNA EF202162.1 GI:145968325
361	+	2234822	62	22	-19.6	TAGACATTTGTCAATCCATCTG	ATATCCAGATTATTTGCAAAT	TCCATTAGACATTTGTCAATCCATCTGTAAATATCCAGATTATTTGCAAATGTCTGCTGATC	289. Human papillomavirus type 45 isolate Qv06560 complete genome 7 841 bp circular DNA EF202163.1 GI:145968334
362	+	2226981	62	22	-19.6	TAGACATTTGTCAATCCATCTG	ATATCCAGATTATTTGCAAAT	TCCATTAGACATTTGTCAATCCATCTGTAAATATCCAGATTATTTGCAAATGTCTGCTGATC	288. Human papillomavirus type 45 isolate Qv25000 complete genome 7 849 bp circular DNA EF202164.1 GI:145968343
363	+	2219132	62	22	-19.6	TAGACATTTGTCAATCCATCTG	ATATCCAGATTATTTGCAAAT	TCCATTAGACATTTGTCAATCCATCTGTAAATATCCAGATTATTTGCAAATGTCTGCTGATC	287. Human papillomavirus type 45 isolate Qv26351 complete genome 7 849 bp circular DNA EF202165.1 GI:145968352
364	+	2211283	62	22	-19.6	TAGACATTTGTCAATCCATCTG	ATATCCAGATTATTTGCAAAT	TCCATTAGACATTTGTCAATCCATCTGTAAATATCCAGATTATTTGCAAATGTCTGCTGATC	286. Human papillomavirus type 45 isolate Qv31035 complete genome 7 849 bp circular DNA EF202166.1 GI:145968361
365	+	2203434	62	22	-19.6	TAGACATTTGTCAATCCATCTG	ATATCCAGATTATTTGCAAAT	TCCATTAGACATTTGTCAATCCATCTGTAAATATCCAGATTATTTGCAAATGTCTGCTGATC	285. Human papillomavirus type 45 isolate Qv31748 complete genome 7 849 bp circular DNA EF202167.1 GI:145968370
366	+	1964669	59	16	-11	AACACTGATGTTTCTAAAATT	AAATACAAATTTTAGCATATC	ATACAAATTTTAGCATATCAGTTCATTCAGAAAACACTGATGTTTCTAAAATTCAAAAT	254. Human papillomavirus type 20 complete genome 7 757 bp linear DNA U31778.1 GI:1020162
367	+	1502935	52	43	-15.2	ACCTGCCAGTGACCATGTGGT	ACTAATTTTACTAATCCTG	GTGACCATGTGGTGATTAGTAGTACTAATTTTACTAATCCTGCATATACAGA	195. Human papillomavirus type 117 clone K6 complete genome 7 895 bp circular DNA GQ246950.1 GI:256807724
368	+	1367177	80	11	-23.4	TGTGACACTACAGGTCCA	TGTACCTGTAATACACCTAAGA	CGGGACTGTGACACTACAGGTCCACACCCCATCGGGCACCGAAGTGACCCTGACTGTGTACCTGTAATACACCTAAGAGG	178. Human papillomavirus type 125 complete genome strain SIBX9 7 809 bp circular DNA FN547152.1 GI:257735417
369	+	2773185	49	7	-19.3	AGTCAGCCGGCTAGGAAC	ATGCGTACGCGCAGTGGTCT	GCTAGGAACTAAGGCCACTATGCGTACGCGCAGTGGTCTGGTCATAGGT	358. Puma concolor papillomavirus type 1 complete genome 8 321 bp circular DNA AY904723.1 GI:62547905
370	+	1443869	55	10	-15.6	TAGCAATGGCAGTGTTTGTAG	GACAGCAGTAACATGGATGT	AATGGCAGTGTTTGTAGCGACAGTCAAATAGACTGTAGCGACAGCAGTAACATGG	188. Human papillomavirus type 59 isolate LZod68-59 complete genome 7 897 bp circular DNA EU918767.1 GI:218931431
371	+	1198193	49	14	-9.8	GTACAGCCGTCATACTGA	GAATATGAATTAGAATTT	CCGTCATACTGAAGAATATGAATTAGAATTTATATTTCAGTTATGTAAA	156. Human papillomavirus type 50 complete genome 7 184 bp linear DNA NC_001691.1 GI:9628550
372	+	1873640	49	14	-9.8	GTACAGCCGTCATACTGA	GAATATGAATTAGAATTT	CCGTCATACTGAAGAATATGAATTAGAATTTATATTTCAGTTATGTAAA	242. Human papillomavirus type 50 complete genome 7 184 bp linear DNA U31790.1 GI:1020258
373	+	1384321	63	34	-11.6	ATAGTAATGATAATAGTATTAA	ATATGAAGGTATAGATGT	ATAATCCTGCATATGAAGGTATAGATGTGGATAATACATTATATTTTGATAGTAATGATAATA	180. Human papillomavirus type 16 strain CU6 complete genome 7 906 bp circular DNA FJ610151.1 GI:242347734
374	+	1669697	58	8	-15.4	AAGGGGCCAACCTTTGGGTGTTGGTTC	TTAATAAGGTAAAGGATACTGAGAA	TGTTGGTTCTACAGGTCATCCATTATTTAATAAGGTAAAGGATACTGAGAATCCTACT	216. Human papillomavirus type 115 isolate GC02 complete genome 7 476 bp circular DNA FJ947080.1 GI:270048212
375	+	211916	64	5	-26	AAACGCAAGTACGCGCGGACC	ACAGCCCTGTTCGTAGTGACAGTC	CGCAAGTACGCGCGGACCTCACTACACAGCCCTGTTCGTAGTGACAGTCCGCAGCTAACAGCGT	29. Equine papillomavirus 2 complete genome 7 802 bp circular DNA EU503122.1 GI:187938329
376	+	941731	64	5	-26	AAACGCAAGTACGCGCGGACC	ACAGCCCTGTTCGTAGTGACAGTC	CGCAAGTACGCGCGGACCTCACTACACAGCCCTGTTCGTAGTGACAGTCCGCAGCTAACAGCGT	123. Equine papillomavirus 2 complete genome 7 802 bp circular DNA NC_012123.1 GI:224460777
377	+	1569766	67	10	-10.9	GTCTGACAGCTCAGAGGATGA	ATCGGTCGACCTTATGTGTTAT	GATTTGCAACCATTGCCACAACCGGAATCGGTCGACCTTATGTGTTATGAGCAATTGTCTGACAGCT	204. Rhesus papillomavirus type 1b isolate Mac170 complete genome 8 025 bp circular DNA EF591300.1 GI:218953352
378	+	1506486	67	10	-10.9	GTCTGACAGCTCAGAGGATGA	ATCGGTCGACCTTATGTGTTAT	GATTTGCAACCATTGCCACAACCGGAATCGGTCGACCTTATGTGTTATGAGCAATTGTCTGACAGCT	196. Rhesus papillomavirus type 1b isolate Mac686 complete genome 8 026 bp circular DNA FJ598133.1 GI:256860447
379	+	1216167	75	10	-16.9	AGGGAGACAGTAAGAAAACAAA	CAGCGGCAGCCACAGTTG	GCCACAGTTGCTTTACTAACTGTTCGCTTTAAATGCAGTAAAAGCAGGGAGACAGTAAGAAAACAAATGTGCGGC	159. Mastomys natalensis papillomavirus complete genome 7 687 bp circular DNA NC_001605.1 GI:9627486
380	+	1975545	75	10	-16.9	AGGGAGACAGTAAGAAAACAAA	CAGCGGCAGCCACAGTTG	GCCACAGTTGCTTTACTAACTGTTCGCTTTAAATGCAGTAAAAGCAGGGAGACAGTAAGAAAACAAATGTGCGGC	256. Multimammate rat papillomavirus complete genome 7 687 bp circular DNA U01834.1 GI:436472
381	+	97716	85	10	-13.4	ATATGAGATGGAAAGATTTTA	TCTGTTAAAGCAAAGATAAT	TGTTGCCAATGTTTGCGTTTATCAGCAAAATATGAGATGGAAAGATTTTATCGCTGTTCTGTTAAAGCAAAGATAATTGAAGATG	14. Human papillomavirus type 132 complete genome 7 125 bp circular DNA GU117632.1 GI:312451805
382	+	196096	51	15	-10.2	TAGTGATGTAGAGGACGATATA	AAGAATTTTTTGATAAAAG	GAGGACGATATAGAAGAATTTTTTGATAAAAGTACTTCTAGCTCTTTAGCA	27. Procyon lotor papillomavirus type 1 isolate Z146-02 complete genome 8 170 bp circular DNA AY763115.1 GI:59595742
383	+	187926	51	15	-10.2	TAGTGATGTAGAGGACGATATA	AAGAATTTTTTGATAAAAG	GAGGACGATATAGAAGAATTTTTTGATAAAAGTACTTCTAGCTCTTTAGCA	26. Procyon lotor papillomavirus 1 complete genome 8 170 bp circular DNA NC_007150.1 GI:68304288
384	+	2060956	59	11	-20.1	GCATTGGGTTGTGACTGTTTATG	AAGTAACAAAACATGCTGTAA	GGCAGTTTAAAAGTAACAAAACATGCTGTAAGCATTGGGTTGTGACTGTTTATGCTGCT	267. Human papillomavirus type 100 complete genome 7 380 bp circular DNA FM955839.1 GI:238623442
385	+	2913839	61	10	-18.8	TATTCTATAAAGAAGGGTAGCA	AGGTTGGCAGTGCCTAAGGTG	ACTGTCGGCCACCCATATTATTCTATAAAGAAGGGTAGCAATAATAGGTTGGCAGTGCCTA	376. Human papillomavirus type 27b DNA complete genome 7 831 bp circular DNA AB211993.1 GI:71061109
386	+	1240848	61	12	-11.4	AATCCATTTCCATTTGACAGTA	ATGATACCTGGAAATATTTGC	ACCTGGAAATATTTGCACAGTAGAATGAAAGTGTTTACGTTTTCAAATCCATTTCCATTTG	162. Human papillomavirus type 34 complete genome 7 723 bp circular DNA NC_001587.1 GI:9627334
387	+	2922073	62	56	-13.1	CAGAGCTCAGGGTACAAATAATG	TATTTGTGACACTTGTTG	GAGCTCAGGGTACAAATAATGGAATATGCTGGGATAATCAATTATTTGTGACACTTGTTGAC	377. Human papillomavirus type 65 complete genome 7 308 bp linear DNA X70829.1 GI:312100
388	+	1223454	50	8	-14.7	CATGCACAACAGACATGTGCA	AAGAACTAAGTAATGCAC	AAGTAATGCACAGGCTTTGTTACATGCACAACAGACATGTGCAGATGCTG	160. Human papillomavirus type 7 complete genome 8 027 bp circular DNA NC_001595.1 GI:9627389
389	+	2342850	60	20	-16.7	TACACGTCCCCCAGTGGT	CGTTCCAATACAGTGGTGGA	GCGTTCCAATACAGTGGTGGATGTCGGTCCTACACGTCCCCCAGTGGTTATTGAACCTGT	303. Human papillomavirus type 18 isolate Qv15957 complete genome 7 857 bp circular DNA EF202149.1 GI:145968208
390	+	741881	74	10	-11.5	ATATACCTTTTATATTTT	ACAATGGTGGCTGCACGTG	TATATACCTTTTATATTTTACAAATTCCATAATAAATATTTGTATGTTTTTGTATCATATACAATGGTGGCTGC	97. Human papillomavirus type 82 subtype IS39/AE2 complete genome 7 904 bp linear DNA AF293961.1 GI:13507120
391	+	1634917	65	13	-25	AATTCTAACAGCCATTTT	TAGCACCGTTAGCTGAAG	GAATTCTAACAGCCATTTTTGGTTAGCACCGTTAGCTGAAGCAAAGGTGGCCATGTTAGATGATG	212. Macaca fascicularis papillomavirus type 3b isolate Mac171 complete genome 7 957 bp circular DNA EF591299.1 GI:156633497
392	+	703764	63	8	-11.4	ATACATTATATTTTCCTAGT	ATATGAAGGTATAGATGT	ATAATCCTGCATATGAAGGTATAGATGTGGATAATACATTATATTTTCCTAGTAATGATAATA	92. Human papillomavirus type 16 variant (African type 1) complete genome 7 908 bp circular DNA AF472508.1 GI:27463075
393	+	680046	63	8	-11.4	ATACATTATATTTTCCTAGT	ATATGAAGGTATAGATGT	ATAATCCTGCATATGAAGGTATAGATGTGGATAATACATTATATTTTCCTAGTAATGATAATA	89. Human papillomavirus type 16 isolate European German 131 type complete genome 7 904 bp circular DNA AF536179.1 GI:33330936
394	+	672142	63	8	-11.4	ATACATTATATTTTCCTAGT	ATATGAAGGTATAGATGT	ATAATCCTGCATATGAAGGTATAGATGTGGATAATACATTATATTTTCCTAGTAATGATAATA	88. Human papillomavirus type 16 isolate African-1 type complete genome 7 906 bp circular DNA AF536180.1 GI:33330945
395	+	1423850	63	8	-11.4	ATACATTATATTTTCCTAGT	ATATGAAGGTATAGATGT	ATAATCCTGCATATGAAGGTATAGATGTGGATAATACATTATATTTTCCTAGTAATGATAATA	185. Human papillomavirus type 16 strain CU1 complete genome 7 906 bp circular DNA FJ610146.1 GI:242347689
396	+	379342	63	8	-11.4	ATACATTATATTTTCCTAGT	ATATGAAGGTATAGATGT	ATAATCCTGCATATGAAGGTATAGATGTGGATAATACATTATATTTTCCTAGTAATGATAATA	50. Human papillomavirus type 16 isolate Amazonian complete genome 7 915 bp circular DNA HM057182.1 GI:296936109
397	+	2389560	59	9	-14.9	TGCCACAGCATTCACAGTATA	CGTATGCATGGGTATTGGTATTTGT	TGGTATTTGTGTATATTGTGGTAATAACGTCCCCTGCCACAGCATTCACAGTATATGTA	309. Human papillomavirus type 18 isolate Qv03132 complete genome 7 857 bp circular DNA EF202143.1 GI:145968154
398	+	2381703	59	9	-14.9	TGCCACAGCATTCACAGTATA	CGTATGCATGGGTATTGGTATTTGT	TGGTATTTGTGTATATTGTGGTAATAACGTCCCCTGCCACAGCATTCACAGTATATGTA	308. Human papillomavirus type 18 isolate Qv16302 complete genome 7 857 bp circular DNA EF202144.1 GI:145968163
399	+	2373846	59	9	-14.9	TGCCACAGCATTCACAGTATA	CGTATGCATGGGTATTGGTATTTGT	TGGTATTTGTGTATATTGTGGTAATAACGTCCCCTGCCACAGCATTCACAGTATATGTA	307. Human papillomavirus type 18 isolate Qv17052 complete genome 7 857 bp circular DNA EF202145.1 GI:145968172
400	+	2365989	59	9	-14.9	TGCCACAGCATTCACAGTATA	CGTATGCATGGGTATTGGTATTTGT	TGGTATTTGTGTATATTGTGGTAATAACGTCCCCTGCCACAGCATTCACAGTATATGTA	306. Human papillomavirus type 18 isolate Qv16306 complete genome 7 857 bp circular DNA EF202146.1 GI:145968181
401	+	2358132	59	9	-14.9	TGCCACAGCATTCACAGTATA	CGTATGCATGGGTATTGGTATTTGT	TGGTATTTGTGTATATTGTGGTAATAACGTCCCCTGCCACAGCATTCACAGTATATGTA	305. Human papillomavirus type 18 isolate Qv15586 complete genome 7 857 bp circular DNA EF202147.1 GI:145968190
402	+	2350275	59	9	-14.9	TGCCACAGCATTCACAGTATA	CGTATGCATGGGTATTGGTATTTGT	TGGTATTTGTGTATATTGTGGTAATAACGTCCCCTGCCACAGCATTCACAGTATATGTA	304. Human papillomavirus type 18 isolate Qv21751 complete genome 7 857 bp circular DNA EF202148.1 GI:145968199
403	+	2342418	59	9	-14.9	TGCCACAGCATTCACAGTATA	CGTATGCATGGGTATTGGTATTTGT	TGGTATTTGTGTATATTGTGGTAATAACGTCCCCTGCCACAGCATTCACAGTATATGTA	303. Human papillomavirus type 18 isolate Qv15957 complete genome 7 857 bp circular DNA EF202149.1 GI:145968208
404	+	2334561	59	9	-14.9	TGCCACAGCATTCACAGTATA	CGTATGCATGGGTATTGGTATTTGT	TGGTATTTGTGTATATTGTGGTAATAACGTCCCCTGCCACAGCATTCACAGTATATGTA	302. Human papillomavirus type 18 isolate Qv17955 complete genome 7 857 bp circular DNA EF202150.1 GI:145968217
405	+	2326704	59	9	-14.9	TGCCACAGCATTCACAGTATA	CGTATGCATGGGTATTGGTATTTGT	TGGTATTTGTGTATATTGTGGTAATAACGTCCCCTGCCACAGCATTCACAGTATATGTA	301. Human papillomavirus type 18 isolate Qv02876 complete genome 7 857 bp circular DNA EF202151.1 GI:145968226
406	+	891430	59	9	-14.9	TGCCACAGCATTCACAGTATA	CGTATGCATGGGTATTGGTATTTGT	TGGTATTTGTGTATATTGTGGTAATAACGTCCCCTGCCACAGCATTCACAGTATATGTA	116. Human papillomavirus type 18 isolate CU8 complete genome 7 857 bp linear DNA GQ180784.1 GI:285804335
407	+	883573	59	9	-14.9	TGCCACAGCATTCACAGTATA	CGTATGCATGGGTATTGGTATTTGT	TGGTATTTGTGTATATTGTGGTAATAACGTCCCCTGCCACAGCATTCACAGTATATGTA	115. Human papillomavirus type 18 isolate CU9 complete genome 7 857 bp linear DNA GQ180785.1 GI:285804344
408	+	875716	59	9	-14.9	TGCCACAGCATTCACAGTATA	CGTATGCATGGGTATTGGTATTTGT	TGGTATTTGTGTATATTGTGGTAATAACGTCCCCTGCCACAGCATTCACAGTATATGTA	114. Human papillomavirus type 18 isolate CU10 complete genome 7 857 bp linear DNA GQ180786.1 GI:285804353
409	+	860015	59	9	-14.9	TGCCACAGCATTCACAGTATA	CGTATGCATGGGTATTGGTATTTGT	TGGTATTTGTGTATATTGTGGTAATAACGTCCCCTGCCACAGCATTCACAGTATATGTA	112. Human papillomavirus type 18 isolate CU12 complete genome 7 857 bp linear DNA GQ180788.1 GI:285804371
410	+	852158	59	9	-14.9	TGCCACAGCATTCACAGTATA	CGTATGCATGGGTATTGGTATTTGT	TGGTATTTGTGTATATTGTGGTAATAACGTCCCCTGCCACAGCATTCACAGTATATGTA	111. Human papillomavirus type 18 isolate CU13 complete genome 7 857 bp linear DNA GQ180789.1 GI:285804380
411	+	844301	59	9	-14.9	TGCCACAGCATTCACAGTATA	CGTATGCATGGGTATTGGTATTTGT	TGGTATTTGTGTATATTGTGGTAATAACGTCCCCTGCCACAGCATTCACAGTATATGTA	110. Human papillomavirus type 18 isolate CU14 complete genome 7 857 bp linear DNA GQ180790.1 GI:285804389
412	+	836444	59	9	-14.9	TGCCACAGCATTCACAGTATA	CGTATGCATGGGTATTGGTATTTGT	TGGTATTTGTGTATATTGTGGTAATAACGTCCCCTGCCACAGCATTCACAGTATATGTA	109. Human papillomavirus type 18 isolate CU15 complete genome 7 857 bp linear DNA GQ180791.1 GI:285804398
413	+	828587	59	9	-14.9	TGCCACAGCATTCACAGTATA	CGTATGCATGGGTATTGGTATTTGT	TGGTATTTGTGTATATTGTGGTAATAACGTCCCCTGCCACAGCATTCACAGTATATGTA	108. Human papillomavirus type 18 isolate CU16 complete genome 7 857 bp linear DNA GQ180792.1 GI:285804407
414	+	1320761	59	9	-14.9	TGCCACAGCATTCACAGTATA	CGTATGCATGGGTATTGGTATTTGT	TGGTATTTGTGTATATTGTGGTAATAACGTCCCCTGCCACAGCATTCACAGTATATGTA	172. Human papillomavirus - 18 complete genome 7 857 bp circular DNA NC_001357.1 GI:9626069
415	+	1255421	96	19	-18.6	AAAGTGACAAAACATGCTG	ATGTAAAAGCAGCATTGTTAA	AAAAGCAGCATTGTTAAGTAAATTTAAAACAGTATATGGTGTAAGTTTTGCAGAACTAGTACGGGTGTTTAAAAGTGACAAAACATGCTGTTCAGA	164. Human papillomavirus type 26 complete genome 7 855 bp circular DNA NC_001583.1 GI:9627305
416	+	85132	59	9	-9.4	TTTATTTTAATAGAGAGATGCC	AATACAATACAGTTATTTAC	ATAAAGAAATACAATACAGTTATTTACATAGTAGATTACAGGTATTTTATTTTAATAGA	12. Human papillomavirus type 134 complete genome 7 309 bp circular DNA GU117634.1 GI:312451821
417	+	585011	63	11	-22.9	ATCCTGATTGGATTCTTG	TCCAAATGTATATGCTCAT	AGGGAGCATGAATCCAAATGTATATGCTCATGGAGCATATCCTGATTGGATTCTTGCACAAAC	77. Human papillomavirus type 122 complete genome 7 397 bp circular DNA GQ845444.1 GI:296495852
418	+	580518	45	51	-11.1	ACACTTTCAATGAGCTAGAGG	TCATAGGGGAAGAAATAC	AAGAAATACCTCTAGACACTTTCAATGAGCTAGAGGAATTTGAAA	76. Human papillomavirus type 123 complete genome 7 329 bp circular DNA GQ845445.1 GI:296495860
419	+	2992304	68	6	-12.3	ATTACAAATATCATTGGA	GTATATTTTGCGGGAAATTGCT	GAAGCTGCAGCAAATATTACAAATATCATTGGAGGACTTGCCGTTTGGTTGTATATTTTGCGGGAAAT	387. Papillomavirus sylvilagi a4 complete genome 7 868 bp circular DNA AJ404003.1 GI:8919744
420	+	3039215	68	6	-12.3	ATTACAAATATCATTGGA	GTATATTTTGCGGGAAATTGCT	GAAGCTGCAGCAAATATTACAAATATCATTGGAGGACTTGCCGTTTGGTTGTATATTTTGCGGGAAAT	393. Cottontail rabbit (Shope) papillomavirus complete genome 7 868 bp circular DNA K02708.1 GI:333537
421	+	1269922	68	6	-12.3	ATTACAAATATCATTGGA	GTATATTTTGCGGGAAATTGCT	GAAGCTGCAGCAAATATTACAAATATCATTGGAGGACTTGCCGTTTGGTTGTATATTTTGCGGGAAAT	166. Cottontail rabbit papillomavirus complete genome 7 868 bp circular DNA NC_001541.1 GI:9627196
422	+	1905676	59	9	-17	GGCTTTAATGAATTGACA	CAATTCAAAAGTCACAAAACC	GCGTTTGGGGTAGGCTTTAATGAATTGACACGTCAATTCAAAAGTCACAAAACCTGCTG	247. Human papillomavirus type 36 complete genome 7 722 bp linear DNA U31785.1 GI:1020218
423	+	431429	50	675	-22	GACTGAATCCGGTCCTTC	Noreads	AAATTTGCCCACTAGCAGGACTGAATCCGGTCCTTCTAGTGACATAGGCT	57. Trichechus manatus latirostris papillomavirus type 1 complete genome 7 722 bp circular DNA AY609301.1 GI:51860655
424	+	416279	50	675	-22	GACTGAATCCGGTCCTTC	Noreads	AAATTTGCCCACTAGCAGGACTGAATCCGGTCCTTCTAGTGACATAGGCT	55. Trichechus manatus latirostris papillomavirus type 1 complete genome 7 722 bp circular DNA NC_006563.1 GI:56698748
425	+	1311487	48	71	-4.8	TTTATAAAATTTTTAAAAGGAAAAGTAGTTTCA	Noreads	TTATTTTGTTATTCTTTTATAAAATTTTTAAAAGGAAAAGTAGTTTCA	171. Human papillomavirus type 4 complete genome 7 353 bp circular DNA NC_001457.1 GI:9626597
426	+	2932551	48	71	-4.8	TTTATAAAATTTTTAAAAGGAAAAGTAGTTTCA	Noreads	TTATTTTGTTATTCTTTTATAAAATTTTTAAAAGGAAAAGTAGTTTCA	379. Human papillomavirus type 4 complete genome 7 353 bp linear DNA X70827.1 GI:312084
427	+	1546426	51	320	-20.4	GGGGTCCGTGTATAGACACAG	Noreads	CCTTGCAGGACTGGGGTCCGTGTATAGACACAGACCTTAGCCCTCGGTTAG	201. Macaca fascicularis papillomavirus type 11 isolate Mac1637 complete genome 8 014 bp circular DNA GQ227670.1 GI:253558906
428	+	1488299	69	4	-16.3	ATGATGGATTTAGGATTTG	AACAACAAAGCATTAAATG	ATGGGGACATGATGGATTTAGGATTTGGCAGTATGAACAACAAAGCATTAAATGCATCACATTCTGCAG	193. Tursiops truncatus papillomavirus type 1 complete genome 8 089 bp circular DNA EU240894.1 GI:165909217
429	+	992155	69	4	-16.3	ATGATGGATTTAGGATTTG	AACAACAAAGCATTAAATG	ATGGGGACATGATGGATTTAGGATTTGGCAGTATGAACAACAAAGCATTAAATGCATCACATTCTGCAG	129. Tursiops truncatus papillomavirus type 1 complete genome 8 089 bp circular DNA NC_011109.1 GI:195661184
430	+	1216289	54	27	-18.7	GAGCAGCATGTATAGTGG	Noreads	CCAAAGTGTGCCTGCAGCTCTATACTGGTATAAGAGCAGCATGTATAGTGGGAC	159. Mastomys natalensis papillomavirus complete genome 7 687 bp circular DNA NC_001605.1 GI:9627486
431	+	1975667	54	27	-18.7	GAGCAGCATGTATAGTGG	Noreads	CCAAAGTGTGCCTGCAGCTCTATACTGGTATAAGAGCAGCATGTATAGTGGGAC	256. Multimammate rat papillomavirus complete genome 7 687 bp circular DNA U01834.1 GI:436472
432	+	165926	48	111	-6.7	GAATTTAAAAATTCTAAAA	Noreads	TTGTGCTTTATCTGTTTGAATTTAAAAATTCTAAAAATAGAGAAACAT	23. Human papillomavirus type 109 complete genome 7 346 bp circular DNA EU541441.1 GI:189003642
433	+	204903	48	111	-6.7	GAATTTAAAAATTCTAAAA	Noreads	TTGTGCTTTATCTGTTTGAATTTAAAAATTCTAAAAATAGAGAAACAT	28. Human papillomavirus type 109 complete genome 7 346 bp circular DNA NC_012485.1 GI:225927560
434	+	2953358	65	75	-21	AAACCGAAACGTTGCAGGACC	Noreads	TCCATTTTAAACCGAAACGTTGCAGGACCGTTTTCGGTCGCCCGCCTTTTCGGTTTCAATAGTGG	381. Human papillomavirus type 81 complete genome 8 070 bp circular DNA AJ620209.1 GI:40804509
435	+	1576092	53	3	-11.8	CTGAACACTGAAGTTATG	ATTTCAGCTGTGCAAGGT	CAATTTATATTTCAGCTGTGCAAGGTAACCCTGAACACTGAAGTTATGGCCTA	204. Rhesus papillomavirus type 1b isolate Mac170 complete genome 8 025 bp circular DNA EF591300.1 GI:218953352
436	+	2176902	65	2	-19.5	TAGCAAAAGTCAATTTTGGCTA	ATAGCTTAATACGATATT	TGTTTTGTTATAGCTTAATACGATATTTACAAGGTAAAGTAGTATCGTATGCTAATAGCAAAAGT	282. Human papillomavirus type 108 complete genome 7 149 bp circular DNA FM212639.1 GI:224762743
437	+	935721	65	2	-19.5	TAGCAAAAGTCAATTTTGGCTA	ATAGCTTAATACGATATT	TGTTTTGTTATAGCTTAATACGATATTTACAAGGTAAAGTAGTATCGTATGCTAATAGCAAAAGT	122. Human papillomavirus type 108 complete genome 7 149 bp circular DNA NC_012213.1 GI:224983322
438	+	2652976	79	28	-13.9	ATAAAGATGAAACACAAC	Noreads	ACAGTAGTATTATTACAATATTATATAAAGATGAAACACAACGGGACACCTTTTTAAATGTTGTAAAAATACCACCCAG	343. Human papillomavirus type 66 clone Qv26740 complete genome 7 818 bp circular DNA EF177183.1 GI:138374843
439	+	2606064	79	28	-13.9	ATAAAGATGAAACACAAC	Noreads	ACAGTAGTATTATTACAATATTATATAAAGATGAAACACAACGGGACACCTTTTTAAATGTTGTAAAAATACCACCCAG	337. Human papillomavirus type 66 clone Qv25111 complete genome 7 816 bp circular DNA EF177188.1 GI:138374972
440	+	104035	56	36	-14.5	AAGAACGGTTTTCTTCAGA	Noreads	ACTTTTGGACTGTTGATCTGCAAGAACGGTTTTCTTCAGATTTAAGCCAGCATGCT	14. Human papillomavirus type 132 complete genome 7 125 bp circular DNA GU117632.1 GI:312451805
441	+	2561995	53	11	-18.5	CCCATTTCTAAATCTGGTAAAGC	Noreads	TCTAAATCTGGTAAAGCAGACATCCCTAAGGTGTCTGCATTTCAGTATAGGGT	331. Human papillomavirus type 53 isolate Qv32293 complete genome 7 859 bp circular DNA EF546469.1 GI:156151613
442	+	2554136	53	11	-18.5	CCCATTTCTAAATCTGGTAAAGC	Noreads	TCTAAATCTGGTAAAGCAGACATCCCTAAGGTGTCTGCATTTCAGTATAGGGT	330. Human papillomavirus type 53 isolate Qv08183 complete genome 7 859 bp circular DNA EF546470.1 GI:156151621
443	+	2546277	53	11	-18.5	CCCATTTCTAAATCTGGTAAAGC	Noreads	TCTAAATCTGGTAAAGCAGACATCCCTAAGGTGTCTGCATTTCAGTATAGGGT	329. Human papillomavirus type 53 isolate Qv30969 complete genome 7 859 bp circular DNA EF546471.1 GI:156151629
444	+	2538418	53	11	-18.5	CCCATTTCTAAATCTGGTAAAGC	Noreads	TCTAAATCTGGTAAAGCAGACATCCCTAAGGTGTCTGCATTTCAGTATAGGGT	328. Human papillomavirus type 53 isolate Qv04467 complete genome 7 859 bp circular DNA EF546472.1 GI:156151637
445	+	2530559	53	11	-18.5	CCCATTTCTAAATCTGGTAAAGC	Noreads	TCTAAATCTGGTAAAGCAGACATCCCTAAGGTGTCTGCATTTCAGTATAGGGT	327. Human papillomavirus type 53 isolate Qv20899 complete genome 7 859 bp circular DNA EF546473.1 GI:156151645
446	+	2522700	53	11	-18.5	CCCATTTCTAAATCTGGTAAAGC	Noreads	TCTAAATCTGGTAAAGCAGACATCCCTAAGGTGTCTGCATTTCAGTATAGGGT	326. Human papillomavirus type 53 isolate Qv23055 complete genome 7 859 bp circular DNA EF546474.1 GI:156151653
447	+	2514841	53	11	-18.5	CCCATTTCTAAATCTGGTAAAGC	Noreads	TCTAAATCTGGTAAAGCAGACATCCCTAAGGTGTCTGCATTTCAGTATAGGGT	325. Human papillomavirus type 53 isolate Qv33767 complete genome 7 859 bp circular DNA EF546475.1 GI:156151661
448	+	1236236	53	11	-18.5	CCCATTTCTAAATCTGGTAAAGC	Noreads	TCTAAATCTGGTAAAGCAGACATCCCTAAGGTGTCTGCATTTCAGTATAGGGT	161. Human papillomavirus type 53 complete genome 7 856 bp circular DNA NC_001593.1 GI:9627377
449	+	1960642	60	4	-23.5	GCCTGTATTAGCTGTGTCAG	Noreads	ATCAACCTGTGCCTGTATTAGCTGTGTCAGAAGCCAAAGCTAAACAGGCTATAGGAATGG	254. Human papillomavirus type 20 complete genome 7 757 bp linear DNA U31778.1 GI:1020162
450	+	185811	47	7	-4.1	AATAATAATGTATTTGTTA	Noreads	GTGCTAATAATGCTGTATTATGGAATAATAATGTATTTGTTACTTTG	25. Human papillomavirus type 101 complete genome 7 259 bp circular DNA DQ080081.1 GI:71726703
451	+	1060993	47	7	-4.1	AATAATAATGTATTTGTTA	Noreads	GTGCTAATAATGCTGTATTATGGAATAATAATGTATTTGTTACTTTG	138. Human papillomavirus type 101 complete genome 7 259 bp circular DNA NC_008189.1 GI:109390389
452	+	70687	71	5	-17.8	TACTAATGTAGATGTTTTAGAA	Noreads	TAATTGTAACTACTAATGTAGATGTTTTAGAAGATATAAGCCTTAAATATTTACATAGTAGAATTACATGT	10. Human papillomavirus type 129 complete genome 7 219 bp circular DNA GU233853.1 GI:313755950
Each row presents one predicted miRNA with information of strand, start location in the reference genome, pre-miRNA length, total mapped reads in pre-miRNA, RNA MFE (minimum free energy) and papillomavirus annotation.
