# Supplementary material for: Identification and Validation of Human Papillomavirus Encoded microRNAs
Source: PLoS One. 2013 Jul 30;8(7):e70202. doi: 10.1371/journal.pone.0070202 (PMC3728184; doi:10.1371/journal.pone.0070202)
Supplement: Table S4 — First round prediction result on negative strand of reference genome. (XLSX) [file pone.0070202.s010.xlsx]

## Sheet: Table S4
Table S4. First round prediction result on negative strand of reference genome
rank	strand	startlocation	sequencelength	readcounts	MFE	mature sequences	starsequences	presequences	annotation
1	-	1334110	113	1828	-30.5	TGGTTTTCAGGTATATTTAA	TAGCGTTGCAAGTGTACGTGCA	CTGTACTGGCATTTGATATACCTGTACGAAACCAATACAGGGCTGCAACACCACTTTGTATTTTTGGTGGCTCTATTAACATTTGGTTTTCAGGTATATTTAATAGCGTTGCA	174. Human papillomavirus type 6b complete genome 7 902 bp circular DNA NC_001355.1 GI:9626053
2	-	2043287	64	1822	-21.7	TCTGGATACTTACAGACTTCA	TAAACATCATTAGCCATTGTTA	ACATCATTAGCCATTGTTAAGAAGTCTGGATACTTACAGACTTCATTAACAATATCTAAACTAA	264. Human papillomavirus type 113 complete genome 7 412 bp circular DNA FM955842.1 GI:238623465
3	-	690806	117	1206	-28.2	ATGTGTAACCCAAAACGGTTTG	TTCGGTTCAACCGATTTC	GGTTTCGGTTCAACCGATTTCGGTTACACCCTTAGTTTTATACATGAATTATTGTAGTTTAGTATTATTATATAAGTTTCTTGTAAATGTGTAACCCAAAACGGTTTGCACACACCC	90. Human papillomavirus type 16 Asian-American variant complete genome 7 906 bp circular DNA AF402678.1 GI:29468132
4	-	690806	117	1206	-28.2	ATGTGTAACCCAAAACGGTTTG	TTCGGTTCAACCGATTTC	GGTTTCGGTTCAACCGATTTCGGTTACACCCTTAGTTTTATACATGAATTATTGTAGTTTAGTATTATTATATAAGTTTCTTGTAAATGTGTAACCCAAAACGGTTTGCACACACCC	91. Human papillomavirus type 16 variant (African type 2) complete genome 7 904 bp circular DNA AF472509.1 GI:27463084
5	-	698710	117	1203	-28.2	ATGTGTAACCCAAAACGGTTTG	TTCGGTTCAACCGATTTC	GGTTTCGGTTCAACCGATTTCGGTTACACCCTTAGTTTTATACATGAATTATTGTAGTTTAGTATTATTATATAAGTTGCTTGTAAATGTGTAACCCAAAACGGTTTGCACACACCC	91. Human papillomavirus type 16 variant (African type 2) complete genome 7 904 bp circular DNA AF472509.1 GI:27463084
6	-	698710	117	1203	-28.2	ATGTGTAACCCAAAACGGTTTG	TTCGGTTCAACCGATTTC	GGTTTCGGTTCAACCGATTTCGGTTACACCCTTAGTTTTATACATGAATTATTGTAGTTTAGTATTATTATATAAGTTGCTTGTAAATGTGTAACCCAAAACGGTTTGCACACACCC	92. Human papillomavirus type 16 variant (African type 1) complete genome 7 908 bp circular DNA AF472508.1 GI:27463075
7	-	1387178	112	1208	-25.1	ATGTGTAACCCAAAACGGTTTG	TTCGGTTCAACCGATTTC	TTTCGGTTCAACCGATTTCGGTTACGCCCTTAGTTTTATACATAAATTATTGTAGTTTAGTATTATTATATAAGTTGCTTGTAAATGTGTAACCCAAAACGGTTTGCACACA	180. Human papillomavirus type 16 strain CU6 complete genome 7 906 bp circular DNA FJ610151.1 GI:242347734
8	-	1387178	112	1208	-25.1	ATGTGTAACCCAAAACGGTTTG	TTCGGTTCAACCGATTTC	TTTCGGTTCAACCGATTTCGGTTACGCCCTTAGTTTTATACATAAATTATTGTAGTTTAGTATTATTATATAAGTTGCTTGTAAATGTGTAACCCAAAACGGTTTGCACACA	181. Human papillomavirus type 16 strain CU5 complete genome 7 905 bp circular DNA FJ610150.1 GI:242347725
9	-	1749630	112	1203	-25.2	ATGTGTAACCCAAAACGGTTTG	TTCGGTTCAACCGATTTC	TTTCGGTTCAACCGATTTCGGTTACGCCCTTAGTTTTATACATGAATTATTGTAGTTTAGTATTATTATATAAGTTGCTTGTAAATGTGTAACCCAAAACGGTTTGCACACA	226. Human papillomavirus type 16 isolate Qv16936E complete genome 7 906 bp circular DNA AY686580.1 GI:56462987
10	-	1749630	112	1203	-25.2	ATGTGTAACCCAAAACGGTTTG	TTCGGTTCAACCGATTTC	TTTCGGTTCAACCGATTTCGGTTACGCCCTTAGTTTTATACATGAATTATTGTAGTTTAGTATTATTATATAAGTTGCTTGTAAATGTGTAACCCAAAACGGTTTGCACACA	227. Human papillomavirus type 16 isolate Qv15321AA complete genome 7 906 bp circular DNA AY686579.1 GI:56462978
11	-	1741724	112	1203	-25.2	ATGTGTAACCCAAAACGGTTTG	TTCGGTTCAACCGATTTC	TTTCGGTTCAACCGATTTCGGTTACGCCCTTAGTTTTATACATGAATTATTGTAGTTTAGTATTATTATATAAGTTGCTTGTAAATGTGTAACCCAAAACGGTTTGCACACA	225. Human papillomavirus type 16 isolate Qv15521E complete genome 7 906 bp circular DNA AY686581.1 GI:56462996
12	-	1741724	112	1203	-25.2	ATGTGTAACCCAAAACGGTTTG	TTCGGTTCAACCGATTTC	TTTCGGTTCAACCGATTTCGGTTACGCCCTTAGTTTTATACATGAATTATTGTAGTTTAGTATTATTATATAAGTTGCTTGTAAATGTGTAACCCAAAACGGTTTGCACACA	226. Human papillomavirus type 16 isolate Qv16936E complete genome 7 906 bp circular DNA AY686580.1 GI:56462987
13	-	1725911	112	1203	-25.2	ATGTGTAACCCAAAACGGTTTG	TTCGGTTCAACCGATTTC	TTTCGGTTCAACCGATTTCGGTTACGCCCTTAGTTTTATACATGAATTATTGTAGTTTAGTATTATTATATAAGTTGCTTGTAAATGTGTAACCCAAAACGGTTTGCACACA	223. Human papillomavirus type 16 isolate Qv18158E complete genome 7 907 bp circular DNA AY686583.1 GI:56463014
14	-	1725911	112	1203	-25.2	ATGTGTAACCCAAAACGGTTTG	TTCGGTTCAACCGATTTC	TTTCGGTTCAACCGATTTCGGTTACGCCCTTAGTTTTATACATGAATTATTGTAGTTTAGTATTATTATATAAGTTGCTTGTAAATGTGTAACCCAAAACGGTTTGCACACA	224. Human papillomavirus type 16 isolate Qv15351AA complete genome 7 907 bp circular DNA AY686582.1 GI:56463005
15	-	1718004	112	1203	-25.2	ATGTGTAACCCAAAACGGTTTG	TTCGGTTCAACCGATTTC	TTTCGGTTCAACCGATTTCGGTTACGCCCTTAGTTTTATACATGAATTATTGTAGTTTAGTATTATTATATAAGTTGCTTGTAAATGTGTAACCCAAAACGGTTTGCACACA	222. Human papillomavirus type 16 isolate Qv17722E complete genome 7 906 bp circular DNA AY686584.1 GI:56463023
16	-	1718004	112	1203	-25.2	ATGTGTAACCCAAAACGGTTTG	TTCGGTTCAACCGATTTC	TTTCGGTTCAACCGATTTCGGTTACGCCCTTAGTTTTATACATGAATTATTGTAGTTTAGTATTATTATATAAGTTGCTTGTAAATGTGTAACCCAAAACGGTTTGCACACA	223. Human papillomavirus type 16 isolate Qv18158E complete genome 7 907 bp circular DNA AY686583.1 GI:56463014
17	-	1418801	112	1203	-25.2	ATGTGTAACCCAAAACGGTTTG	TTCGGTTCAACCGATTTC	TTTCGGTTCAACCGATTTCGGTTACGCCCTTAGTTTTATACATGAATTATTGTAGTTTAGTATTATTATATAAGTTGCTTGTAAATGTGTAACCCAAAACGGTTTGCACACA	184. Human papillomavirus type 16 strain CU2 complete genome 7 906 bp circular DNA FJ610147.1 GI:242347698
18	-	1418801	112	1203	-25.2	ATGTGTAACCCAAAACGGTTTG	TTCGGTTCAACCGATTTC	TTTCGGTTCAACCGATTTCGGTTACGCCCTTAGTTTTATACATGAATTATTGTAGTTTAGTATTATTATATAAGTTGCTTGTAAATGTGTAACCCAAAACGGTTTGCACACA	185. Human papillomavirus type 16 strain CU1 complete genome 7 906 bp circular DNA FJ610146.1 GI:242347689
19	-	1410895	112	1203	-25.2	ATGTGTAACCCAAAACGGTTTG	TTCGGTTCAACCGATTTC	TTTCGGTTCAACCGATTTCGGTTACGCCCTTAGTTTTATACATGAATTATTGTAGTTTAGTATTATTATATAAGTTGCTTGTAAATGTGTAACCCAAAACGGTTTGCACACA	183. Human papillomavirus type 16 strain CU3 complete genome 7 906 bp circular DNA FJ610148.1 GI:242347707
20	-	1410895	112	1203	-25.2	ATGTGTAACCCAAAACGGTTTG	TTCGGTTCAACCGATTTC	TTTCGGTTCAACCGATTTCGGTTACGCCCTTAGTTTTATACATGAATTATTGTAGTTTAGTATTATTATATAAGTTGCTTGTAAATGTGTAACCCAAAACGGTTTGCACACA	184. Human papillomavirus type 16 strain CU2 complete genome 7 906 bp circular DNA FJ610147.1 GI:242347698
21	-	1402989	112	1203	-25.2	ATGTGTAACCCAAAACGGTTTG	TTCGGTTCAACCGATTTC	TTTCGGTTCAACCGATTTCGGTTACGCCCTTAGTTTTATACATGAATTATTGTAGTTTAGTATTATTATATAAGTTGCTTGTAAATGTGTAACCCAAAACGGTTTGCACACA	182. Human papillomavirus type 16 strain CU4 complete genome 7 906 bp circular DNA FJ610149.1 GI:242347716
22	-	1402989	112	1203	-25.2	ATGTGTAACCCAAAACGGTTTG	TTCGGTTCAACCGATTTC	TTTCGGTTCAACCGATTTCGGTTACGCCCTTAGTTTTATACATGAATTATTGTAGTTTAGTATTATTATATAAGTTGCTTGTAAATGTGTAACCCAAAACGGTTTGCACACA	183. Human papillomavirus type 16 strain CU3 complete genome 7 906 bp circular DNA FJ610148.1 GI:242347707
23	-	1395083	112	1203	-25.2	ATGTGTAACCCAAAACGGTTTG	TTCGGTTCAACCGATTTC	TTTCGGTTCAACCGATTTCGGTTACGCCCTTAGTTTTATACATGAATTATTGTAGTTTAGTATTATTATATAAGTTGCTTGTAAATGTGTAACCCAAAACGGTTTGCACACA	181. Human papillomavirus type 16 strain CU5 complete genome 7 905 bp circular DNA FJ610150.1 GI:242347725
24	-	1395083	112	1203	-25.2	ATGTGTAACCCAAAACGGTTTG	TTCGGTTCAACCGATTTC	TTTCGGTTCAACCGATTTCGGTTACGCCCTTAGTTTTATACATGAATTATTGTAGTTTAGTATTATTATATAAGTTGCTTGTAAATGTGTAACCCAAAACGGTTTGCACACA	182. Human papillomavirus type 16 strain CU4 complete genome 7 906 bp circular DNA FJ610149.1 GI:242347716
25	-	1379272	112	1203	-25.2	ATGTGTAACCCAAAACGGTTTG	TTCGGTTCAACCGATTTC	TTTCGGTTCAACCGATTTCGGTTACGCCCTTAGTTTTATACATGAATTATTGTAGTTTAGTATTATTATATAAGTTGCTTGTAAATGTGTAACCCAAAACGGTTTGCACACA	179. Human papillomavirus type 16 strain CU7 complete genome 7 905 bp circular DNA FJ610152.1 GI:242347743
26	-	1379272	112	1203	-25.2	ATGTGTAACCCAAAACGGTTTG	TTCGGTTCAACCGATTTC	TTTCGGTTCAACCGATTTCGGTTACGCCCTTAGTTTTATACATGAATTATTGTAGTTTAGTATTATTATATAAGTTGCTTGTAAATGTGTAACCCAAAACGGTTTGCACACA	180. Human papillomavirus type 16 strain CU6 complete genome 7 906 bp circular DNA FJ610151.1 GI:242347734
27	-	2089116	52	1285	-12.9	CGAACCACTAGGAGTACCAAA	CCCATCTTACTTTGAGGT	CTAGGAGTACCAAAGTACACAGATGTGCCCATCTTACTTTGAGGTTGCCCGG	270. Feline papillomavirus type 2 isolate Main Coon 2007 complete genome 7 899 bp circular DNA EU796884.1 GI:209402849
28	-	1300108	58	1084	-18.3	ATCTGTTGTTGCTTAGCA	CTTCAGCAGGGGTACAGCCTAG	TCAGCAGGGGTACAGCCTAGCAACAGAATCTGTTGTTGCTTAGCATCTAGGCCTGTTT	169. Bovine papillomavirus - 1 complete genome 7 945 bp circular DNA NC_001522.1 GI:9627056
29	-	2399410	58	1084	-18.3	ATCTGTTGTTGCTTAGCA	CTTCAGCAGGGGTACAGCCTAG	TCAGCAGGGGTACAGCCTAGCAACAGAATCTGTTGTTGCTTAGCATCTAGGCCTGTTT	310. Bovine papillomavirus - 1 complete genome 7 945 bp linear DNA X02346.1 GI:60965
30	-	2830166	61	987	-17.9	TAGCACTGTTAGTAGCTGACTGT	TAACAGTGCTTGGGGATTCCCC	TTTTAGCACTGTTAGTAGCTGACTGTCTTCTTCTAGCTGTTGCCTATTTAACAGTGCTTGG	366. Human papillomavirus type 103 complete genome 7 263 bp circular DNA DQ080078.1 GI:71726678
31	-	1062705	61	987	-17.9	TAGCACTGTTAGTAGCTGACTGT	TAACAGTGCTTGGGGATTCCCC	TTTTAGCACTGTTAGTAGCTGACTGTCTTCTTCTAGCTGTTGCCTATTTAACAGTGCTTGG	139. Human papillomavirus type 103 complete genome 7 263 bp circular DNA NC_008188.1 GI:109390382
32	-	1345330	78	628	-25.6	ATGTCCTGGAAAAAATGAG	CTCACCCAGTACATCTAGTT	TGCTCACCCAGTACATCTAGTTCAATTGCATCAATTGGCTCAATAGCCTGGCCGATTGGACTAATGTCCTGGAAAAAA	175. Human papillomavirus type 41 complete genome 7 614 bp circular DNA NC_001354.1 GI:9626041
33	-	2443816	110	88	-52.4	GGCGGCGGGACATCCACCAGTATGGTG	ACGTCCCCCCCCCCAAAG	GCACCGCCCACATTGGGGGCAGGGAGGGCGGCGGGACATCCACCAGTATGGTGGAGCCACTAATAGTAACATGGTGAGAGCTCACGTCCCCCCCCCCAAAGGGCGTCCCC	316. Sus scrofa papillomavirus type 1 isolate variant a complete genome 7 260 bp circular DNA EF395818.1 GI:151549157
34	-	975521	110	88	-52.4	GGCGGCGGGACATCCACCAGTATGGTG	ACGTCCCCCCCCCCAAAG	GCACCGCCCACATTGGGGGCAGGGAGGGCGGCGGGACATCCACCAGTATGGTGGAGCCACTAATAGTAACATGGTGAGAGCTCACGTCCCCCCCCCCAAAGGGCGTCCCC	127. Sus scrofa papillomavirus type 1 complete genome 7 260 bp circular DNA NC_011280.1 GI:206599537
35	-	1485937	83	175	-41.5	CTTTCTCTGCATCCTGCATCTC	ATATATATAGTAGAGATGCA	CAAGCACCTTTCTCTGCATCCTGCATCTCTACTATACTATATATATATATATAGTAGAGATGCAGGATGCATGCAGGATTTTA	193. Tursiops truncatus papillomavirus type 1 complete genome 8 089 bp circular DNA EU240894.1 GI:165909217
36	-	989793	83	175	-41.5	CTTTCTCTGCATCCTGCATCTC	ATATATATAGTAGAGATGCA	CAAGCACCTTTCTCTGCATCCTGCATCTCTACTATACTATATATATATATATAGTAGAGATGCAGGATGCATGCAGGATTTTA	129. Tursiops truncatus papillomavirus type 1 complete genome 8 089 bp circular DNA NC_011109.1 GI:195661184
37	-	2048192	54	218	-32.6	GGGGGTGGGGGTGGGGGGGGGTGG	CCCGCTCCTCCCGTTGCTCCT	GGGGTGGGGGTGGGGGGGGGTGGAAGATGATCTTCCCCTACGTCGCCCGCTCCT	265. Human papillomavirus type 105 complete genome 7 667 bp circular DNA FM955841.1 GI:238623458
38	-	2040483	100	109	-50.7	GCGGGAGCGGGAGCGGGACTGGGAC	GTGATCGGGATCGGGAGCGGG	TCGGGATCGGGAGCGGGAGCGGGAGCGGGAGCGGGACTGGGACCGGGATTGGGACCTTGTTGTGGGCCGCCTTCCACTTCCCCTTCCCCTCCCGGTGGTG	264. Human papillomavirus type 113 complete genome 7 412 bp circular DNA FM955842.1 GI:238623465
39	-	662432	84	177	-33.01	TCCTCCTCCTCTTCCTCTGAGTCG	AGATGGCGGCGACGAAGGAGGA	GGGATAATATTCTCCTTCTCCTCCTCCTCTTCCTCTGAGTCGGAGCGAGGATACAGATGGCGGCGACGAAGGAGGATATCGTCG	87. European hedgehog papillomavirus complete genome 8 256 bp circular DNA FJ379293.1 GI:218203064
40	-	951894	84	177	-33.01	TCCTCCTCCTCTTCCTCTGAGTCG	AGATGGCGGCGACGAAGGAGGA	GGGATAATATTCTCCTTCTCCTCCTCCTCTTCCTCTGAGTCGGAGCGAGGATACAGATGGCGGCGACGAAGGAGGATATCGTCG	124. Erinaceus europaeus papillomavirus complete genome 8 256 bp circular DNA NC_011765.1 GI:218685637
41	-	1530614	94	242	-34.1	ATGATGTGTTGTTGCACAGCA	GTGGATCCCCTCCTGGGTGCA	GACCGGACAGCAGAATGATGTGTTGTTGCACAGCAGGGTTTCTAGGCAGTGGATCCCCTCCTGGGTGCACAGCACAACGATCCTGATCCCTCGC	199. Canine papillomavirus 5 isolate Birkenfeld complete genome 7 810 bp circular DNA FJ492743.1 GI:255683764
42	-	911730	94	242	-34.1	ATGATGTGTTGTTGCACAGCA	GTGGATCCCCTCCTGGGTGCA	GACCGGACAGCAGAATGATGTGTTGTTGCACAGCAGGGTTTCTAGGCAGTGGATCCCCTCCTGGGTGCACAGCACAACGATCCTGATCCCTCGC	119. Canine papillomavirus 5 complete genome 7 810 bp circular DNA NC_013236.1 GI:258611051
43	-	2070494	99	98	-47.6	CCTCGACCTCCCCTTCTTGT	CGGAGGTGGAGGGTGATC	GTGGCCGTTGGAAGGCGGAGGTGGAGGGTGATCTGGAGTACGATCGCCGGTGCTTGGTGGCTTTCGTGGGTGACCCTCGACCTCCCCTTCTTGTTGAGA	268. Human papillomavirus type 99 complete genome 7 698 bp circular DNA FM955838.1 GI:238623435
44	-	1961458	74	158	-35.7	CTCTTTGTCTGCTCCCCCCACG	GGTGGAGGAGGTGGAGGTGGG	GCTCCCCCCACGGCCCCCTCCCCGCAGCTGTCGCGACCGTTGTGAGGTGGTGGAGGAGGTGGAGGTGGGTGACC	254. Human papillomavirus type 20 complete genome 7 757 bp linear DNA U31778.1 GI:1020162
45	-	761182	90	85	-50	CGCGACCGGCAGCGGTCT	CCAGACAAGACAAAACTG	CCTACCACCTGGGACCGCTTTCGGTCGAGCAGCTAATCCTTTAAGCTTACCTGAGGGATTAGCGCGACCGGCAGCGGTCTCCAGACAAGA	99. Rabbit oral papillomavirus complete genome 7 565 bp linear DNA AF227240.1 GI:7677340
46	-	1168746	90	85	-50	CGCGACCGGCAGCGGTCT	CCAGACAAGACAAAACTG	CCTACCACCTGGGACCGCTTTCGGTCGAGCAGCTAATCCTTTAAGCTTACCTGAGGGATTAGCGCGACCGGCAGCGGTCTCCAGACAAGA	152. Rabbit oral papillomavirus complete genome 7 565 bp linear DNA NC_002232.1 GI:9635132
47	-	2033224	67	223	-33.6	GGGCTGGGGGAAGAGGAGGA	CTGCCCCTCCCCTTCCCCTAG	TTCTGGGGCTGGGGGAAGAGGAGGAGGATGCCCTTCTACCTGCCCCTCCCCTTCCCCTAGAGGTGGC	263. Human papillomavirus type 98 complete genome 7 466 bp circular DNA FM955837.2 GI:262113834
48	-	2426617	125	110	-36.5	TGACATGATTCTACTTTG	AATACCTATATCTATCTTC	AAATTCAAATGACATGATTCTACTTTGCAAATACCTATATCTATCTTCTTTATTAATATCTATATTAGATGTTATCATTAAAGGTGGAAATTGTATTTGCAAAGGAGCTTTGTGTTTTATATCTA	314. Human papillomavirus FA75/KI88-03 complete genome 7 401 bp circular DNA EU410347.1 GI:186461186
49	-	1823826	109	34	-52.1	CAGGCTCACTCCATCCTGATTCGG	TGGCTGCTTCTGATGGGACCAAA	TGATGGGACCAAATCCGGAGGGTGTCCCTGCAGAAGGGTAAGGGACGGCTCTGTCGGGCGAGTCCTCCGGTCGTTCTGCAGGCTCACTCCATCCTGATTCGGGTCTAAG	236. ovine papillomavirus 2 complete genome 7 758 bp circular DNA U83595.1 GI:1813787
50	-	2762448	67	71	-33.7	TCTTTGTCCTCCTCCTCCTCG	GAATCGTGATCCTGATGTTT	TAGGCCTTGGCGTGGAGGAGGAGGAAGCCAATTCTCTTTGTCCTCCTCCTCCTCGTCGGAATCGTGA	357. Panthera leo persica papillomavirus type 1 complete genome 8 103 bp circular DNA AY904724.1 GI:62547913
51	-	2093700	85	91	-41.6	GGGGTGGCATTGCTGTCTGGC	GTTCGATAGCAGTTACTG	ACTACGCTGCCGGAGTCCAATACCACCGCTGGTTCGATAGCAGTTACTGACGTGCCAGGGGTGGCATTGCTGTCTGGCAAGCGCG	271. Chelonia mydas papillomavirus 1 complete genome 6 953 bp circular DNA EU493091.1 GI:187941626
52	-	960314	85	91	-41.6	GGGGTGGCATTGCTGTCTGGC	GTTCGATAGCAGTTACTG	ACTACGCTGCCGGAGTCCAATACCACCGCTGGTTCGATAGCAGTTACTGACGTGCCAGGGGTGGCATTGCTGTCTGGCAAGCGCG	125. Chelonia mydas papillomavirus 1 complete genome 6 953 bp circular DNA NC_011531.1 GI:212286056
53	-	810003	96	150	-37.3	GCTCCATTCTCTCCATAATGT	GTGTGACACGTCCTGGAGG	TCCATTCTCTCCATAATGTGTCCCACCTGCAGATACGTTTCGTCTACGGTGGGGGACAGGAGGCGATACAGGTGTGACACGTCCTGGAGGTCGACC	106. Psittacus erithacus timneh papillomavirus complete genome 7 304 bp circular DNA AF420235.1 GI:21693250
54	-	1806543	96	150	-37.3	GCTCCATTCTCTCCATAATGT	GTGTGACACGTCCTGGAGG	TCCATTCTCTCCATAATGTGTCCCACCTGCAGATACGTTTCGTCTACGGTGGGGGACAGGAGGCGATACAGGTGTGACACGTCCTGGAGGTCGACC	234. Psittacus erithacus timneh papillomavirus complete genome 7 304 bp circular DNA AF502599.1 GI:21311786
55	-	1139558	96	150	-37.3	GCTCCATTCTCTCCATAATGT	GTGTGACACGTCCTGGAGG	TCCATTCTCTCCATAATGTGTCCCACCTGCAGATACGTTTCGTCTACGGTGGGGGACAGGAGGCGATACAGGTGTGACACGTCCTGGAGGTCGACC	149. Psittacus erithacus timneh papillomavirus complete genome 7 304 bp circular DNA NC_003973.1 GI:21326229
56	-	1629528	79	54	-38.1	GTCCATGGGTATTTCCTCCACA	AGGCCTCCATAGGTGGAGG	TATTTCCTCCACACTGTGCAGGCTACTAGATGTGCTAGACAGCACTAGGTGTCCAGAGGCCTCCATAGGTGGAGGGGGG	211. Macaca fascicularis papillomavirus type 7 Mac18 complete genome 8 063 bp circular DNA EF558838.1 GI:161019484
57	-	1622219	79	32	-40.8	AGTCTCCCCCATGCACCA	GGGTGAGTGGGGTTACAGGG	GGTAGAAGTCTCCCCCATGCACCACAACATGACCTATAGGGGTGAGTGGGGTTACAGGGTGCAGGGGGGATTCTGCCAG	210. Macaca fascicularis papillomavirus type 6 Mac39 complete genome 7 943 bp circular DNA EF558840.1 GI:161019504
58	-	2868935	104	67	-29.2	ATCACGAAGAGTAGCTTG	AGGCAACTCCTCGTGGCAATGCA	TATCCTCTGGAAGATCAGGCAACTCCTCGTGGCAATGCAGGTCAATGGGCTGGACAAGCTCTTCAAGAACTATATCACGAAGAGTAGCTTGTTTCCCAATCATT	371. Human papillomavirus type 38b subtype FA125 complete genome 7 400 bp linear DNA DQ090005.2 GI:74484000
59	-	1890005	104	67	-29.2	ATCACGAAGAGTAGCTTG	AGGCAACTCCTCGTGGCAATGCA	TATCCTCTGGAAGATCAGGCAACTCCTCGTGGCAATGCAGGTCAATGGGCTGGACAAGCTCTTCAAGAACTATATCACGAAGAGTAGCTTGTTTCCCAATCATT	245. Human papillomavirus type 38 complete genome 7 400 bp linear DNA U31787.1 GI:1020234
60	-	1337656	84	52	-33.6	ACTGTACCGCACAAGGCCACGT	GCAATGGCAGGTCTGTGC	CGAGTGTGCATAGACCCCCGTTGTCCAATGCGACTGTACCGCACAAGGCCACGTCGGGACGCAATGGCAGGTCTGTGCAAACGA	174. Human papillomavirus type 6b complete genome 7 902 bp circular DNA NC_001355.1 GI:9626053
61	-	2915828	128	80	-29.22	TGCAGGTCTGCCATCTGCCAT	AAATCAAAAAAAGAAATAT	GTAAGATGCAAATCAAAAAAAGAAATATCAAATCGTCTGCAGAAGTCGTCCAAAGCTGCAGGTCTGCCATCTGCCATCTGGATGGGATTTATCAGGAATACAATGTGTCTTTTTATATGTATCTCTTC	377. Human papillomavirus type 65 complete genome 7 308 bp linear DNA X70829.1 GI:312100
62	-	1522309	93	65	-27.1	CTGCTTTTTTGCCTTTTTA	AGAAATACTTATAGCTTCTAA	CCCCAAACAGCTGCTTTTTTGCCTTTTTAGAAGTCCGCGAAGAAATACTTATAGCTTCTAACTGCGGACTAAGGCTCAAAAGAGCTTTCTGCT	198. Canine papillomavirus 6 isolate Zurich complete genome 8 242 bp circular DNA FJ492744.1 GI:255683772
63	-	903425	93	65	-27.1	CTGCTTTTTTGCCTTTTTA	AGAAATACTTATAGCTTCTAA	CCCCAAACAGCTGCTTTTTTGCCTTTTTAGAAGTCCGCGAAGAAATACTTATAGCTTCTAACTGCGGACTAAGGCTCAAAAGAGCTTTCTGCT	118. Canine papillomavirus 6 complete genome 8 242 bp circular DNA NC_013237.1 GI:258611059
64	-	1298715	60	43	-34.5	GTCCTCGGGACCCTCAGGCTCTA	GAGTAATGAGGGTCTCCG	CGCTATGTCCTCGGGACCCTCAGGCTCTAGCAGAGTAATGAGGGTCTCCGTGGACGAGTC	169. Bovine papillomavirus - 1 complete genome 7 945 bp circular DNA NC_001522.1 GI:9627056
65	-	2398017	60	43	-34.5	GTCCTCGGGACCCTCAGGCTCTA	GAGTAATGAGGGTCTCCG	CGCTATGTCCTCGGGACCCTCAGGCTCTAGCAGAGTAATGAGGGTCTCCGTGGACGAGTC	310. Bovine papillomavirus - 1 complete genome 7 945 bp linear DNA X02346.1 GI:60965
66	-	249269	81	59	-27.5	AGATAAAAAATCGGGCGCGGT	CATGTAGGCAAAGTTCAACTT	GGCGTTTCAACTGTGCCAAGATTGGTACTGATCTCTCAGATAAAAAATCGGGCGCGGTACAATCTTGGCATGTAGGCAAAG	33. Human papillomavirus type 118 clone K2 complete genome 7 597 bp circular DNA GQ246951.1 GI:256807731
67	-	2047861	92	138	-33	TCCTGTCGCCGTGTTCTGCT	CCGCGACCGGGAACGGGA	CTTGGCCCGCGACCGGGAACGGGAGCGAGAACGGGAACGGTATCGCGACCTTGATCGCCTTCTCCTTTGCTGCGTTTCCTGTCGCCGTGTTC	265. Human papillomavirus type 105 complete genome 7 667 bp circular DNA FM955841.1 GI:238623458
68	-	2094257	86	18	-38.3	AGATAGACGTGCAATGGG	ACTCGCCCACCCTTTGCACGCC	AACTCGCCCACCCTTTGCACGCCTATCCTCCCTGTTTGCTGCAGATAAAAACGAGGGCCAGATAGACGTGCAATGGGCAGGCGGCT	271. Chelonia mydas papillomavirus 1 complete genome 6 953 bp circular DNA EU493091.1 GI:187941626
69	-	960871	86	18	-38.3	AGATAGACGTGCAATGGG	ACTCGCCCACCCTTTGCACGCC	AACTCGCCCACCCTTTGCACGCCTATCCTCCCTGTTTGCTGCAGATAAAAACGAGGGCCAGATAGACGTGCAATGGGCAGGCGGCT	125. Chelonia mydas papillomavirus 1 complete genome 6 953 bp circular DNA NC_011531.1 GI:212286056
70	-	1216009	89	182	-33.9	GGCTCACTCAAGGAGTACAATGC	CGTGTAAGCTCTTTGTAT	TAGGATGGGCTCACTCAAGGAGTACAATGCGATAACCCAATCTGGATTGCAGGTTTTATCGCTCTTGTACTCCCGTGTAAGCTCTTTGT	159. Mastomys natalensis papillomavirus complete genome 7 687 bp circular DNA NC_001605.1 GI:9627486
71	-	1975387	89	182	-33.9	GGCTCACTCAAGGAGTACAATGC	CGTGTAAGCTCTTTGTAT	TAGGATGGGCTCACTCAAGGAGTACAATGCGATAACCCAATCTGGATTGCAGGTTTTATCGCTCTTGTACTCCCGTGTAAGCTCTTTGT	256. Multimammate rat papillomavirus complete genome 7 687 bp circular DNA U01834.1 GI:436472
72	-	77524	84	98	-9.2	AAAAAAGAAATTAATGTTACATTTTG	AAAATGTTTTTAGATTAA	CATAAAATAACATACAATTTTTTTTAGGAATACATTTTAAAAATGTTTTTAGATTAATTAAAAAAGAAATTAATGTTACATTTT	11. Human papillomavirus type 128 complete genome 7 259 bp circular DNA GU225708.1 GI:313755942
73	-	431912	61	117	-28	TCCCCATACTGGAGATGT	CTCGGACATGTCCAGAGGCG	ACGGCTGACTCGGACATGTCCAGAGGCGGTTTCCCCATACTGGAGATGTCCGAGCCTAAAA	57. Trichechus manatus latirostris papillomavirus type 1 complete genome 7 722 bp circular DNA AY609301.1 GI:51860655
74	-	416762	61	117	-28	TCCCCATACTGGAGATGT	CTCGGACATGTCCAGAGGCG	ACGGCTGACTCGGACATGTCCAGAGGCGGTTTCCCCATACTGGAGATGTCCGAGCCTAAAA	55. Trichechus manatus latirostris papillomavirus type 1 complete genome 7 722 bp circular DNA NC_006563.1 GI:56698748
75	-	71648	79	57	-25.4	AGGAGACGGGACAGCAGATTG	AGTTTCCTTCTTTTGGATTCTGTT	TGTTCAGGAGACGGGACAGCAGATTGTCTAGCAGTGAGTTTCCTTCTTTTGGATTCTGTTGATTCTCCTTCTCCTCCTC	10. Human papillomavirus type 129 complete genome 7 219 bp circular DNA GU233853.1 GI:313755950
76	-	3013022	74	115	-25.5	CCCGCGCCCCTATTTGTT	GCGAAGGGTAGATTTTTG	TGTCATGATAAAAATGTACCCGCGCCCCTATTTGTTTACCACTACGGGTGCGAAGGGTAGATTTTTGTCCTAAA	389. Human papillomavirus type 71 DNA complete genome 8 017 bp circular DNA AB040456.1 GI:12060351
77	-	1778990	74	115	-25.5	CCCGCGCCCCTATTTGTT	GCGAAGGGTAGATTTTTG	TGTCATGATAAAAATGTACCCGCGCCCCTATTTGTTTACCACTACGGGTGCGAAGGGTAGATTTTTGTCCTAAA	230. Human papillomavirus type 71 isolate Qv22792 complete genome 8 026 bp circular DNA AY330621.1 GI:37622185
78	-	1770960	74	115	-25.5	CCCGCGCCCCTATTTGTT	GCGAAGGGTAGATTTTTG	TGTCATGATAAAAATGTACCCGCGCCCCTATTTGTTTACCACTACGGGTGCGAAGGGTAGATTTTTGTCCTAAA	229. Human papillomavirus type 71 isolate Qv22945 complete genome 8 031 bp circular DNA AY330622.1 GI:37622193
79	-	1245972	69	128	-14.8	AAGGGTTGGTACACTGTGTGA	CCCTACTTTTTTATAATTC	TCGGTTCCTCCCTACTTTTTTATAATTCAAAGATTATTTTTATAATTATAAAAGGGTTGGTACACTGTG	162. Human papillomavirus type 34 complete genome 7 723 bp circular DNA NC_001587.1 GI:9627334
80	-	1245972	69	128	-14.8	AAGGGTTGGTACACTGTGTGA	CCCTACTTTTTTATAATTC	TCGGTTCCTCCCTACTTTTTTATAATTCAAAGATTATTTTTATAATTATAAAAGGGTTGGTACACTGTG	163. Human papillomavirus type 32 complete genome 7 961 bp circular DNA NC_001586.1 GI:9627327
81	-	265005	74	44	-33.4	CCACCTTTGCGCGCCATT	GGTCTCCAATTTTGGCGCGA	GTCTCCAATTTTGGCGCGAAGATGGTGCACTGCCAACCAATGGTGGTGCCACCTTTGCGCGCCATTGTGCAGCG	36. Ovine papillomavirus type 3 isolate Sar1 complete genome 7 344 bp circular DNA FJ796965.1 GI:226446757
82	-	2846701	85	85	-18.6	AGCTTCATCTCCGTCAGTACCGA	TGACAGTGAGAAAGCTTGTAAT	CCAGAAGCAGCTTCATCTCCGTCAGTACCGAAAAGTCTCTTTTTAACAGCCTTTTTTTGTCCTGACAGTGAGAAAGCTTGTAATC	368. Cottontail rabbit papillomavirus subtype b complete genome 7 867 bp circular DNA AJ243287.1 GI:8919565
83	-	2993772	85	85	-18.6	AGCTTCATCTCCGTCAGTACCGA	TGACAGTGAGAAAGCTTGTAAT	CCAGAAGCAGCTTCATCTCCGTCAGTACCGAAAAGTCTCTTTTTAACAGCCTTTTTTTGTCCTGACAGTGAGAAAGCTTGTAATC	387. Papillomavirus sylvilagi a4 complete genome 7 868 bp circular DNA AJ404003.1 GI:8919744
84	-	3040683	85	85	-18.6	AGCTTCATCTCCGTCAGTACCGA	TGACAGTGAGAAAGCTTGTAAT	CCAGAAGCAGCTTCATCTCCGTCAGTACCGAAAAGTCTCTTTTTAACAGCCTTTTTTTGTCCTGACAGTGAGAAAGCTTGTAATC	393. Cottontail rabbit (Shope) papillomavirus complete genome 7 868 bp circular DNA K02708.1 GI:333537
85	-	1271390	85	85	-18.6	AGCTTCATCTCCGTCAGTACCGA	TGACAGTGAGAAAGCTTGTAAT	CCAGAAGCAGCTTCATCTCCGTCAGTACCGAAAAGTCTCTTTTTAACAGCCTTTTTTTGTCCTGACAGTGAGAAAGCTTGTAATC	166. Cottontail rabbit papillomavirus complete genome 7 868 bp circular DNA NC_001541.1 GI:9627196
86	-	2127392	134	17	-33.8	CAAAACGGTTAGTCCACACC	GTTTTTACAAGATTTGGC	TATGCACCGGTTTCGGTCAGACCGTTTTCGGTTACACCCTAGTTTTTACAAGATTTGGCATTATAGTTTAGTATTATATAAAATGTTGCAACATGAACAATGTGACCCAAAACGGTTAGTCCACACCTGGCAAT	275. Human papillomavirus type 58 isolate HPV58sc174 complete genome 7 825 bp circular DNA FJ385266.1 GI:211940006
87	-	2127392	134	17	-33.8	CAAAACGGTTAGTCCACACC	GTTTTTACAAGATTTGGC	TATGCACCGGTTTCGGTCAGACCGTTTTCGGTTACACCCTAGTTTTTACAAGATTTGGCATTATAGTTTAGTATTATATAAAATGTTGCAACATGAACAATGTGACCCAAAACGGTTAGTCCACACCTGGCAAT	276. Human papillomavirus type 58 isolate HPV58sc165 complete genome 7 824 bp circular DNA FJ385265.1 GI:211939997
88	-	1686915	85	87	-28.7	AAGGTTGGTTGTTGGCCATGC	CAACATCTGGCTCATCCAATTC	CGTTACAATGCAGGTCAACAACATCTGGCTCATCCAATTCTAACAGGATGTCCTTTAAGGTTGGTTGTTGGCCATGCATGATGTC	219. Human papillomavirus type 106 complete genome 8 035 bp circular DNA DQ080082.1 GI:71726710
89	-	553338	101	24	-28.2	AACCGTTTTCGGTCCCTCCTC	GGTTGCAGGTGTGTGACCT	CGGTTGAACCGTTTTCGGTCCCTCCTCTTTTTTAAACTAAGATTGTTATTAAGTATAAGAAGGAAATATGTAGGGTGTGGGTAACCGAAACCGGTTGCAGG	72. Human papillomavirus type 11 complete genome isolate A346 7 934 bp circular DNA FN870022.1 GI:297523826
90	-	553338	101	24	-28.2	AACCGTTTTCGGTCCCTCCTC	GGTTGCAGGTGTGTGACCT	CGGTTGAACCGTTTTCGGTCCCTCCTCTTTTTTAAACTAAGATTGTTATTAAGTATAAGAAGGAAATATGTAGGGTGTGGGTAACCGAAACCGGTTGCAGG	73. Human papillomavirus type 11 complete genome isolate A86 7 933 bp circular DNA FN870021.1 GI:297523816
91	-	545404	101	24	-28.2	AACCGTTTTCGGTCCCTCCTC	GGTTGCAGGTGTGTGACCT	CGGTTGAACCGTTTTCGGTCCCTCCTCTTTTTTAAACTAAGATTGTTATTAAGTATAAGAAGGAAATATGTAGGGTGTGGGTAACCGAAACCGGTTGCAGG	71. Human papillomavirus type 11 complete genome isolate LP12 7 933 bp circular DNA FN907957.1 GI:298103601
92	-	545404	101	24	-28.2	AACCGTTTTCGGTCCCTCCTC	GGTTGCAGGTGTGTGACCT	CGGTTGAACCGTTTTCGGTCCCTCCTCTTTTTTAAACTAAGATTGTTATTAAGTATAAGAAGGAAATATGTAGGGTGTGGGTAACCGAAACCGGTTGCAGG	72. Human papillomavirus type 11 complete genome isolate A346 7 934 bp circular DNA FN870022.1 GI:297523826
93	-	537471	101	24	-28.2	AACCGTTTTCGGTCCCTCCTC	GGTTGCAGGTGTGTGACCT	CGGTTGAACCGTTTTCGGTCCCTCCTCTTTTTTAAACTAAGATTGTTATTAAGTATAAGAAGGAAATATGTAGGGTGTGGGTAACCGAAACCGGTTGCAGG	70. Human papillomavirus type 11 complete genome isolate A260 7 932 bp circular DNA FN907958.1 GI:298103611
94	-	537471	101	24	-28.2	AACCGTTTTCGGTCCCTCCTC	GGTTGCAGGTGTGTGACCT	CGGTTGAACCGTTTTCGGTCCCTCCTCTTTTTTAAACTAAGATTGTTATTAAGTATAAGAAGGAAATATGTAGGGTGTGGGTAACCGAAACCGGTTGCAGG	71. Human papillomavirus type 11 complete genome isolate LP12 7 933 bp circular DNA FN907957.1 GI:298103601
95	-	529539	101	24	-28.2	AACCGTTTTCGGTCCCTCCTC	GGTTGCAGGTGTGTGACCT	CGGTTGAACCGTTTTCGGTCCCTCCTCTTTTTTAAACTAAGATTGTTATTAAGTATAAGAAGGAAATATGTAGGGTGTGGGTAACCGAAACCGGTTGCAGG	69. Human papillomavirus type 11 complete genome isolate A47 7 933 bp circular DNA FN907959.1 GI:298103621
96	-	529539	101	24	-28.2	AACCGTTTTCGGTCCCTCCTC	GGTTGCAGGTGTGTGACCT	CGGTTGAACCGTTTTCGGTCCCTCCTCTTTTTTAAACTAAGATTGTTATTAAGTATAAGAAGGAAATATGTAGGGTGTGGGTAACCGAAACCGGTTGCAGG	70. Human papillomavirus type 11 complete genome isolate A260 7 932 bp circular DNA FN907958.1 GI:298103611
97	-	521606	101	24	-28.2	AACCGTTTTCGGTCCCTCCTC	GGTTGCAGGTGTGTGACCT	CGGTTGAACCGTTTTCGGTCCCTCCTCTTTTTTAAACTAAGATTGTTATTAAGTATAAGAAGGAAATATGTAGGGTGTGGGTAACCGAAACCGGTTGCAGG	68. Human papillomavirus type 11 complete genome isolate CAC246 7 933 bp circular DNA FN907960.1 GI:298103631
98	-	521606	101	24	-28.2	AACCGTTTTCGGTCCCTCCTC	GGTTGCAGGTGTGTGACCT	CGGTTGAACCGTTTTCGGTCCCTCCTCTTTTTTAAACTAAGATTGTTATTAAGTATAAGAAGGAAATATGTAGGGTGTGGGTAACCGAAACCGGTTGCAGG	69. Human papillomavirus type 11 complete genome isolate A47 7 933 bp circular DNA FN907959.1 GI:298103621
99	-	513673	101	24	-28.2	AACCGTTTTCGGTCCCTCCTC	GGTTGCAGGTGTGTGACCT	CGGTTGAACCGTTTTCGGTCCCTCCTCTTTTTTAAACTAAGATTGTTATTAAGTATAAGAAGGAAATATGTAGGGTGTGGGTAACCGAAACCGGTTGCAGG	67. Human papillomavirus type 11 complete genome isolate A48 7 933 bp circular DNA FN907961.1 GI:298103641
100	-	513673	101	24	-28.2	AACCGTTTTCGGTCCCTCCTC	GGTTGCAGGTGTGTGACCT	CGGTTGAACCGTTTTCGGTCCCTCCTCTTTTTTAAACTAAGATTGTTATTAAGTATAAGAAGGAAATATGTAGGGTGTGGGTAACCGAAACCGGTTGCAGG	68. Human papillomavirus type 11 complete genome isolate CAC246 7 933 bp circular DNA FN907960.1 GI:298103631
101	-	505740	101	24	-28.2	AACCGTTTTCGGTCCCTCCTC	GGTTGCAGGTGTGTGACCT	CGGTTGAACCGTTTTCGGTCCCTCCTCTTTTTTAAACTAAGATTGTTATTAAGTATAAGAAGGAAATATGTAGGGTGTGGGTAACCGAAACCGGTTGCAGG	66. Human papillomavirus type 11 complete genome isolate CAC86 7 934 bp circular DNA FN907962.1 GI:298103651
102	-	505740	101	24	-28.2	AACCGTTTTCGGTCCCTCCTC	GGTTGCAGGTGTGTGACCT	CGGTTGAACCGTTTTCGGTCCCTCCTCTTTTTTAAACTAAGATTGTTATTAAGTATAAGAAGGAAATATGTAGGGTGTGGGTAACCGAAACCGGTTGCAGG	67. Human papillomavirus type 11 complete genome isolate A48 7 933 bp circular DNA FN907961.1 GI:298103641
103	-	497806	101	24	-28.2	AACCGTTTTCGGTCCCTCCTC	GGTTGCAGGTGTGTGACCT	CGGTTGAACCGTTTTCGGTCCCTCCTCTTTTTTAAACTAAGATTGTTATTAAGTATAAGAAGGAAATATGTAGGGTGTGGGTAACCGAAACCGGTTGCAGG	65. Human papillomavirus type 11 complete genome isolate CS20 7 943 bp circular DNA FN907963.1 GI:298103661
104	-	497806	101	24	-28.2	AACCGTTTTCGGTCCCTCCTC	GGTTGCAGGTGTGTGACCT	CGGTTGAACCGTTTTCGGTCCCTCCTCTTTTTTAAACTAAGATTGTTATTAAGTATAAGAAGGAAATATGTAGGGTGTGGGTAACCGAAACCGGTTGCAGG	66. Human papillomavirus type 11 complete genome isolate CAC86 7 934 bp circular DNA FN907962.1 GI:298103651
105	-	489863	101	24	-28.2	AACCGTTTTCGGTCCCTCCTC	GGTTGCAGGTGTGTGACCT	CGGTTGAACCGTTTTCGGTCCCTCCTCTTTTTTAAACTAAGATTGTTATTAAGTATAAGAAGGAAATATGTAGGGTGTGGGTAACCGAAACCGGTTGCAGG	64. Human papillomavirus type 11 complete genome isolate LP13 7 933 bp circular DNA FN907964.1 GI:298103671
106	-	489863	101	24	-28.2	AACCGTTTTCGGTCCCTCCTC	GGTTGCAGGTGTGTGACCT	CGGTTGAACCGTTTTCGGTCCCTCCTCTTTTTTAAACTAAGATTGTTATTAAGTATAAGAAGGAAATATGTAGGGTGTGGGTAACCGAAACCGGTTGCAGG	65. Human papillomavirus type 11 complete genome isolate CS20 7 943 bp circular DNA FN907963.1 GI:298103661
107	-	1245974	65	126	-13	AAGGGTTGGTACACTGTGTGA	CCCTACTTTTTTATAATTC	GGTTCCTCCCTACTTTTTTATAATTCAAAGATTATTTTTATAATTATAAAAGGGTTGGTACACTG	162. Human papillomavirus type 34 complete genome 7 723 bp circular DNA NC_001587.1 GI:9627334
108	-	1245974	65	126	-13	AAGGGTTGGTACACTGTGTGA	CCCTACTTTTTTATAATTC	GGTTCCTCCCTACTTTTTTATAATTCAAAGATTATTTTTATAATTATAAAAGGGTTGGTACACTG	163. Human papillomavirus type 32 complete genome 7 961 bp circular DNA NC_001586.1 GI:9627327
109	-	1922734	85	54	-24.6	TAGCTTTAGTTACACTAAGAGG	TAGCAAAGCTACATGCACTT	TGCACTTTCTTGTAATTGTAGCAAAGCTACATGCACTTCAATGGCACTGCGTGCCTTAGCTTTAGTTACACTAAGAGGTGGCACC	249. Human papillomavirus type 28 complete genome 7 959 bp linear DNA U31783.1 GI:1020202
110	-	2390998	73	37	-20.6	TGGGTGATACAATGGGCCA	TAATGGCCACAAATAATAATGTGTA	AATAATGTGTACCATGTATACCAATATACTGTGTAGAGGCAGGGGCTGTGGGTGATACAATGGGCCATACAGA	309. Human papillomavirus type 18 isolate Qv03132 complete genome 7 857 bp circular DNA EF202143.1 GI:145968154
111	-	2375284	73	37	-20.6	TGGGTGATACAATGGGCCA	TAATGGCCACAAATAATAATGTGTA	AATAATGTGTACCATGTATACCAATATACTGTGTAGAGGCAGGGGCTGTGGGTGATACAATGGGCCATACAGA	307. Human papillomavirus type 18 isolate Qv17052 complete genome 7 857 bp circular DNA EF202145.1 GI:145968172
112	-	2367427	73	37	-20.6	TGGGTGATACAATGGGCCA	TAATGGCCACAAATAATAATGTGTA	AATAATGTGTACCATGTATACCAATATACTGTGTAGAGGCAGGGGCTGTGGGTGATACAATGGGCCATACAGA	306. Human papillomavirus type 18 isolate Qv16306 complete genome 7 857 bp circular DNA EF202146.1 GI:145968181
113	-	2359570	73	37	-20.6	TGGGTGATACAATGGGCCA	TAATGGCCACAAATAATAATGTGTA	AATAATGTGTACCATGTATACCAATATACTGTGTAGAGGCAGGGGCTGTGGGTGATACAATGGGCCATACAGA	305. Human papillomavirus type 18 isolate Qv15586 complete genome 7 857 bp circular DNA EF202147.1 GI:145968190
114	-	2351713	73	37	-20.6	TGGGTGATACAATGGGCCA	TAATGGCCACAAATAATAATGTGTA	AATAATGTGTACCATGTATACCAATATACTGTGTAGAGGCAGGGGCTGTGGGTGATACAATGGGCCATACAGA	304. Human papillomavirus type 18 isolate Qv21751 complete genome 7 857 bp circular DNA EF202148.1 GI:145968199
115	-	2343856	73	37	-20.6	TGGGTGATACAATGGGCCA	TAATGGCCACAAATAATAATGTGTA	AATAATGTGTACCATGTATACCAATATACTGTGTAGAGGCAGGGGCTGTGGGTGATACAATGGGCCATACAGA	303. Human papillomavirus type 18 isolate Qv15957 complete genome 7 857 bp circular DNA EF202149.1 GI:145968208
116	-	2335999	73	37	-20.6	TGGGTGATACAATGGGCCA	TAATGGCCACAAATAATAATGTGTA	AATAATGTGTACCATGTATACCAATATACTGTGTAGAGGCAGGGGCTGTGGGTGATACAATGGGCCATACAGA	302. Human papillomavirus type 18 isolate Qv17955 complete genome 7 857 bp circular DNA EF202150.1 GI:145968217
117	-	2328142	73	37	-20.6	TGGGTGATACAATGGGCCA	TAATGGCCACAAATAATAATGTGTA	AATAATGTGTACCATGTATACCAATATACTGTGTAGAGGCAGGGGCTGTGGGTGATACAATGGGCCATACAGA	301. Human papillomavirus type 18 isolate Qv02876 complete genome 7 857 bp circular DNA EF202151.1 GI:145968226
118	-	2320292	73	37	-20.6	TGGGTGATACAATGGGCCA	TAATGGCCACAAATAATAATGTGTA	AATAATGTGTACCATGTATACCAATATACTGTGTAGAGGCAGGGGCTGTGGGTGATACAATGGGCCATACAGA	300. Human papillomavirus type 18 isolate Qv17199 complete genome 7 844 bp circular DNA EF202152.1 GI:145968235
119	-	892868	73	37	-20.6	TGGGTGATACAATGGGCCA	TAATGGCCACAAATAATAATGTGTA	AATAATGTGTACCATGTATACCAATATACTGTGTAGAGGCAGGGGCTGTGGGTGATACAATGGGCCATACAGA	116. Human papillomavirus type 18 isolate CU8 complete genome 7 857 bp linear DNA GQ180784.1 GI:285804335
120	-	877154	73	37	-20.6	TGGGTGATACAATGGGCCA	TAATGGCCACAAATAATAATGTGTA	AATAATGTGTACCATGTATACCAATATACTGTGTAGAGGCAGGGGCTGTGGGTGATACAATGGGCCATACAGA	114. Human papillomavirus type 18 isolate CU10 complete genome 7 857 bp linear DNA GQ180786.1 GI:285804353
121	-	869304	73	37	-20.6	TGGGTGATACAATGGGCCA	TAATGGCCACAAATAATAATGTGTA	AATAATGTGTACCATGTATACCAATATACTGTGTAGAGGCAGGGGCTGTGGGTGATACAATGGGCCATACAGA	113. Human papillomavirus type 18 isolate CU11 complete genome 7 844 bp linear DNA GQ180787.1 GI:285804362
122	-	861453	73	37	-20.6	TGGGTGATACAATGGGCCA	TAATGGCCACAAATAATAATGTGTA	AATAATGTGTACCATGTATACCAATATACTGTGTAGAGGCAGGGGCTGTGGGTGATACAATGGGCCATACAGA	112. Human papillomavirus type 18 isolate CU12 complete genome 7 857 bp linear DNA GQ180788.1 GI:285804371
123	-	853596	73	37	-20.6	TGGGTGATACAATGGGCCA	TAATGGCCACAAATAATAATGTGTA	AATAATGTGTACCATGTATACCAATATACTGTGTAGAGGCAGGGGCTGTGGGTGATACAATGGGCCATACAGA	111. Human papillomavirus type 18 isolate CU13 complete genome 7 857 bp linear DNA GQ180789.1 GI:285804380
124	-	845739	73	37	-20.6	TGGGTGATACAATGGGCCA	TAATGGCCACAAATAATAATGTGTA	AATAATGTGTACCATGTATACCAATATACTGTGTAGAGGCAGGGGCTGTGGGTGATACAATGGGCCATACAGA	110. Human papillomavirus type 18 isolate CU14 complete genome 7 857 bp linear DNA GQ180790.1 GI:285804389
125	-	830025	73	37	-20.6	TGGGTGATACAATGGGCCA	TAATGGCCACAAATAATAATGTGTA	AATAATGTGTACCATGTATACCAATATACTGTGTAGAGGCAGGGGCTGTGGGTGATACAATGGGCCATACAGA	108. Human papillomavirus type 18 isolate CU16 complete genome 7 857 bp linear DNA GQ180792.1 GI:285804407
126	-	2312448	73	36	-21.9	TGGGTGATACAATGGGCCA	TAATGGCCACAAATAATAATGTGTA	AATAATGTGTACCATGTATACCAATATACTGTGTAGAGGCAGGGTCTGTGGGTGATACAATGGGCCATACAGA	299. Human papillomavirus type 18 isolate Qv21444 complete genome 7 824 bp circular DNA EF202153.1 GI:145968244
127	-	2304624	73	36	-21.9	TGGGTGATACAATGGGCCA	TAATGGCCACAAATAATAATGTGTA	AATAATGTGTACCATGTATACCAATATACTGTGTAGAGGCAGGGTCTGTGGGTGATACAATGGGCCATACAGA	298. Human papillomavirus type 18 isolate Qv03814 complete genome 7 824 bp circular DNA EF202154.1 GI:145968253
128	-	2296800	73	36	-21.9	TGGGTGATACAATGGGCCA	TAATGGCCACAAATAATAATGTGTA	AATAATGTGTACCATGTATACCAATATACTGTGTAGAGGCAGGGTCTGTGGGTGATACAATGGGCCATACAGA	297. Human papillomavirus type 18 isolate Qv04924 complete genome 7 824 bp circular DNA EF202155.1 GI:145968262
129	-	330960	80	27	-16.1	TTTACATAATTGTTAAAAATC	GTTTAATTGTTGTGGGAAT	GGGTACTATTTACATAATTGTTAAAAATCCTAAACAATGTTTAATTGTTGTGGGAATTTTTACATTAGCTAAAAACGCCT	44. Human papillomavirus type 91 complete genome 7 966 bp circular DNA AF419318.1 GI:22023568
130	-	573725	54	145	-16.5	ATAGGATCTTCAGTGTTA	AGTACTGAGATCCCTATAGAA	TGTAATTCAATAGGATCTTCAGTGTTAATAGTACTGAGATCCCTATAGAAGTGC	75. Human papillomavirus type 124 complete genome 7 489 bp circular DNA GQ845446.1 GI:296495868
131	-	1825279	73	12	-28.1	CTGCTGAAAGAGAGGTGGG	AGTACAGCAATATCATCCGGT	GGTGAGTACTGCTGAAAGAGAGGTGGGCTCTGCTATGCTCTGTTGGTCGCACCTCTAGTACAGCAATATCATC	236. ovine papillomavirus 2 complete genome 7 758 bp circular DNA U83595.1 GI:1813787
132	-	1514905	59	24	-23.3	CACTGCGCTCTCCACAGATGC	CCTGGAGTTCTGCAGTGTCT	GGTCCTAACATCCTGGAGTTCTGCAGTGTCTACACTGCGCTCTCCACAGATGCCTGACT	197. Rattus norvegicus papillomavirus 1 EES-2009 complete genome 7 378 bp circular DNA GQ180114.1 GI:255762023
133	-	919451	59	24	-23.3	CACTGCGCTCTCCACAGATGC	CCTGGAGTTCTGCAGTGTCT	GGTCCTAACATCCTGGAGTTCTGCAGTGTCTACACTGCGCTCTCCACAGATGCCTGACT	120. Rattus norvegicus papillomavirus 1 EES-2009 complete genome 7 378 bp circular DNA NC_013196.1 GI:257136426
134	-	149358	77	22	-28.3	ACCAAATGGAGGGGTGTAGAT	TCTACTACCCGACCATATGGCT	CCAATTGGAGTATCTACTACCCGACCATATGGCTCTATATATATACACCAAATGGAGGGGTGTAGATGATCCAAATG	20. Fringilla coelebs papillomavirus complete genome 7 729 bp circular DNA AY057109.1 GI:21724205
135	-	1137854	77	22	-28.3	ACCAAATGGAGGGGTGTAGAT	TCTACTACCCGACCATATGGCT	CCAATTGGAGTATCTACTACCCGACCATATGGCTCTATATATATACACCAAATGGAGGGGTGTAGATGATCCAAATG	148. Fringilla coelebs papillomavirus complete genome 7 729 bp circular DNA NC_004068.1 GI:21844535
136	-	2403238	57	109	-9.2	AGTTGCATTATCGCATCTCCTT	AAGCAGAAATGGTTAATGACT	TTCCAGTTGCATTATCGCATCTCCTTTTAATAAAAGCAGAAATGGTTAATGACTGCT	311. European elk papillomavirus complete genome 8 095 bp circular DNA M15953.1 GI:333025
137	-	1279522	57	109	-9.2	AGTTGCATTATCGCATCTCCTT	AAGCAGAAATGGTTAATGACT	TTCCAGTTGCATTATCGCATCTCCTTTTAATAAAAGCAGAAATGGTTAATGACTGCT	167. European elk papillomavirus complete genome 8 095 bp circular DNA NC_001524.1 GI:9627074
138	-	1194048	62	49	-13.1	ATCAACAGAAACTGCATT	TTGTTGTAAATTTTTATGTTTCAC	TTATGTTTCACATCAACAGAAACTGCATTACCATCAAATGCATTTCTCATGTGTGTGTCCAA	156. Human papillomavirus type 50 complete genome 7 184 bp linear DNA NC_001691.1 GI:9628550
139	-	1869495	62	49	-13.1	ATCAACAGAAACTGCATT	TTGTTGTAAATTTTTATGTTTCAC	TTATGTTTCACATCAACAGAAACTGCATTACCATCAAATGCATTTCTCATGTGTGTGTCCAA	242. Human papillomavirus type 50 complete genome 7 184 bp linear DNA U31790.1 GI:1020258
140	-	1580604	80	7	-31.9	CTGTGCGAAGGTCCAGTGA	CAGCAGTGTCTGGTCTGCGTCG	TGTGCAACTGTGCGAAGGTCCAGTGAGTAGTGGCTGGCTGTTACCGTCCAAGGCCCGCACTGGATCTGCAGCAGTGTCTG	205. Macaca fascicularis papillomavirus type 9 isolate Mac592 complete genome 7 988 bp circular DNA EU490516.1 GI:186972294
141	-	470980	50	13	-15.6	ACTTGTTACACTGCTGCTGTCA	ACAAATGTATCCATAGGGATTT	GTGTACTACTTGTTACACTGCTGCTGTCAGTAGAGGTAACAAATGTATCC	62. Human papillomavirus type 52 isolate TJ49-52 complete genome 7 960 bp circular DNA GQ472848.1 GI:260169916
142	-	1447655	55	11	-22.8	CGGGCCCCAATTTGTTTA	ACTACGGGTAAACATGGTTGC	TGTACACGGGCCCCAATTTGTTTACCACTACGGGTAAACATGGTTGCCCGTTGTC	188. Human papillomavirus type 59 isolate LZod68-59 complete genome 7 897 bp circular DNA EU918767.1 GI:218931431
143	-	1341918	55	41	-13.4	ATAATGCCATCATTGTTG	ATAAAAATTGGCATTGTTG	GAACAGTATAATGCCATCATTGTTGTCAATGTATAAAAATTGGCATTGTTGTCGC	175. Human papillomavirus type 41 complete genome 7 614 bp circular DNA NC_001354.1 GI:9626041
144	-	472838	78	13	-12	ATTCCTTAAAATTTTCATTTT	ATCGAATTCCTCGCCATGACGAA	CACAATTGAAAAATAAATTGTAAATCGAATTCCTCGCCATGACGAAGGTATTCCTTAAAATTTTCATTTTTATATGTG	62. Human papillomavirus type 52 isolate TJ49-52 complete genome 7 960 bp circular DNA GQ472848.1 GI:260169916
145	-	1800951	66	27	-10.9	CATCTTCAAAATATATATGT	CATTGTATTTTCAGGATTG	CTTCGTCATCTTCAAAATATATATGTGTCCAAATAGTGTATAACATTGTATTTTCAGGATTGCCAT	233. Human papillomavirus type 92 complete genome 7 461 bp linear DNA AF531420.1 GI:27451616
146	-	1110783	66	27	-10.9	CATCTTCAAAATATATATGT	CATTGTATTTTCAGGATTG	CTTCGTCATCTTCAAAATATATATGTGTCCAAATAGTGTATAACATTGTATTTTCAGGATTGCCAT	145. Human papillomavirus type 92 complete genome 7 461 bp circular DNA NC_004500.1 GI:27531786
147	-	1429563	59	19	-15.6	CGTGCTGCATAATATATT	ACCTGGTGGTCAATATTAT	CCTGGTGGTCAATATTATGCATACCACGTTCTCGTGCTGCATAATATATTGCATTTTCC	186. Human papillomavirus type 68 isolate LZod68-68 complete genome 7 834 bp circular DNA EU918769.1 GI:218931450
148	-	137239	59	19	-15.6	CGTGCTGCATAATATATT	ACCTGGTGGTCAATATTAT	CCTGGTGGTCAATATTATGCATACCACGTTCTCGTGCTGCATAATATATTGCATTTTCC	19. Human papillomavirus type 68b complete genome 7 836 bp circular DNA FR751039.1 GI:315629559
149	-	445381	59	19	-15.6	CGTGCTGCATAATATATT	ACCTGGTGGTCAATATTAT	CCTGGTGGTCAATATTATGCATACCACGTTCTCGTGCTGCATAATATATTGCATTTTCC	59. Human papillomavirus type 68 isolate TJ42-68 complete genome 7 830 bp circular DNA GQ472851.1 GI:260169939
150	-	220500	65	20	-13.4	CAGAAATGTAGCAATTATTTTC	AAAAATTGTACATTCTGA	ATGAGAAATGATAAAAATTGTACATTCTGATGTTTCAGAAATGTAGCAATTATTTTCCAGTTACC	30. Human papillomavirus type 88 complete genome 7 326 bp circular DNA EF467176.1 GI:149127115
151	-	1003390	65	20	-13.4	CAGAAATGTAGCAATTATTTTC	AAAAATTGTACATTCTGA	ATGAGAAATGATAAAAATTGTACATTCTGATGTTTCAGAAATGTAGCAATTATTTTCCAGTTACC	131. Human papillomavirus type 88 complete genome 7 326 bp circular DNA NC_010329.1 GI:167600365
152	-	1705133	55	18	-15.6	CGTGCTGCATAATATATT	ACCTGGTGGTCAATATTAT	TGGTGGTCAATATTATGCATACCACGTTCTCGTGCTGCATAATATATTGCATTTT	221. Human papillomavirus type 68a complete genome 7 822 bp circular DNA DQ080079.1 GI:71726685
153	-	365528	66	13	-15.4	GCCATTACTTCAGTGTTCAGGGT	GAAATATAAATTGCAAAT	GTATGTAGGCCATTACTTCAGTGTTCAGGGTTACCTTGCACAGCTGAAATATAAATTGCAAATCAA	48. Rhesus papillomavirus type 1 complete genome 8 028 bp linear DNA M60184.1 GI:1019918
154	-	14228	66	13	-15.4	GCCATTACTTCAGTGTTCAGGGT	GAAATATAAATTGCAAAT	GTATGTAGGCCATTACTTCAGTGTTCAGGGTTACCTTGCACAGCTGAAATATAAATTGCAAATCAA	2. Rhesus monkey papillomavirus complete genome 8 028 bp circular DNA NC_001678.1 GI:9628445
155	-	1265920	56	38	-14.1	TGTTGACCTGTACAATACGTGT	Noreads	AGGATACATTGTGAGACCTATGTGTTGACCTGTACAATACGTGTCACAATTTGTAA	165. Human papillomavirus type 10 complete genome 7 919 bp circular DNA NC_001576.1 GI:9627257
156	-	2074241	51	137	-14.1	AATTTTTCCGTTTTCGTTT	Noreads	TTTATGTACCGAAAACGGTAATGTGCTAATTTTTCCGTTTTCGTTTCGTGC	268. Human papillomavirus type 99 complete genome 7 698 bp circular DNA FM955838.1 GI:238623435
157	-	2855555	61	13	-26.8	GACACATGTGCAGGTGGGA	Noreads	TACTTTCTGACACATGTGCAGGTGGGACCATCTGGTGGCCCACCTTTACATGTCCGTTACG	369. Tursiops truncatus papillomavirus type 2 complete genome 7 866 bp linear DNA AY956402.1 GI:77168408
158	-	1072126	61	13	-26.8	GACACATGTGCAGGTGGGA	Noreads	TACTTTCTGACACATGTGCAGGTGGGACCATCTGGTGGCCCACCTTTACATGTCCGTTACG	140. Tursiops truncatus papillomavirus type 2 complete genome 7 866 bp circular DNA NC_008184.1 GI:109390374
159	-	2706643	62	23	-13.2	CTGTGTAAATATCTATAATTGGCTT	Noreads	TATCTGCTTTCATAGGAAAAGGATTTGGAAATTCAAATCCTCTTATTCTACTGTGTAAATAT	350. Human papillomavirus type 5b complete genome 7 779 bp circular DNA D90252.1 GI:222395
Each row presents one predicted miRNA with information of strand, start location in the reference genome, pre-miRNA length, total mapped reads in pre-miRNA, RNA MFE (minimum free energy) and papillomavirus annotation.
