# Supplementary material for: Identification and Validation of Human Papillomavirus Encoded microRNAs
Source: PLoS One. 2013 Jul 30;8(7):e70202. doi: 10.1371/journal.pone.0070202 (PMC3728184; doi:10.1371/journal.pone.0070202)
Supplement: Table S5 — Second round prediction result on positive strand of reference genome. (XLSX) [file pone.0070202.s011.xlsx]

## Sheet: Table S5
Table S5. Second round prediction result on positive strand of reference genome
rank	strand	startlocation	sequencelength	readcounts	MFE	mature sequences	starsequences	presequences	annotation
1	+	183532	134	172866	-27.7	AGGTTACCGTTGGTACTGACCC	ACCTGAAACACAAATACCTGA	ATTGATCCTATATCACCTACTGCATCCTCTATTGTTCCTTTGGAGACTGTACCTGAAACACAAATACCTGATGTTCCTGTGCGACCCCCTGTTGGAGGTGAATTGGAGGTTACCGTTGGTACTGACCCTGTATC	25. Human papillomavirus type 101 complete genome 7 259 bp circular DNA DQ080081.1 GI:71726703
2	+	1058714	134	172866	-27.7	AGGTTACCGTTGGTACTGACCC	ACCTGAAACACAAATACCTGA	ATTGATCCTATATCACCTACTGCATCCTCTATTGTTCCTTTGGAGACTGTACCTGAAACACAAATACCTGATGTTCCTGTGCGACCCCCTGTTGGAGGTGAATTGGAGGTTACCGTTGGTACTGACCCTGTATC	138. Human papillomavirus type 101 complete genome 7 259 bp circular DNA NC_008189.1 GI:109390389
3	+	601498	129	2127	-59.6	CGATCCTCCTCCAGAGGATCC	GGTCCCGATCCCGAACCCGA	ACCAGACGATCCTCCTCCAGAGGATCCTCAAAATCCCCCAGGCGGGGAGGGAACGGTGGAGGGGGGCCCCTCACCCGGTCACGGTCCCGATCCCGAACCCGAAAAGAATCTGTTGGAGGGGGTGGCGTT	79. Human papillomavirus type 120 complete genome 7 304 bp circular DNA GQ845442.1 GI:296495836
4	+	1674594	129	2127	-59.6	CGATCCTCCTCCAGAGGATCC	GGTCCCGATCCCGAACCCGA	ACCAGACGATCCTCCTCCAGAGGATCCTCAAAATCCCCCAGGCGGGGAGGGAACGGTGGAGGGGGGCCCCTCACCCGGTCACGGTCCCGATCCCGAACCCGAAAAGAATCTGTTGGAGGGGGTGGCGTT	217. Human papillomavirus SIBX-3a complete genome isolate SIBX-3a 7 304 bp circular DNA FN598907.1 GI:270119448
5	+	966522	111	112	-56.4	CCACGAAGCCCACCCACA	CCACGAGACGTGGAAACGGGAG	CAAGCCCACCCATCCTACCCCCACGAAGCCCACCCACACCTCCACTGTCACCACGAGACGTGGAAACGGGAGAGGAAGGGGCCTCGGGGGGAGGGGAGGAGGAGGGGGGGG	126. Caretta caretta papillomavirus 1 complete genome 7 020 bp circular DNA NC_011530.1 GI:212286048
6	+	2099908	111	112	-56.4	CCACGAAGCCCACCCACA	CCACGAGACGTGGAAACGGGAG	CAAGCCCACCCATCCTACCCCCACGAAGCCCACCCACACCTCCACTGTCACCACGAGACGTGGAAACGGGAGAGGAAGGGGCCTCGGGGGGAGGGGAGGAGGAGGGGGGGG	272. Caretta caretta papillomavirus 1 complete genome 7 020 bp circular DNA EU493092.1 GI:187941634
7	+	1639830	145	261	-47.1	GTGTGTGTGTTGTGTTTGTG	TATGTGCTTGTGTGTACTGTGTA	AGTGCCAGCAAACGCAAACGCACAAAACGTTAGCACCATATGTGCTTGTGTGTACTGTGTACTGTGTGTGCATGCTATGTTTGTGTATTATATACTCTGTGTGCGTGTGTGTGTTGTGTTTGTGCTACCTGTTGCTTGTGTGCGT	212. Macaca fascicularis papillomavirus type 3b isolate Mac171 complete genome 7 957 bp circular DNA EF591299.1 GI:156633497
8	+	2040487	98	102	-42.9	CGGGAGGGGAAGGGGAAGTGGA	CTCCCGCTCCCGCTCCCGCTCCCGATCCCGA	ACCGGGAGGGGAAGGGGAAGTGGAAGGCGGCCCACAACAAGGTCCCAATCCCGGTCCCAGTCCCGCTCCCGCTCCCGCTCCCGCTCCCGATCCCGATC	264. Human papillomavirus type 113 complete genome 7 412 bp circular DNA FM955842.1 GI:238623465
9	+	989795	78	138	-42.8	CATCTCTACTATATATAT	AGAGATGCAGGATGCAGAGAA	AAATCCTGCATGCATCCTGCATCTCTACTATATATATATATATAGTATAGTAGAGATGCAGGATGCAGAGAAAGGTGC	129. Tursiops truncatus papillomavirus type 1 complete genome 8 089 bp circular DNA NC_011109.1 GI:195661184
10	+	1485939	78	138	-42.8	CATCTCTACTATATATAT	AGAGATGCAGGATGCAGAGAA	AAATCCTGCATGCATCCTGCATCTCTACTATATATATATATATAGTATAGTAGAGATGCAGGATGCAGAGAAAGGTGC	193. Tursiops truncatus papillomavirus type 1 complete genome 8 089 bp circular DNA EU240894.1 GI:165909217
11	+	729926	113	292	-55.2	GGCGCACCTGGCCGGGACCT	CCTGTGGCTGCTAGAGGAACTGGC	TGCTGGCGCACCTGGCCGGGACCTCCGCCAGATACCGCCTGTGGCTGCTAGAGGAACTGGCGGGTATCCTATACGGTGAGTAAGACCTCGGGGGTCTGTGCCAGGTGCTTAAT	95. Equinus papillomavirus complete genome 7 613 bp linear DNA AF394740.1 GI:22901192
12	+	737560	113	292	-55.2	GGCGCACCTGGCCGGGACCT	CCTGTGGCTGCTAGAGGAACTGGC	TGCTGGCGCACCTGGCCGGGACCTCCGCCAGATACCGCCTGTGGCTGCTAGAGGAACTGGCGGGTATCCTATACGGTGAGTAAGACCTCGGGGGTCTGTGCCAGGTGCTTAAT	96. Equus caballus papillomavirus type 1 complete genome 7 610 bp linear DNA AF498323.1 GI:20335004
13	+	1122589	113	292	-55.2	GGCGCACCTGGCCGGGACCT	CCTGTGGCTGCTAGAGGAACTGGC	TGCTGGCGCACCTGGCCGGGACCTCCGCCAGATACCGCCTGTGGCTGCTAGAGGAACTGGCGGGTATCCTATACGGTGAGTAAGACCTCGGGGGTCTGTGCCAGGTGCTTAAT	146. Equinus papillomavirus complete genome 7 613 bp circular DNA NC_004194.1 GI:23217032
14	+	1153097	113	292	-55.2	GGCGCACCTGGCCGGGACCT	CCTGTGGCTGCTAGAGGAACTGGC	TGCTGGCGCACCTGGCCGGGACCTCCGCCAGATACCGCCTGTGGCTGCTAGAGGAACTGGCGGGTATCCTATACGGTGAGTAAGACCTCGGGGGTCTGTGCCAGGTGCTTAAT	150. Equus caballus papillomavirus - 1 complete genome 7 610 bp circular DNA NC_003748.1 GI:20428628
15	+	1219140	103	2983	-47.5	AGGTAGGGGAAGTGGTGGTGCA	GCGAGACACCTGGTATTTCCGTGGG	TTGGTACAGGTAGGGGAAGTGGTGGTGCAACAGGGTATGTACCGGTCGGCGAGACACCTGGTATTTCCGTGGGTGCAAGACCAGTTCCTCGACCTAATGTGCC	159. Mastomys natalensis papillomavirus complete genome 7 687 bp circular DNA NC_001605.1 GI:9627486
16	+	1978518	103	2983	-47.5	AGGTAGGGGAAGTGGTGGTGCA	GCGAGACACCTGGTATTTCCGTGGG	TTGGTACAGGTAGGGGAAGTGGTGGTGCAACAGGGTATGTACCGGTCGGCGAGACACCTGGTATTTCCGTGGGTGCAAGACCAGTTCCTCGACCTAATGTGCC	256. Multimammate rat papillomavirus complete genome 7 687 bp circular DNA U01834.1 GI:436472
17	+	1957818	71	314	-23.9	AATATATATATATATATA	TATATATATATATATAGATACATA	TGATTAATATATATATATATATATATATATATATATATATATATATATATATATATATAGATACATATAGA	254. Human papillomavirus type 20 complete genome 7 757 bp linear DNA U31778.1 GI:1020162
18	+	1614115	140	163	-61.4	GCCGGAGTGGACATGGAT	CAGATGCAGATGCTACTGTGCACAT	CAGATGCAGATGCAGATGCTACTGTGCACATTTCTACGCCGGCCGCCTCGGCACGGGGCTCCCTGTCGTCGGTGGGCTCCACCGCCTCGCCGTGGAACGCCACAGTGCCCCTGAGCGCCGGAGTGGACATGGATTTGCAG	209. Macaca fascicularis papillomavirus type 4 Mac54 complete genome 7 950 bp circular DNA EF558841.1 GI:161019514
19	+	2432884	124	69	-51	CAGCCTGCTAATGCTTCTGA	GCTATGGTAACATAACTAAGGA	CGGAATGTCAGATGCATTAGCAGACGCTACGAGCGATTTGCTGAGCCCGCACTGTAGCTATGGTAACATAACTAAGGAGCACTCCGCGCTTGGAAACAGCCTGCTAATGCTTCTGAGATTCACT	315. Sus scrofa papillomavirus type 1 isolate variant b complete genome 7 252 bp circular DNA EF395819.1 GI:151549163
20	+	1028372	137	61	-45.9	ATTGATGGTGGTCCTGAAGTAC	ATCACTAACGCAGACTCTGCA	GCCCATTGATGGTGGTCCTGAAGTACCTCCTCCAGGACCTGACATAAGCACTGTGGATGTCACCTCCACAATTGACAATGTGTCTGATGTCAATGTTAGTTCAGGCACTACTATCACTAACGCAGACTCTGCAGTGA	134. Old World harvest mouse papillomavirus complete genome 7 393 bp circular DNA NC_008582.1 GI:118129780
21	+	2811497	137	61	-45.9	ATTGATGGTGGTCCTGAAGTAC	ATCACTAACGCAGACTCTGCA	GCCCATTGATGGTGGTCCTGAAGTACCTCCTCCAGGACCTGACATAAGCACTGTGGATGTCACCTCCACAATTGACAATGTGTCTGATGTCAATGTTAGTTCAGGCACTACTATCACTAACGCAGACTCTGCAGTGA	363. Old World harvest mouse papillomavirus complete genome 7 393 bp circular DNA DQ269468.1 GI:82621093
22	+	1759849	135	120	-50.5	CAAATCCTATTTTTGCATGAG	ATTAGGACTAATAGATGATGTA	CTGGCAAATCCTATTTTTGCATGAGCCTATTACGGTTTTTGGGTGGGGTTGTCATTTCCTATGCCAATTCCAGCAGCCATTTTTGGTTGCAGCCGTTAGCTGATGCAAAATTAGGACTAATAGATGATGTAACCC	228. Human papillomavirus type 71 isolate Qv23143 complete genome 8 038 bp circular DNA AY330623.1 GI:37622201
23	+	1767887	135	120	-50.5	CAAATCCTATTTTTGCATGAG	ATTAGGACTAATAGATGATGTA	CTGGCAAATCCTATTTTTGCATGAGCCTATTACGGTTTTTGGGTGGGGTTGTCATTTCCTATGCCAATTCCAGCAGCCATTTTTGGTTGCAGCCGTTAGCTGATGCAAAATTAGGACTAATAGATGATGTAACCC	229. Human papillomavirus type 71 isolate Qv22945 complete genome 8 031 bp circular DNA AY330622.1 GI:37622193
24	+	1775918	135	120	-50.5	CAAATCCTATTTTTGCATGAG	ATTAGGACTAATAGATGATGTA	CTGGCAAATCCTATTTTTGCATGAGCCTATTACGGTTTTTGGGTGGGGTTGTCATTTCCTATGCCAATTCCAGCAGCCATTTTTGGTTGCAGCCGTTAGCTGATGCAAAATTAGGACTAATAGATGATGTAACCC	230. Human papillomavirus type 71 isolate Qv22792 complete genome 8 026 bp circular DNA AY330621.1 GI:37622185
25	+	1783944	135	120	-50.5	CAAATCCTATTTTTGCATGAG	ATTAGGACTAATAGATGATGTA	CTGGCAAATCCTATTTTTGCATGAGCCTATTACGGTTTTTGGGTGGGGTTGTCATTTCCTATGCCAATTCCAGCAGCCATTTTTGGTTGCAGCCGTTAGCTGATGCAAAATTAGGACTAATAGATGATGTAACCC	231. Human papillomavirus type 71 isolate Qv21030 complete genome 8 037 bp circular DNA AY330620.1 GI:37622177
26	+	3009943	135	120	-50.5	CAAATCCTATTTTTGCATGAG	ATTAGGACTAATAGATGATGTA	CTGGCAAATCCTATTTTTGCATGAGCCTATTACGGTTTTTGGGTGGGGTTGTCATTTCCTATGCCAATTCCAGCAGCCATTTTTGGTTGCAGCCGTTAGCTGATGCAAAATTAGGACTAATAGATGATGTAACCC	389. Human papillomavirus type 71 DNA complete genome 8 017 bp circular DNA AB040456.1 GI:12060351
27	+	1576590	132	47	-47.8	CACATGCATGCACACCCAAAC	TGTTGCGTGCGTGTGTTGCACATGT	GTTTGGTGTTGTTGCGTGCGTGTGTTGCACATGTGTTAATTAAAGTATGCGTGGTCGCACCCGAGTGAGTAACTGTGTGTGTGTCCGGCGCTGTAGTTTCTGTCACATGCATGCACACCCAAACACTGCCTC	204. Rhesus papillomavirus type 1b isolate Mac170 complete genome 8 025 bp circular DNA EF591300.1 GI:218953352
28	+	438583	94	118	-35.8	GAGGGAGAGACAGAGGGG	CCTCCACCTCCACCTCTTC	GTCATCCTCCACCTCCACCTCTTCCTCCTCCCAACGGTCACAACGGGGAGGGAGAGACAGAGGGGAAAGAGGAAGTAGGAGCTGTAGGGGGTGC	58. Human papillomavirus RTRX7 complete genome 7 731 bp circular DNA U85660.1 GI:2218078
29	+	1865396	100	17820	-33.5	GCATTGGGTTGGAAGTGG	TGTTGGTATTAGTGGGCA	TATATATGACCCTACTACGCAACGCCTGGTATGGGCCTGCATTGGGTTGGAAGTGGGTAGAGGCCAGCCCCTGGGTGTTGGTATTAGTGGGCATCCATTA	241. Human papillomavirus type 55 complete genome 7 822 bp linear DNA U31791.1 GI:1020266
30	+	1629526	80	2693	-35.4	CCCCTCCACCTATGGAGGC	GCCTGCACAGTGTGGAGG	CACCCCCCTCCACCTATGGAGGCCTCTGGACACCTAGTGCTGTCTAGCACATCTAGTAGCCTGCACAGTGTGGAGGAAAT	211. Macaca fascicularis papillomavirus type 7 Mac18 complete genome 8 063 bp circular DNA EF558838.1 GI:161019484
31	+	621223	148	84	-38.1	AGAGCTGCCTGAACTTCCAGAAG	TCCTTACAAGATCATTGTAT	CCACGAAGAGCTGCCTGAACTTCCAGAAGAGTTAGAAGAAGTAGAGGAGGAGCCTGAGTACACTCCTTACAAGATCATTGTATATTGTGGGGGTTGTGATACAAAGTTAAAGCTGCATGTTCTAGCTACTCTGTCTGGAATTCGAGAT	82. Human papillomavirus type 151 complete genome isolate SIBX2 7 386 bp circular DNA FN677756.1 GI:290964861
32	+	1636834	125	151	-43.7	GTTGTTACTTTGCTGTTTTATAC	TGTAAACAGAAGCAGCTAAGAC	TATCTGTAGTGCTGCTGTTGTTACTTTGCTGTTTTATACTGTTTTGGCACTATTTGTTAGTGCTACGTTTTTTGCGTCCACCAGGGCGCGCACGCAAATGTAAACAGAAGCAGCTAAGACGACGT	212. Macaca fascicularis papillomavirus type 3b isolate Mac171 complete genome 7 957 bp circular DNA EF591299.1 GI:156633497
33	+	1513313	128	42	-41.2	CACATGCATGCACACCCAAAC	TGTTGCGTGCGTGTGTTGCACATGT	TTTTGTGTTGTTGCGTGCGTGTGTTGCACATGTGTTAATTAAAGTATGCGTGGTCGCACCCGAGTGAGTAACTGTGTGTGTCCGGCGCTGTAGTTTCTGTCACATGCATGCACACCCAAACACTGCCT	196. Rhesus papillomavirus type 1b isolate Mac686 complete genome 8 026 bp circular DNA FJ598133.1 GI:256860447
34	+	241940	68	123	-25.4	ATATGTATATTCTGCTACAGCA	CATATATATATATATATA	CCGCTTCCGTAGCATATACATATATATATATATATATATATATATGTATATTCTGCTACAGCACAGAA	33. Human papillomavirus type 118 clone K2 complete genome 7 597 bp circular DNA GQ246951.1 GI:256807731
35	+	33961	96	116	-40.9	TCCCCAACCACCTGCAGAAGGGGAG	CCCTCCACCTCCTCCTCCTGCACCACACA	GAAGGTCCCCAACCACCTGCAGAAGGGGAGGTGGAAGGTCACCCAGGCGGCGATCAAGGTCACCCTCCACCTCCTCCTCCTGCACCACACAACGGT	5. Human papillomavirus - 5 complete genome 7 746 bp circular DNA NC_001531.1 GI:9627145
36	+	967514	89	26	-45.8	GTCAATGTTGGCGTAGTTGA	TGCTGGCAATGAAATAGAATTA	GGGTGTCAATGTTGGCGTAGTTGATTATAGTGCTGGCAATGAAATAGAATTATCAGTGCTGTCATCGACTGCTCCAACGTTGACAAATG	126. Caretta caretta papillomavirus 1 complete genome 7 020 bp circular DNA NC_011530.1 GI:212286048
37	+	2100900	89	26	-45.8	GTCAATGTTGGCGTAGTTGA	TGCTGGCAATGAAATAGAATTA	GGGTGTCAATGTTGGCGTAGTTGATTATAGTGCTGGCAATGAAATAGAATTATCAGTGCTGTCATCGACTGCTCCAACGTTGACAAATG	272. Caretta caretta papillomavirus 1 complete genome 7 020 bp circular DNA EU493092.1 GI:187941634
38	+	2046162	124	109	-42.1	CAGGGACGTTTACATATGGCCC	GCTGCTGCATTGTTTTGGT	ATACTGCTGCTGCATTGTTTTGGTACAAAGGGTGTATGGGGTCAGGGACGTTTACATATGGCCCATACCCTGAGTGGATTGCTCATCAAACTATACTTGGTCACCAAAATGCTGAAGCAAGCAC	265. Human papillomavirus type 105 complete genome 7 667 bp circular DNA FM955841.1 GI:238623458
39	+	815225	120	58	-42.2	TACTGTGTTGGACAATACGCGG	ATGTGTATAAACCTTCGGACTT	TTCATTACTGTGTTGGACAATACGCGGGGTGGGGTCATGAACATTTCTACGAAACCTACGGATAGTGGGGATGTGTATAAACCTTCGGACTTCCGTGAATATGTCCGACATGTAGAGGAA	106. Psittacus erithacus timneh papillomavirus complete genome 7 304 bp circular DNA AF420235.1 GI:21693250
40	+	1144780	120	58	-42.2	TACTGTGTTGGACAATACGCGG	ATGTGTATAAACCTTCGGACTT	TTCATTACTGTGTTGGACAATACGCGGGGTGGGGTCATGAACATTTCTACGAAACCTACGGATAGTGGGGATGTGTATAAACCTTCGGACTTCCGTGAATATGTCCGACATGTAGAGGAA	149. Psittacus erithacus timneh papillomavirus complete genome 7 304 bp circular DNA NC_003973.1 GI:21326229
41	+	1811765	120	58	-42.2	TACTGTGTTGGACAATACGCGG	ATGTGTATAAACCTTCGGACTT	TTCATTACTGTGTTGGACAATACGCGGGGTGGGGTCATGAACATTTCTACGAAACCTACGGATAGTGGGGATGTGTATAAACCTTCGGACTTCCGTGAATATGTCCGACATGTAGAGGAA	234. Psittacus erithacus timneh papillomavirus complete genome 7 304 bp circular DNA AF502599.1 GI:21311786
42	+	2825771	90	249	-34.6	ATCCTCCTCTTCCTCCCC	AGAGGGAGTGGAAGGAAAGGTG	GCAGGGGGAGAGGGAGTGGAAGGAAAGGTGACAGAAGGGGAAGGAGAAGTCGAAGGTCATCCTCCTCTTCCTCCCCCACCATCTGCACCA	365. Human papillomavirus type 93 complete genome 7 450 bp circular DNA AY382778.1 GI:37089393
43	+	2705303	100	34	-42.8	AGCTTAGTCCGCGACTTGAGTC	AGAGCAGGACAGCGGACT	GCACAGCTTAGTCCGCGACTTGAGTCAATTTCATTGTCACCTCAGCAGAAGTCTAAGCGAAGGCTCTTTGCAGAGCAGGACAGCGGACTTGAGCTGACTT	350. Human papillomavirus type 5b complete genome 7 779 bp circular DNA D90252.1 GI:222395
44	+	813492	126	33	-38.6	CAGGTTATTTCAAGAAGGTTTGC	ATATGATGAGGCCCTAGA	CCCGTATATGATGAGGCCCTAGATATTGACAGGTTATTTCAAGAAGGTTTGCAGGAGTGGGTGGATAGTGATATTATCTCTCCCGATGCCCCCGGCATTCCTCTTGGGGATCCCTCATATGCAACA	106. Psittacus erithacus timneh papillomavirus complete genome 7 304 bp circular DNA AF420235.1 GI:21693250
45	+	1143047	126	33	-38.6	CAGGTTATTTCAAGAAGGTTTGC	ATATGATGAGGCCCTAGA	CCCGTATATGATGAGGCCCTAGATATTGACAGGTTATTTCAAGAAGGTTTGCAGGAGTGGGTGGATAGTGATATTATCTCTCCCGATGCCCCCGGCATTCCTCTTGGGGATCCCTCATATGCAACA	149. Psittacus erithacus timneh papillomavirus complete genome 7 304 bp circular DNA NC_003973.1 GI:21326229
46	+	1810032	126	33	-38.6	CAGGTTATTTCAAGAAGGTTTGC	ATATGATGAGGCCCTAGA	CCCGTATATGATGAGGCCCTAGATATTGACAGGTTATTTCAAGAAGGTTTGCAGGAGTGGGTGGATAGTGATATTATCTCTCCCGATGCCCCCGGCATTCCTCTTGGGGATCCCTCATATGCAACA	234. Psittacus erithacus timneh papillomavirus complete genome 7 304 bp circular DNA AF502599.1 GI:21311786
47	+	683470	130	48	-33.8	CAACTGATCTCTACTGTTA	TTGTTGCAGATCATCGAGAACA	ATGTCTTGTTGCAGATCATCGAGAACACGTAGAGAAACCCAGCTGTAATCATGCATGGAGATACACCTACATTGCATGAATATATGTTAGATTTGCAACCAGAGACAACTGATCTCTACTGTTATGAGCA	90. Human papillomavirus type 16 Asian-American variant complete genome 7 906 bp circular DNA AF402678.1 GI:29468132
48	+	1750197	130	48	-33.8	CAACTGATCTCTACTGTTA	TTGTTGCAGATCATCGAGAACA	ATGTCTTGTTGCAGATCATCGAGAACACGTAGAGAAACCCAGCTGTAATCATGCATGGAGATACACCTACATTGCATGAATATATGTTAGATTTGCAACCAGAGACAACTGATCTCTACTGTTATGAGCA	227. Human papillomavirus type 16 isolate Qv15321AA complete genome 7 906 bp circular DNA AY686579.1 GI:56462978
49	+	662429	83	215	-29.3	GAAGAGGAGGAGGAGAAGGAG	ACGATATCCTCCTTCGTCGC	GGACGACGATATCCTCCTTCGTCGCCGCCATCTGTATCCTCGCTCCGACTCAGAGGAAGAGGAGGAGGAGAAGGAGAATATTA	87. European hedgehog papillomavirus complete genome 8 256 bp circular DNA FJ379293.1 GI:218203064
50	+	951891	83	215	-29.3	GAAGAGGAGGAGGAGAAGGAG	ACGATATCCTCCTTCGTCGC	GGACGACGATATCCTCCTTCGTCGCCGCCATCTGTATCCTCGCTCCGACTCAGAGGAAGAGGAGGAGGAGAAGGAGAATATTA	124. Erinaceus europaeus papillomavirus complete genome 8 256 bp circular DNA NC_011765.1 GI:218685637
51	+	722996	125	24	-46.2	AGAGCTCTGTGCTACAAC	GGCAGACCCAGCAGAAGCGGAAA	TGGAGAGCTCTGTGCTACAACTGCGGTCTGCCACGACATGATAGGGAATGGCTCCCCGTCATTGAGGGAGATTGTTCTATCTGAGCTACCGCAAAGCCTGGCAGACCCAGCAGAAGCGGAAAGCG	95. Equinus papillomavirus complete genome 7 613 bp linear DNA AF394740.1 GI:22901192
52	+	730633	125	24	-46.2	AGAGCTCTGTGCTACAAC	GGCAGACCCAGCAGAAGCGGAAA	TGGAGAGCTCTGTGCTACAACTGCGGTCTGCCACGACATGATAGGGAATGGCTCCCCGTCATTGAGGGAGATTGTTCTATCTGAGCTACCGCAAAGCCTGGCAGACCCAGCAGAAGCGGAAAGCG	96. Equus caballus papillomavirus type 1 complete genome 7 610 bp linear DNA AF498323.1 GI:20335004
53	+	1115659	125	24	-46.2	AGAGCTCTGTGCTACAAC	GGCAGACCCAGCAGAAGCGGAAA	TGGAGAGCTCTGTGCTACAACTGCGGTCTGCCACGACATGATAGGGAATGGCTCCCCGTCATTGAGGGAGATTGTTCTATCTGAGCTACCGCAAAGCCTGGCAGACCCAGCAGAAGCGGAAAGCG	146. Equinus papillomavirus complete genome 7 613 bp circular DNA NC_004194.1 GI:23217032
54	+	1146170	125	24	-46.2	AGAGCTCTGTGCTACAAC	GGCAGACCCAGCAGAAGCGGAAA	TGGAGAGCTCTGTGCTACAACTGCGGTCTGCCACGACATGATAGGGAATGGCTCCCCGTCATTGAGGGAGATTGTTCTATCTGAGCTACCGCAAAGCCTGGCAGACCCAGCAGAAGCGGAAAGCG	150. Equus caballus papillomavirus - 1 complete genome 7 610 bp circular DNA NC_003748.1 GI:20428628
55	+	572704	83	1121	-24.1	GCCCTCCCGATGTTGTTAATA	TACAGTTGCTGACAGCATTTT	GTAACTGCCCTCCCGATGTTGTTAATAAAGTGGAGCAAACTACAGTTGCTGACAGCATTTTAAAATATGGGAGTGCTGGTGTG	75. Human papillomavirus type 124 complete genome 7 489 bp circular DNA GQ845446.1 GI:296495868
56	+	746344	128	19	-47.1	CAGCTTATAGTGGAAGCAGTG	GGAAGACCTCAGAAAGCTGCA	CCAGCACAGCTGGCCTATAGGGTGGTAACAGAGTGTGGGTTGTGTAGCCGTCCAGTTAGGCTGGCGGTGCTTTGTGGAGTGGAAGACCTCAGAAAGCTGCAGCAGCTTATAGTGGAAGCAGTGGCCAT	98. Human papillomavirus type 84 complete genome 7 948 bp linear DNA AF293960.1 GI:12958167
57	+	1032211	82	409	-28.9	CTCATTAGGAGAGGAGGTGGAGC	ACCACCTGTTACTCCTGTGAC	ACCCGACTCATTAGGAGAGGAGGTGGAGCTGGAGGTAGATCCCTACAGGGTAGCAACCACCTGTTACTCCTGTGACACTGTG	135. Mastomys coucha papillomavirus 2 complete genome 7 522 bp circular DNA NC_008519.1 GI:116536728
58	+	2861321	82	409	-28.9	CTCATTAGGAGAGGAGGTGGAGC	ACCACCTGTTACTCCTGTGAC	ACCCGACTCATTAGGAGAGGAGGTGGAGCTGGAGGTAGATCCCTACAGGGTAGCAACCACCTGTTACTCCTGTGACACTGTG	370. Mastomys coucha papillomavirus 2 complete genome 7 522 bp circular DNA DQ664501.1 GI:110225453
59	+	1038281	107	35	-37.3	TGTCCTGACCAGAACCCTCCC	AAGGACTTGTTTTTTGGGAGGTAGATCTCAC	ACCAGATGTCCTGACCAGAACCCTCCCAAGGAAAAGGAGGATCCATATAAAGGACTTGTTTTTTGGGAGGTAGATCTCACTGAGAGGTTCTCCCAGGACCTTGATCA	135. Mastomys coucha papillomavirus 2 complete genome 7 522 bp circular DNA NC_008519.1 GI:116536728
60	+	2867391	107	35	-37.3	TGTCCTGACCAGAACCCTCCC	AAGGACTTGTTTTTTGGGAGGTAGATCTCAC	ACCAGATGTCCTGACCAGAACCCTCCCAAGGAAAAGGAGGATCCATATAAAGGACTTGTTTTTTGGGAGGTAGATCTCACTGAGAGGTTCTCCCAGGACCTTGATCA	370. Mastomys coucha papillomavirus 2 complete genome 7 522 bp circular DNA DQ664501.1 GI:110225453
61	+	2438226	85	121	-32	GGAGGAAGTTCCTGCAGCAG	GCCTACGGACACGGAGCGC	CTGGGGAGGAAGTTCCTGCAGCAGACAGGCCTACGGACACGGAGCGCCCTAAGGACAAAGTCTGCTGCAAAGCGACCTGCACCAA	315. Sus scrofa papillomavirus type 1 isolate variant b complete genome 7 252 bp circular DNA EF395819.1 GI:151549163
62	+	1706312	131	84	-22.4	GCATTTGTATTGTTGTTTA	AAATAAATATGGTTTCAC	CTGTATACCTACTTTTTTTTATACTGCCTATGTGGTTATTACACAGTCTTACTCTTAATACTATACAGTAACTGTTATAGTGTGCATTTGTATTGTTGTTTATTTGTATAAATAAATATGGTTTCACACCG	221. Human papillomavirus type 68a complete genome 7 822 bp circular DNA DQ080079.1 GI:71726685
63	+	1379844	127	39	-31.7	CAACTGATCTCTACTGTTA	AGATCATCAAGAACACGTAGAG	TTGTTGCAGATCATCAAGAACACGTAGAGAAACCCAGCTGTAATCATGCATGGAGATACACCTACATTGCATGAATATATGTTAGATTTGCAACCAGAGACAACTGATCTCTACTGTTATGAGCAAT	180. Human papillomavirus type 16 strain CU6 complete genome 7 906 bp circular DNA FJ610151.1 GI:242347734
64	+	691382	125	43	-30.3	CAACTGATCTCTACTGTTA	AGATCATCAAGAACACGTAGAG	TGTTGCAGATCATCAAGAACACGTAGAGAAACCCAGCTGTAATCATGCATGGAGATACACCTACATTGCATGAATATATGTTAGATTTGCAACCAGAGACAACTGATCTCTACTGTTATGAGCAA	91. Human papillomavirus type 16 variant (African type 2) complete genome 7 904 bp circular DNA AF472509.1 GI:27463084
65	+	801557	125	43	-30.3	CAACTGATCTCTACTGTTA	AGATCATCAAGAACACGTAGAG	TGTTGCAGATCATCAAGAACACGTAGAGAAACCCAGCTGTAATCATGCATGGAGATACACCTACATTGCATGAATATATGTTAGATTTGCAACCAGAGACAACTGATCTCTACTGTTATGAGCAA	105. Human papillomavirus type 16 East Asian type complete genome 7 905 bp linear DNA AF534061.1 GI:33330060
66	+	1387751	125	43	-30.3	CAACTGATCTCTACTGTTA	AGATCATCAAGAACACGTAGAG	TGTTGCAGATCATCAAGAACACGTAGAGAAACCCAGCTGTAATCATGCATGGAGATACACCTACATTGCATGAATATATGTTAGATTTGCAACCAGAGACAACTGATCTCTACTGTTATGAGCAA	181. Human papillomavirus type 16 strain CU5 complete genome 7 905 bp circular DNA FJ610150.1 GI:242347725
67	+	374880	125	41	-30.3	CAACTGATCTCTACTGTTA	AGATCATCAAGAACACGTAGAG	TGTTGCAGATCATCAAGAACACGTAGAGAAACCCAGCTGTAATCATGCATGGAGATACACCTACATTGCATGAATATATGTTAGATTTGCAACCAGAGACAACTGATCTCTACTGTTATGAGCAA	50. Human papillomavirus type 16 isolate Amazonian complete genome 7 915 bp circular DNA HM057182.1 GI:296936109
68	+	149843	127	58	-35.4	AGAAGATAGCCGTGCAAG	CTTTCTCAGTTAGAACTTTT	GTACTGCTGGAGAGTACTTTCTCAGTTAGAACTTTTTCAGTTAGAAGAAGATAGCCGTGCAAGCCAGCAAAAGCTCTTTCTGATTGAAATTGCAAGGTCTGGAGAGAAAATATTAACCAGATATAGA	20. Fringilla coelebs papillomavirus complete genome 7 729 bp circular DNA AY057109.1 GI:21724205
69	+	1138339	127	58	-35.4	AGAAGATAGCCGTGCAAG	CTTTCTCAGTTAGAACTTTT	GTACTGCTGGAGAGTACTTTCTCAGTTAGAACTTTTTCAGTTAGAAGAAGATAGCCGTGCAAGCCAGCAAAAGCTCTTTCTGATTGAAATTGCAAGGTCTGGAGAGAAAATATTAACCAGATATAGA	148. Fringilla coelebs papillomavirus complete genome 7 729 bp circular DNA NC_004068.1 GI:21844535
70	+	1889223	89	108	-29	GTACAGTTACTGTTGGTT	TTTTTAAAAGCATTTTTGGCTACT	GTGAACAATAGTGCGCTGGTAGCCAACTTTTTAAAAGCATTTTTGGCTACTAGCACTGCATTTTTGTACAGTTACTGTTGGTTTTATAA	244. Human papillomavirus type 44 complete genome 7 833 bp linear DNA U31788.1 GI:1020242
71	+	2769944	83	37	-36.9	AGTCTTCTAGAGTCTGACTTT	AAGGCAGCAATAGAGCAGGAGCT	GAGAGCGAAGGCAGCAATAGAGCAGGAGCTTCTTCTGCAGAGTCTTCTAGAGTCTGACTTTGCAGGGGAGCCCTGGACACTCT	358. Puma concolor papillomavirus type 1 complete genome 8 321 bp circular DNA AY904723.1 GI:62547905
72	+	2435845	89	116	-32.1	TCCACGGGGAGGAGCCTCCA	TGCTGTGCTGGACCTGAGTC	CCCTGTCATAACCACGTCCAGCGCCGATGTTGTGGTCCACGGGGAGGAGCCTCCACCTGCTGTGCTGGACCTGAGTCCTATGCCTGGAA	315. Sus scrofa papillomavirus type 1 isolate variant b complete genome 7 252 bp circular DNA EF395819.1 GI:151549163
73	+	234416	125	39	-30.3	CAACTGATCTCTACTGTTA	AGATCATCAAGAACACGTAGAG	TGTTGCAGATCATCAAGAACACGTAGAGAAACCCAGCTGTAATCATGCATGGAGATACACCTACATTGCATGAATATATGTTAGATTTGCAACCAGAGACAACTGATCTCTACTGTTATGAGCAA	32. Human papillomavirus type 16 complete genome 7 963 bp circular DNA FJ006723.1 GI:196170262
74	+	257538	125	39	-30.3	CAACTGATCTCTACTGTTA	AGATCATCAAGAACACGTAGAG	TGTTGCAGATCATCAAGAACACGTAGAGAAACCCAGCTGTAATCATGCATGGAGATACACCTACATTGCATGAATATATGTTAGATTTGCAACCAGAGACAACTGATCTCTACTGTTATGAGCAA	35. Human papillomavirus type 16 complete genome 7 905 bp circular DNA NC_001526.2 GI:310698439
75	+	667666	125	39	-30.3	CAACTGATCTCTACTGTTA	AGATCATCAAGAACACGTAGAG	TGTTGCAGATCATCAAGAACACGTAGAGAAACCCAGCTGTAATCATGCATGGAGATACACCTACATTGCATGAATATATGTTAGATTTGCAACCAGAGACAACTGATCTCTACTGTTATGAGCAA	88. Human papillomavirus type 16 isolate African-1 type complete genome 7 906 bp circular DNA AF536180.1 GI:33330945
76	+	675572	125	39	-30.3	CAACTGATCTCTACTGTTA	AGATCATCAAGAACACGTAGAG	TGTTGCAGATCATCAAGAACACGTAGAGAAACCCAGCTGTAATCATGCATGGAGATACACCTACATTGCATGAATATATGTTAGATTTGCAACCAGAGACAACTGATCTCTACTGTTATGAGCAA	89. Human papillomavirus type 16 isolate European German 131 type complete genome 7 904 bp circular DNA AF536179.1 GI:33330936
77	+	769915	125	39	-30.3	CAACTGATCTCTACTGTTA	AGATCATCAAGAACACGTAGAG	TGTTGCAGATCATCAAGAACACGTAGAGAAACCCAGCTGTAATCATGCATGGAGATACACCTACATTGCATGAATATATGTTAGATTTGCAACCAGAGACAACTGATCTCTACTGTTATGAGCAA	101. Human papillomavirus type 16 isolate 16W12E complete genome 7 904 bp circular DNA AF125673.1 GI:4927719
78	+	1371940	125	39	-30.3	CAACTGATCTCTACTGTTA	AGATCATCAAGAACACGTAGAG	TGTTGCAGATCATCAAGAACACGTAGAGAAACCCAGCTGTAATCATGCATGGAGATACACCTACATTGCATGAATATATGTTAGATTTGCAACCAGAGACAACTGATCTCTACTGTTATGAGCAA	179. Human papillomavirus type 16 strain CU7 complete genome 7 905 bp circular DNA FJ610152.1 GI:242347743
79	+	1395656	125	39	-30.3	CAACTGATCTCTACTGTTA	AGATCATCAAGAACACGTAGAG	TGTTGCAGATCATCAAGAACACGTAGAGAAACCCAGCTGTAATCATGCATGGAGATACACCTACATTGCATGAATATATGTTAGATTTGCAACCAGAGACAACTGATCTCTACTGTTATGAGCAA	182. Human papillomavirus type 16 strain CU4 complete genome 7 906 bp circular DNA FJ610149.1 GI:242347716
80	+	1403562	125	39	-30.3	CAACTGATCTCTACTGTTA	AGATCATCAAGAACACGTAGAG	TGTTGCAGATCATCAAGAACACGTAGAGAAACCCAGCTGTAATCATGCATGGAGATACACCTACATTGCATGAATATATGTTAGATTTGCAACCAGAGACAACTGATCTCTACTGTTATGAGCAA	183. Human papillomavirus type 16 strain CU3 complete genome 7 906 bp circular DNA FJ610148.1 GI:242347707
81	+	1411468	125	39	-30.3	CAACTGATCTCTACTGTTA	AGATCATCAAGAACACGTAGAG	TGTTGCAGATCATCAAGAACACGTAGAGAAACCCAGCTGTAATCATGCATGGAGATACACCTACATTGCATGAATATATGTTAGATTTGCAACCAGAGACAACTGATCTCTACTGTTATGAGCAA	184. Human papillomavirus type 16 strain CU2 complete genome 7 906 bp circular DNA FJ610147.1 GI:242347698
82	+	1419374	125	39	-30.3	CAACTGATCTCTACTGTTA	AGATCATCAAGAACACGTAGAG	TGTTGCAGATCATCAAGAACACGTAGAGAAACCCAGCTGTAATCATGCATGGAGATACACCTACATTGCATGAATATATGTTAGATTTGCAACCAGAGACAACTGATCTCTACTGTTATGAGCAA	185. Human papillomavirus type 16 strain CU1 complete genome 7 906 bp circular DNA FJ610146.1 GI:242347689
83	+	1710671	125	39	-30.3	CAACTGATCTCTACTGTTA	AGATCATCAAGAACACGTAGAG	TGTTGCAGATCATCAAGAACACGTAGAGAAACCCAGCTGTAATCATGCATGGAGATACACCTACATTGCATGAATATATGTTAGATTTGCAACCAGAGACAACTGATCTCTACTGTTATGAGCAA	222. Human papillomavirus type 16 isolate Qv17722E complete genome 7 906 bp circular DNA AY686584.1 GI:56463023
84	+	1718577	125	39	-30.3	CAACTGATCTCTACTGTTA	AGATCATCAAGAACACGTAGAG	TGTTGCAGATCATCAAGAACACGTAGAGAAACCCAGCTGTAATCATGCATGGAGATACACCTACATTGCATGAATATATGTTAGATTTGCAACCAGAGACAACTGATCTCTACTGTTATGAGCAA	223. Human papillomavirus type 16 isolate Qv18158E complete genome 7 907 bp circular DNA AY686583.1 GI:56463014
85	+	1726484	125	39	-30.3	CAACTGATCTCTACTGTTA	AGATCATCAAGAACACGTAGAG	TGTTGCAGATCATCAAGAACACGTAGAGAAACCCAGCTGTAATCATGCATGGAGATACACCTACATTGCATGAATATATGTTAGATTTGCAACCAGAGACAACTGATCTCTACTGTTATGAGCAA	224. Human papillomavirus type 16 isolate Qv15351AA complete genome 7 907 bp circular DNA AY686582.1 GI:56463005
86	+	1734391	125	39	-30.3	CAACTGATCTCTACTGTTA	AGATCATCAAGAACACGTAGAG	TGTTGCAGATCATCAAGAACACGTAGAGAAACCCAGCTGTAATCATGCATGGAGATACACCTACATTGCATGAATATATGTTAGATTTGCAACCAGAGACAACTGATCTCTACTGTTATGAGCAA	225. Human papillomavirus type 16 isolate Qv15521E complete genome 7 906 bp circular DNA AY686581.1 GI:56462996
87	+	1742297	125	39	-30.3	CAACTGATCTCTACTGTTA	AGATCATCAAGAACACGTAGAG	TGTTGCAGATCATCAAGAACACGTAGAGAAACCCAGCTGTAATCATGCATGGAGATACACCTACATTGCATGAATATATGTTAGATTTGCAACCAGAGACAACTGATCTCTACTGTTATGAGCAA	226. Human papillomavirus type 16 isolate Qv16936E complete genome 7 906 bp circular DNA AY686580.1 GI:56462987
88	+	1998054	125	39	-30.3	CAACTGATCTCTACTGTTA	AGATCATCAAGAACACGTAGAG	TGTTGCAGATCATCAAGAACACGTAGAGAAACCCAGCTGTAATCATGCATGGAGATACACCTACATTGCATGAATATATGTTAGATTTGCAACCAGAGACAACTGATCTCTACTGTTATGAGCAA	259. Human papillomavirus type 16 (HPV16) complete genome 7 904 bp circular DNA K02718.1 GI:333031
89	+	2735916	125	39	-30.3	CAACTGATCTCTACTGTTA	AGATCATCAAGAACACGTAGAG	TGTTGCAGATCATCAAGAACACGTAGAGAAACCCAGCTGTAATCATGCATGGAGATACACCTACATTGCATGAATATATGTTAGATTTGCAACCAGAGACAACTGATCTCTACTGTTATGAGCAA	354. Human papillomavirus type 16 clone 114/K complete genome 7 906 bp circular DNA EU118173.1 GI:157087542
90	+	1367650	128	79	-35.6	GGTTCTCAGAGACAACAATG	TTGCACACAACAACACATAGGT	CGTATTGCACACAACAACACATAGGTTCTACTATGTACCCCCTGGTTCTCAGAGACAACAATGGCGACCATGCTGTATTGTTGGTTGAGCCTGGAGATGTCTATCTATTGTTGTTGTTTATACTGGTT	178. Human papillomavirus type 125 complete genome strain SIBX9 7 809 bp circular DNA FN547152.1 GI:257735417
91	+	143126	61	77	-30.7	GCAACAGCAGCAGCAGCGGGAT	ACAGATCGCTGCATCGGCAGC	CCAGACAGATCGCTGCATCGGCAGCTGTTGCTCCAGCAACAGCAGCAGCAGCGGGATGAGA	20. Fringilla coelebs papillomavirus complete genome 7 729 bp circular DNA AY057109.1 GI:21724205
92	+	1131622	61	77	-30.7	GCAACAGCAGCAGCAGCGGGAT	ACAGATCGCTGCATCGGCAGC	CCAGACAGATCGCTGCATCGGCAGCTGTTGCTCCAGCAACAGCAGCAGCAGCGGGATGAGA	148. Fringilla coelebs papillomavirus complete genome 7 729 bp circular DNA NC_004068.1 GI:21844535
93	+	971852	118	24	-41.5	GCGCTTGGAAACAGCCTGC	ATGCATTAGCAGACGCTACGA	AATGTCAGATGCATTAGCAGACGCTACGAGCGATTTGCTGAGCCCGCACTGTATCTATGGTAACATAACTAAGGAGCACTCCGCGCTTGGAAACAGCCTGCTAATGCTTTTGAGATTC	127. Sus scrofa papillomavirus type 1 complete genome 7 260 bp circular DNA NC_011280.1 GI:206599537
94	+	2440147	118	24	-41.5	GCGCTTGGAAACAGCCTGC	ATGCATTAGCAGACGCTACGA	AATGTCAGATGCATTAGCAGACGCTACGAGCGATTTGCTGAGCCCGCACTGTATCTATGGTAACATAACTAAGGAGCACTCCGCGCTTGGAAACAGCCTGCTAATGCTTTTGAGATTC	316. Sus scrofa papillomavirus type 1 isolate variant a complete genome 7 260 bp circular DNA EF395818.1 GI:151549157
95	+	875856	157	63	-29.7	TTGTACATTGTATATTTTGTTT	ACAATCTGGTACATGTCCACCT	GTGTATTGTACATTGTATATTTTGTTTTATACCTTTTATGCTTTTTGTATTTTTGTAATAAAATTATGGTATCCCACCGTGCCGCACGACGCAAACGGGCTTCGGTAACTGACTTATATAAAACATGTAAACAATCTGGTACATGTCCACCTGATGT	114. Human papillomavirus type 18 isolate CU10 complete genome 7 857 bp linear DNA GQ180786.1 GI:285804353
96	+	2350415	157	63	-29.7	TTGTACATTGTATATTTTGTTT	ACAATCTGGTACATGTCCACCT	GTGTATTGTACATTGTATATTTTGTTTTATACCTTTTATGCTTTTTGTATTTTTGTAATAAAATTATGGTATCCCACCGTGCCGCACGACGCAAACGGGCTTCGGTAACTGACTTATATAAAACATGTAAACAATCTGGTACATGTCCACCTGATGT	304. Human papillomavirus type 18 isolate Qv21751 complete genome 7 857 bp circular DNA EF202148.1 GI:145968199
97	+	2358272	157	63	-29.7	TTGTACATTGTATATTTTGTTT	ACAATCTGGTACATGTCCACCT	GTGTATTGTACATTGTATATTTTGTTTTATACCTTTTATGCTTTTTGTATTTTTGTAATAAAATTATGGTATCCCACCGTGCCGCACGACGCAAACGGGCTTCGGTAACTGACTTATATAAAACATGTAAACAATCTGGTACATGTCCACCTGATGT	305. Human papillomavirus type 18 isolate Qv15586 complete genome 7 857 bp circular DNA EF202147.1 GI:145968190
98	+	1823842	81	494	-29.6	CGACCGGAGGACTCGCCC	CCTTCTGCAGGGACACCCTC	GATGGAGTGAGCCTGCAGAACGACCGGAGGACTCGCCCGACAGAGCCGTCCCTTACCCTTCTGCAGGGACACCCTCCGGAT	236. ovine papillomavirus 2 complete genome 7 758 bp circular DNA U83595.1 GI:1813787
99	+	1818817	89	20	-38.4	CAGCCTCTGGGTGTGGGGATA	TGATCCCGACACCCAGCGTCTGC	CTCTATGATCCCGACACCCAGCGTCTGCTGTGGGCCTGTGTCGGAGTTGAGGTGGGTCGTGGCCAGCCTCTGGGTGTGGGGATATCCGG	235. Human papillomavirus type 57b complete genome 7 868 bp linear DNA U37537.1 GI:1845202
100	+	1698171	121	38	-28.6	ATACATGACAATGTAATATGTA	TAACAGTGTACAAATATTGG	CTGGTATATTAACTGTAATGTATGATAGTGAGCATCAACGAACCAAATTTTTGGATAGTGTTCCTATTCCTAACAGTGTACAAATATTGGTGGGATACATGACAATGTAATATGTATATTG	220. Human papillomavirus type 97 complete genome 7 843 bp circular DNA DQ080080.1 GI:71726694
101	+	2873597	118	73	-38.92	ATTACTGGATGAGGCTATAGA	GACTGAGGTTCCTGAAGGTGTTC	TGTGACTGAGGTTCCTGAAGGTGTTCTTACGGAAACTTCTATGGATCCAGATACTTTTAATTCAGAGGATTTATTACTGGATGAGGCTATAGAAGATTTCAGTGGATCTCAGTTGGTT	371. Human papillomavirus type 38b subtype FA125 complete genome 7 400 bp linear DNA DQ090005.2 GI:74484000
102	+	215203	75	107	-32.8	CTTGGGGCCCACCACTCCC	AGGAGTGGAGACGGTGGGA	GGTGTAGGAGTGGAGACGGTGGGACCAAAGGACCTGGTGCCAGTGGACGCCTTGGGGCCCACCACTCCCTCTGTG	29. Equine papillomavirus 2 complete genome 7 802 bp circular DNA EU503122.1 GI:187938329
103	+	945018	75	107	-32.8	CTTGGGGCCCACCACTCCC	AGGAGTGGAGACGGTGGGA	GGTGTAGGAGTGGAGACGGTGGGACCAAAGGACCTGGTGCCAGTGGACGCCTTGGGGCCCACCACTCCCTCTGTG	123. Equine papillomavirus 2 complete genome 7 802 bp circular DNA NC_012123.1 GI:224460777
104	+	2326844	157	63	-29.7	TTGTACATTGTATATTTTGTTT	ACAATCTGGTACATGTCCACCT	GTGTATTGTACATTGTATATTTTGTTTTATACCTTTTATGCTTTTTGTATTTTTGTAATAAAATTATGGTATCCCACCGTGCCGCACGACGCAAACGGGCTTCGGTAACTGACTTATATAAAACATGTAAACAATCTGGTACATGTCCACCTGATGT	301. Human papillomavirus type 18 isolate Qv02876 complete genome 7 857 bp circular DNA EF202151.1 GI:145968226
105	+	12507	102	22	-39.8	TGACATTCACCAGCCGCCAGAT	GACATATGACAACCCTGCAT	ACCCCTGCGCGACTGGTGACATATGACAACCCTGCATATGAGGGTGTGGACGATGCCACCCTGCAATTTTCCCACTCTGACATTCACCAGCCGCCAGATCCT	2. Rhesus monkey papillomavirus complete genome 8 028 bp circular DNA NC_001678.1 GI:9628445
106	+	363807	102	22	-39.8	TGACATTCACCAGCCGCCAGAT	GACATATGACAACCCTGCAT	ACCCCTGCGCGACTGGTGACATATGACAACCCTGCATATGAGGGTGTGGACGATGCCACCCTGCAATTTTCCCACTCTGACATTCACCAGCCGCCAGATCCT	48. Rhesus papillomavirus type 1 complete genome 8 028 bp linear DNA M60184.1 GI:1019918
107	+	1617890	113	45	-28.47	GGGGACAAAGAAAACAGGGATC	GGGGGACGCCATTTTGCA	GTCACAGGTAGAGAGGGAAAATGGCGACCACGTGGAGCAGGGGGACAAAGAAAACAGGGATCCTAGGGAGGGGGGACGGGGGGACGCCATTTTGCAGCTTCTACGCTGCAGCA	210. Macaca fascicularis papillomavirus type 6 Mac39 complete genome 7 943 bp circular DNA EF558840.1 GI:161019504
108	+	2719620	123	27	-33.6	ACCGAAAACGGTCAGACCGAA	ATTTTATATAATAATAAT	AGGTGTGGACTAACCGTTTTGGGTCACATTGTTCATGTTTCAACATTTTATATAATAATAATGTATAACTATAATCCTTTATTTAAAAATAGGGTGTGACCGAAAACGGTCAGACCGAATTCG	351. Human papillomavirus type 58 complete genome 7 824 bp circular DNA D90400.1 GI:222386
109	+	215320	78	57	-37.6	GGGTGTCCTCCTCCGGGG	GCACCCCACGTTTGACCCCA	ATCTCTGCGGAGGTGCACCCCACGTTTGACCCCACAGCGGCTGGTGGTGCAGGAGGGGTGTCCTCCTCCGGGGGCGAG	29. Equine papillomavirus 2 complete genome 7 802 bp circular DNA EU503122.1 GI:187938329
110	+	945135	78	57	-37.6	GGGTGTCCTCCTCCGGGG	GCACCCCACGTTTGACCCCA	ATCTCTGCGGAGGTGCACCCCACGTTTGACCCCACAGCGGCTGGTGGTGCAGGAGGGGTGTCCTCCTCCGGGGGCGAG	123. Equine papillomavirus 2 complete genome 7 802 bp circular DNA NC_012123.1 GI:224460777
111	+	120213	89	1154	-22.2	GGCTTAGGAAATGAAGCT	GTAAAAGACGTCTGTTTGTGGACA	GCAGTCTGTCAGCTTATCTACTACCCCAAAGAACAGTAAAAGACGTCTGTTTGTGGACAGTGGCTTAGGAAATGAAGCTGAAGATTCTG	17. Human papillomavirus type 149 complete genome 7 333 bp circular DNA GU117629.1 GI:312451781
112	+	2279	110	425	-28.03	GAGCCCCCATGCAAATATGC	TGTTGCAAAGGACCCTACTTTT	AAGCATAGAGCCCCCATGCAAATATGCTTCCCCCCTCTGATAATTACAACCAATGTTGATGTTGCAAAGGACCCTACTTTTGTATATTTGCATAGCAGGCTTATGTCTTT	1. Bovine papillomavirus 3 complete genome 7 276 bp circular DNA NC_004197.1 GI:23216976
113	+	298158	110	425	-28.03	GAGCCCCCATGCAAATATGC	TGTTGCAAAGGACCCTACTTTT	AAGCATAGAGCCCCCATGCAAATATGCTTCCCCCCTCTGATAATTACAACCAATGTTGATGTTGCAAAGGACCCTACTTTTGTATATTTGCATAGCAGGCTTATGTCTTT	40. Bovine papillomavirus type 3 complete genome 7 276 bp circular DNA AF486184.1 GI:22901309
114	+	2963603	110	425	-28.03	GAGCCCCCATGCAAATATGC	TGTTGCAAAGGACCCTACTTTT	AAGCATAGAGCCCCCATGCAAATATGCTTCCCCCCTCTGATAATTACAACCAATGTTGATGTTGCAAAGGACCCTACTTTTGTATATTTGCATAGCAGGCTTATGTCTTT	383. Bovine papillomavirus type 3 complete genome 7 275 bp linear DNA AJ620207.1 GI:40804492
115	+	278882	92	40	-31.79	ATCAATATAGGTTTTTAGGGTC	CTATCTGTATCTCAACCACCTA	GGACCCTAATATTTTAGAGGATTGGCAACTATCTGTATCTCAACCACCTACCAATCCTCTAGAAGATCAATATAGGTTTTTAGGGTCTTCCT	37. Human papillomavirus type 1a (3-3) complete genome 7 801 bp linear DNA U06714.1 GI:458704
116	+	1331191	92	40	-31.79	ATCAATATAGGTTTTTAGGGTC	CTATCTGTATCTCAACCACCTA	GGACCCTAATATTTTAGAGGATTGGCAACTATCTGTATCTCAACCACCTACCAATCCTCTAGAAGATCAATATAGGTTTTTAGGGTCTTCCT	173. Human papillomavirus - 1 complete genome 7 815 bp circular DNA NC_001356.1 GI:9626063
117	+	911738	78	241	-26.6	CAGGAGGGGATCCACTGCCTA	CTGCTGTGCAACAACACATCAT	TCAGGATCGTTGTGCTGTGCACCCAGGAGGGGATCCACTGCCTAGAAACCCTGCTGTGCAACAACACATCATTCTGCT	119. Canine papillomavirus 5 complete genome 7 810 bp circular DNA NC_013236.1 GI:258611051
118	+	1530622	78	241	-26.6	CAGGAGGGGATCCACTGCCTA	CTGCTGTGCAACAACACATCAT	TCAGGATCGTTGTGCTGTGCACCCAGGAGGGGATCCACTGCCTAGAAACCCTGCTGTGCAACAACACATCATTCTGCT	199. Canine papillomavirus 5 isolate Birkenfeld complete genome 7 810 bp circular DNA FJ492743.1 GI:255683764
119	+	1184456	129	80	-28.9	CTCTGCACAGTAATTTTTTT	AATATGACCAGAAGAGGTATATA	GTACTACTCTGCACAGTAATTTTTTTCTAGAGATGATTGTTGTTAACAATAATATAGGATATACACTGATTGTTGGCAACTATCATTAAATCATAAAAAAAATATGACCAGAAGAGGTATATATAAATA	154. Ovine papillomavirus - 1 complete genome 7 761 bp circular DNA NC_001789.1 GI:9629249
120	+	1160560	102	34	-31.2	AGAGGACACTGAAGAAAAG	TCTTCAGAGCTTGATTCCTTTC	GCCCCAGAGGACACTGAAGAAAAGGACCCTTATGAAGGTGAATCATATTGGAATATTGATCTTTCTGAGGCCTTTTCTTCAGAGCTTGATTCCTTTCCTTTA	151. Phocoena spinipinnis papillomavirus complete genome 7 879 bp linear DNA NC_003348.1 GI:18138516
121	+	2790959	102	34	-31.2	AGAGGACACTGAAGAAAAG	TCTTCAGAGCTTGATTCCTTTC	GCCCCAGAGGACACTGAAGAAAAGGACCCTTATGAAGGTGAATCATATTGGAATATTGATCTTTCTGAGGCCTTTTCTTCAGAGCTTGATTCCTTTCCTTTA	360. Phocoena spinipinnis papillomavirus complete genome 7 879 bp linear DNA AJ238373.1 GI:18076063
122	+	1995974	122	67	-30.9	AAGGTTCAGGAACTACTG	ACAAATGTTTGTAAGACA	CGTGAACAAATGTTTGTAAGACACTTTTTTAATAGGGCTGGTACATTAGGAGAGGCTGTTCCCGATGACCTGTACATTAAAGGTTCAGGAACTACTGCCTCTATTCAAAGCAGTGCTTTTTT	258. Human papillomavirus type 33 complete genome 7 909 bp circular DNA M12732.1 GI:333049
123	+	1359453	121	26	-28.3	ATACATGACAATGTAATATGTA	AATGTATGATAGTGAGCATCAA	CTGGTATATTAACTGTAATGTATGATAGTGAGCATCAACGAACCAAATTTTTGGATAGTGTTCCTATTCCTGACAGTGTACAAATATTGGTGGGATACATGACAATGTAATATGTATATTG	177. Human papillomavirus type 97 isolate 624 complete genome 7 843 bp circular DNA EF436229.1 GI:126738383
124	+	2193004	121	26	-28.3	ATACATGACAATGTAATATGTA	AATGTATGATAGTGAGCATCAA	CTGGTATATTAACTGTAATGTATGATAGTGAGCATCAACGAACCAAATTTTTGGATAGTGTTCCTATTCCTGACAGTGTACAAATATTGGTGGGATACATGACAATGTAATATGTATATTG	284. Human papillomavirus type 97 isolate W15189 complete genome 7 843 bp circular DNA EF202168.1 GI:145968379
125	+	580720	109	31	-31.8	ATGGAGTTTGAACAGGATCTCAG	ATCCCGCCTTTGACAATG	AAATCCCGCCTTTGACAATGATGTCACTATGGAGTTTGAACAGGATCTCAGCCAACTGGCTGCTGCTGCTCCTGATCCAGATTTTGCTGACATTGTCAAACTGCAAAGG	76. Human papillomavirus type 123 complete genome 7 329 bp circular DNA GQ845445.1 GI:296495860
126	+	1584137	77	102	-28.9	TGGAACTTTGGGTTGCAGC	GGTCTTTGGAGGACACCTAT	GATGCCAGTATCTTGGAGGACTGGAACTTTGGGTTGCAGCCTCCACCGTCTGGGTCTTTGGAGGACACCTATCGCTT	205. Macaca fascicularis papillomavirus type 9 isolate Mac592 complete genome 7 988 bp circular DNA EU490516.1 GI:186972294
127	+	581745	119	45	-27.9	ATTTTCAGGGTTCTTCAGATA	GACACAGAAAACCCTAATAA	AGGTGTTGGATCTACAGGCCATCCTCTACTTAATAAATTATATGACACAGAAAACCCTAATAATTATTTTCAGGGTTCTTCAGATAGTAGGCAAAATGTGTCTTTAGATCCCAAGCAAA	76. Human papillomavirus type 123 complete genome 7 329 bp circular DNA GQ845445.1 GI:296495860
128	+	3014146	103	42	-27.52	ACTACAACATGTAAATATCAGA	CCCTGCAAACAAATAGGTCTGAC	ATGGATTTTGCAGCCCTGCAAACAAATAGGTCTGACGTTCCCTTGGATATTGTTACTACAACATGTAAATATCAGATTATTTCGAATGGCTGCAGAGCCATTG	389. Human papillomavirus type 71 DNA complete genome 8 017 bp circular DNA AB040456.1 GI:12060351
129	+	1894667	120	103	-42.72	GAAGGTGTTCTTACAGAAACTT	ATCCAGATACTTTTAATTCAGAG	ATGTGACTGAGGTTCCTGAAGGTGTTCTTACAGAAACTTCTATGGATCCAGATACTTTTAATTCAGAGGATTTATTACTGGATGATGCTATAGAAGACTTCAGCGGATCTCAGTTAGTTG	245. Human papillomavirus type 38 complete genome 7 400 bp linear DNA U31787.1 GI:1020234
130	+	1942809	68	97	-22.6	ACAGTACAGCAACTTAGTGAT	TACCTGTAGTAGATCTTTTGC	AAAGACCACTGACAGTACAGCAACTTAGTGATAAGTTGACTGTACCTGTAGTAGATCTTTTGCTACCT	252. Human papillomavirus type 22 complete genome 7 368 bp linear DNA U31780.1 GI:1020178
131	+	118083	117	38	-23.94	AAGGTCAAAATAATGGAATATTG	ATTTTACCTTAAATTTTTATAAAGAAGCAGCTA	GAGCTCAAGGTCAAAATAATGGAATATTGTGGGGAAATCAAGCTTTTATAACTATTCTTGATAACACTCACAATACCAATTTTACCTTAAATTTTTATAAAGAAGCAGCTAAAGTTC	16. Human papillomavirus type 130 complete genome 7 388 bp circular DNA GU117630.1 GI:312451789
132	+	2453825	66	218	-25.6	TCTGTGTTGGCAGGGATTTCCC	GCCACCACAGCACCTTGG	TCTTCTGTGTTGGCAGGGATTTCCCCTGCGTCTGCAGAAAAACCTGCCACCACAGCACCTTGGGCG	317. Human papillomavirus type 57c DNA complete genome 7 848 bp circular DNA AB361563.1 GI:157678963
133	+	3035032	79	330	-27.4	GAAGGGCAGGTCGAGGGTCA	AAGGTCACCCTCCACCAACAC	TAGGCGAAGGGCAGGTCGAGGGTCACCCAGGCGACGGCGATCAACCTCAAGGTCACCCTCCACCAACACCTTCAAACGG	392. Human papillomavirus type 8 complete genome 7 654 bp circular DNA M12737.1 GI:333074
134	+	643605	74	1702	-16	ACCCTGTAGGGTTACATTGCT	ATTAGACCTGCAACCTCC	GGAAGACATGTTACCCTAAAGGATATTGTATTAGACCTGCAACCTCCAGACCCTGTAGGGTTACATTGCTATGA	85. Human papillomavirus type 6 complete genome 8 012 bp linear DNA AF092932.1 GI:6002612
135	+	1332930	74	1702	-16	ACCCTGTAGGGTTACATTGCT	ATTAGACCTGCAACCTCC	GGAAGACATGTTACCCTAAAGGATATTGTATTAGACCTGCAACCTCCAGACCCTGTAGGGTTACATTGCTATGA	174. Human papillomavirus type 6b complete genome 7 902 bp circular DNA NC_001355.1 GI:9626053
136	+	2167111	74	1702	-16	ACCCTGTAGGGTTACATTGCT	ATTAGACCTGCAACCTCC	GGAAGACATGTTACCCTAAAGGATATTGTATTAGACCTGCAACCTCCAGACCCTGTAGGGTTACATTGCTATGA	281. Human papillomavirus type 6a complete genome 8 010 bp circular DNA L41216.1 GI:940299
137	+	213886	89	44	-31.4	CCCTGGCGGAGTAGACAG	GGTATACAGGCTGGCAGCA	CCATGTGGTATACAGGCTGGCAGCATGTCTACTACCAGGGAAGCGATGGTCAGTGGCTGAAAACCCCTGGCGGAGTAGACAGCAGGGGC	29. Equine papillomavirus 2 complete genome 7 802 bp circular DNA EU503122.1 GI:187938329
138	+	943701	89	44	-31.4	CCCTGGCGGAGTAGACAG	GGTATACAGGCTGGCAGCA	CCATGTGGTATACAGGCTGGCAGCATGTCTACTACCAGGGAAGCGATGGTCAGTGGCTGAAAACCCCTGGCGGAGTAGACAGCAGGGGC	123. Equine papillomavirus 2 complete genome 7 802 bp circular DNA NC_012123.1 GI:224460777
139	+	1566741	73	147	-32.2	TGGAACAGCACGGTGCCC	TCAGTGCTGGAGGGGATGTT	CCCTGGAACAGCACGGTGCCCCTCAGTGCTGGAGGGGATGTTGCCCTGCAGCCTGGCCCTGATGTTCCACTGC	203. Macaca fascicularis papillomavirus type 10 isolate Mac616 complete genome 7 920 bp circular DNA EU490515.1 GI:218953354
140	+	1260244	99	29	-23.9	TTATCTTAAAATGTCTGCA	ATACATATGGAAACAGCA	CTGATTATCTTAAAATGTCTGCAGATACATATGGAAACAGCATGTTTTTTTTTCTTCGCCGGGAACAATTATTTGCCAGACATTTTTATAATAAGGCGG	164. Human papillomavirus type 26 complete genome 7 855 bp circular DNA NC_001583.1 GI:9627305
141	+	3021196	130	53	-37.62	GTGGGGATTACTACTTTGTG	ATGGCTTTGTGGCGTACTAAT	ACAAGGTGGGGATTACTACTTTGTGGCCGTATACATATTTGTTACGCAAACGCCGTAAACGTATACCCTATTTTTTTGCAGATGGCTTTGTGGCGTACTAATGACAGCAAAGTGTATTTACCACCTGCAC	390. Human papillomavirus type 82 DNA complete genome 7 871 bp circular DNA AB027021.1 GI:6970427
142	+	749708	112	141	-28.9	GTTGTGTTTGTGTGTGTT	TGTGGTACATTGAATTGTTA	TTGCATTTGTTGTGTTTGTGTGTGTTTTATATTTTGGGTTGTTGCTGTTATATTTGCAGGTGCTGTGGTACATTGAATTGTTATAACCACACAACCAGCCAACGACTGCTGC	98. Human papillomavirus type 84 complete genome 7 948 bp linear DNA AF293960.1 GI:12958167
143	+	935978	114	203	-22.5	TAGACTAACAGGATATAATTTT	ACCAGTAGATAGTAATGG	CATGCAGAGACATCTTTAAAATATTTACATAGTAGACTAACAGGATATAATTTTCCACATAAACTACCAGTAGATAGTAATGGCAATGTAGTGTACAAGATCACTCATGCAGAT	122. Human papillomavirus type 108 complete genome 7 149 bp circular DNA NC_012213.1 GI:224983322
144	+	2177159	114	203	-22.5	TAGACTAACAGGATATAATTTT	ACCAGTAGATAGTAATGG	CATGCAGAGACATCTTTAAAATATTTACATAGTAGACTAACAGGATATAATTTTCCACATAAACTACCAGTAGATAGTAATGGCAATGTAGTGTACAAGATCACTCATGCAGAT	282. Human papillomavirus type 108 complete genome 7 149 bp circular DNA FM212639.1 GI:224762743
145	+	2870136	106	62	-24.6	ACTTTGCAGTTTGATTTG	TAGCTTATCAATATGCTAAGTT	TGCTGACACTTTGCAGTTTGATTTGTCTCGAATGATTCAATGGGCCTATGATAATGACCATATGGACGAAAGCACTATAGCTTATCAATATGCTAAGTTAGCAGAT	371. Human papillomavirus type 38b subtype FA125 complete genome 7 400 bp linear DNA DQ090005.2 GI:74484000
146	+	2036675	113	184	-24.9	GAAAGACTTTCCTTGGAACTGGA	CCTACCAAAGAAAAGGAAGATCC	AAGTGCCTACCAAAGAAAAGGAAGATCCATATGCTCCGTTTACATTTTGGAACGTTGATTTGACAGAAAGACTTTCCTTGGAACTGGATCAATATTCTTTAGGTAGAAAATTT	263. Human papillomavirus type 98 complete genome 7 466 bp circular DNA FM955837.2 GI:262113834
147	+	1291541	125	66	-27.5	GATGAAGAGGAGGTTTTGAC	TGGAGTACCTGAGTCGGCTGA	AATAGAATTGATTCCTAGCACTGTTGATGAAGAGGAGGTTTTGACTGGAGTACCTGAGTCGGCTGAAGGACCTGATGCAGAATATTCAGATATTGATCTTCAAAGTATAGGAAGCGATGAGCCCC	168. Deer papillomavirus complete genome 8 374 bp circular DNA NC_001523.1 GI:9627065
148	+	2019210	125	66	-27.5	GATGAAGAGGAGGTTTTGAC	TGGAGTACCTGAGTCGGCTGA	AATAGAATTGATTCCTAGCACTGTTGATGAAGAGGAGGTTTTGACTGGAGTACCTGAGTCGGCTGAAGGACCTGATGCAGAATATTCAGATATTGATCTTCAAAGTATAGGAAGCGATGAGCCCC	261. Deer papillomavirus (DPV) complete genome 8 374 bp circular DNA M11910.1 GI:333021
149	+	224639	122	82	-29.34	AAGGTAAAATGGGAGATG	GAGGGAAATAAATACTTA	CTCGTGAAGGTAAAATGGGAGATGCCATACCAGAGGGAAATAAATACTTATTGCCACCTACAAATGCTGTGAATTTTAAAATGGGATCTCATGTTTATTTCCCTACTGCTAGTGGATCACTT	30. Human papillomavirus type 88 complete genome 7 326 bp circular DNA EF467176.1 GI:149127115
150	+	1007529	122	82	-29.34	AAGGTAAAATGGGAGATG	GAGGGAAATAAATACTTA	CTCGTGAAGGTAAAATGGGAGATGCCATACCAGAGGGAAATAAATACTTATTGCCACCTACAAATGCTGTGAATTTTAAAATGGGATCTCATGTTTATTTCCCTACTGCTAGTGGATCACTT	131. Human papillomavirus type 88 complete genome 7 326 bp circular DNA NC_010329.1 GI:167600365
151	+	249415	98	30	-25.2	GCTGTCGGTGCCAAACAA	AGTCATTTTTTGTGTTTTGTAC	ACGGTAAGTCATTTTTTGTGTTTTGTACCAGAATCGGCACAAAAGTTAATCAGATTATATATCGCTGTCGGTGCCAAACAAGACAAAGACTTGGCTGG	33. Human papillomavirus type 118 clone K2 complete genome 7 597 bp circular DNA GQ246951.1 GI:256807731
152	+	822625	74	71	-26	TCCCACGGACCCTACAAAAAC	GCGTGCATGTGAGTCAGG	TGAAGGCGTGCATGTGAGTCAGGGCAATGACGCAGGGCCCCCTGCCATTCCCACGGACCCTACAAAAACACCAG	107. Felis domesticus papillomavirus type 1 complete genome 8 300 bp circular DNA AF480454.1 GI:19224322
153	+	1796100	74	71	-26	TCCCACGGACCCTACAAAAAC	GCGTGCATGTGAGTCAGG	TGAAGGCGTGCATGTGAGTCAGGGCAATGACGCAGGGCCCCCTGCCATTCCCACGGACCCTACAAAAACACCAG	232. Felis domesticus papillomavirus type 1 complete genome 8 300 bp circular DNA NC_004765.1 GI:30315794
154	+	148213	90	136	-36.8	ATGCTTATTGTCGGTTGTGCTC	GAGACTCCTGACACTAAG	CAGATGCTTATTGTCGGTTGTGCTCCTGCTGTTGGGCAGCATTGGGGCTTAGGTACTAAATGCCCCAATGAGACTCCTGACACTAAGTGT	20. Fringilla coelebs papillomavirus complete genome 7 729 bp circular DNA AY057109.1 GI:21724205
155	+	1136709	90	136	-36.8	ATGCTTATTGTCGGTTGTGCTC	GAGACTCCTGACACTAAG	CAGATGCTTATTGTCGGTTGTGCTCCTGCTGTTGGGCAGCATTGGGGCTTAGGTACTAAATGCCCCAATGAGACTCCTGACACTAAGTGT	148. Fringilla coelebs papillomavirus complete genome 7 729 bp circular DNA NC_004068.1 GI:21844535
156	+	935827	86	30	-24.7	ATGATGCCACATTTCCATG	ATGGATGTATATATGCGAAGT	TATAGATGATGCCACATTTCCATGTTTTCAGTTTATGGATGTATATATGCGAAGTGGATTAGATGGAAATGAGGTATCAGTTGACT	122. Human papillomavirus type 108 complete genome 7 149 bp circular DNA NC_012213.1 GI:224983322
157	+	2177008	86	30	-24.7	ATGATGCCACATTTCCATG	ATGGATGTATATATGCGAAGT	TATAGATGATGCCACATTTCCATGTTTTCAGTTTATGGATGTATATATGCGAAGTGGATTAGATGGAAATGAGGTATCAGTTGACT	282. Human papillomavirus type 108 complete genome 7 149 bp circular DNA FM212639.1 GI:224762743
158	+	1354319	93	16	-34.6	TATCTGAAGATGGCTGCAGAG	CTGCAGTCAAATAAGTCAGATGTT	CCACTCTGCAGTCAAATAAGTCAGATGTTCCTTTGGATATTTGTACCAATACCTGTAAATATCCTGATTATCTGAAGATGGCTGCAGAGCCTT	176. Human papillomavirus - 2 complete genome 7 860 bp circular DNA NC_001352.1 GI:9626032
159	+	2726085	93	16	-34.6	TATCTGAAGATGGCTGCAGAG	CTGCAGTCAAATAAGTCAGATGTT	CCACTCTGCAGTCAAATAAGTCAGATGTTCCTTTGGATATTTGTACCAATACCTGTAAATATCCTGATTATCTGAAGATGGCTGCAGAGCCTT	352. Human papillomavirus type 2 isolate CN-HB1 complete genome 7 859 bp circular DNA EF117891.1 GI:126507136
160	+	2733947	93	16	-34.6	TATCTGAAGATGGCTGCAGAG	CTGCAGTCAAATAAGTCAGATGTT	CCACTCTGCAGTCAAATAAGTCAGATGTTCCTTTGGATATTTGTACCAATACCTGTAAATATCCTGATTATCTGAAGATGGCTGCAGAGCCTT	353. Human papillomavirus type 2 isolate CN-SC1 complete genome 7 863 bp circular DNA EF117890.1 GI:126507128
161	+	2798103	93	16	-34.6	TATCTGAAGATGGCTGCAGAG	CTGCAGTCAAATAAGTCAGATGTT	CCACTCTGCAGTCAAATAAGTCAGATGTTCCTTTGGATATTTGTACCAATACCTGTAAATATCCTGATTATCTGAAGATGGCTGCAGAGCCTT	361. Human papillomavirus type 2 isolate C1 complete genome 7 863 bp circular DNA EF362755.1 GI:125660686
162	+	2805963	93	16	-34.6	TATCTGAAGATGGCTGCAGAG	CTGCAGTCAAATAAGTCAGATGTT	CCACTCTGCAGTCAAATAAGTCAGATGTTCCTTTGGATATTTGTACCAATACCTGTAAATATCCTGATTATCTGAAGATGGCTGCAGAGCCTT	362. Human papillomavirus type 2 isolate C2 complete genome 7 859 bp circular DNA EF362754.1 GI:125660678
163	+	1310780	76	4736	-17	AGCAGCATTGTACATATAT	GAAAGTTCAAAGATTGTT	TATTAGAAAGTTCAAAGATTGTTTTAAAGCAGCATTGTACATATATTCAAGTTAAGATCTTTGGATTTTCAGCTTT	171. Human papillomavirus type 4 complete genome 7 353 bp circular DNA NC_001457.1 GI:9626597
164	+	2931844	76	4736	-17	AGCAGCATTGTACATATAT	GAAAGTTCAAAGATTGTT	TATTAGAAAGTTCAAAGATTGTTTTAAAGCAGCATTGTACATATATTCAAGTTAAGATCTTTGGATTTTCAGCTTT	379. Human papillomavirus type 4 complete genome 7 353 bp linear DNA X70827.1 GI:312084
165	+	1156710	100	66	-28.6	GAAACGGTGGAGAGTGGT	TGATGGACAGGGCATAACT	GTATGGAAACGGTGGAGAGTGGTCTGTACAATGTGATGGACAGGGCATAACTGATTGTGCACTTGTATCTAGCACCAGCACCCCTTCCACTTTGGACACC	151. Phocoena spinipinnis papillomavirus complete genome 7 879 bp linear DNA NC_003348.1 GI:18138516
166	+	2787109	100	66	-28.6	GAAACGGTGGAGAGTGGT	TGATGGACAGGGCATAACT	GTATGGAAACGGTGGAGAGTGGTCTGTACAATGTGATGGACAGGGCATAACTGATTGTGCACTTGTATCTAGCACCAGCACCCCTTCCACTTTGGACACC	360. Phocoena spinipinnis papillomavirus complete genome 7 879 bp linear DNA AJ238373.1 GI:18076063
167	+	917942	71	60	-26.2	CATACGGAGGAGTTCGAAC	GAGAAGTACGACTCCTCC	CCCCGAGAAGTACGACTCCTCCAAGTTCAGCGTGTATCTTCGCCATACGGAGGAGTTCGAACTCTCATTCA	119. Canine papillomavirus 5 complete genome 7 810 bp circular DNA NC_013236.1 GI:258611051
168	+	1536826	71	60	-26.2	CATACGGAGGAGTTCGAAC	GAGAAGTACGACTCCTCC	CCCCGAGAAGTACGACTCCTCCAAGTTCAGCGTGTATCTTCGCCATACGGAGGAGTTCGAACTCTCATTCA	199. Canine papillomavirus 5 isolate Birkenfeld complete genome 7 810 bp circular DNA FJ492743.1 GI:255683764
169	+	665158	83	25	-25.1	TAGCCCTGCTAGGACAGCACTCTG	CGATGCGTCAATAGTACAAGC	TGAGCTCTATTGATGCAGAAGAAGGATTAGAATTAGCCCTGCTAGGACAGCACTCTGGCGATGCGTCAATAGTACAAGCCCAA	87. European hedgehog papillomavirus complete genome 8 256 bp circular DNA FJ379293.1 GI:218203064
170	+	954620	83	25	-25.1	TAGCCCTGCTAGGACAGCACTCTG	CGATGCGTCAATAGTACAAGC	TGAGCTCTATTGATGCAGAAGAAGGATTAGAATTAGCCCTGCTAGGACAGCACTCTGGCGATGCGTCAATAGTACAAGCCCAA	124. Erinaceus europaeus papillomavirus complete genome 8 256 bp circular DNA NC_011765.1 GI:218685637
171	+	2983266	101	33	-26.1	GCACAACTTACCCAGTTT	GGCGCAAATTTGTTATGCAGG	TTCTGCACAACTTACCCAGTTTCCCTTAGGGCGCAAATTTGTTATGCAGGCGGGTTTGCGTCCCAAACCTAAATTAAAAACTGTAAAGCGTTCTGCACCAT	385. Human papillomavirus type 43 complete genome 7 975 bp circular DNA AJ620205.1 GI:40804474
172	+	268132	71	35	-33.64	TGCGCGCAGCAAGGGGCT	CCCAATATTGCCTCTTGCAGTGT	ACTATGCGCGCAGCAAGGGGCTAACGACTGTGGGAATGCACCCAATATTGCCTCTTGCAGTGTGCAAAGAA	36. Ovine papillomavirus type 3 isolate Sar1 complete genome 7 344 bp circular DNA FJ796965.1 GI:226446757
173	+	1212885	71	97	-8.7	CCAAGTTTAATAAAAAAAC	ATTTTTTTTTTTAATTTGCAGATGGCGGTTTG	GCATCCAAGTTTAATAAAAAAACGCAAACGCAAACATTTTTTTTTTTAATTTGCAGATGGCGGTTTGGCTT	158. Canine oral papillomavirus complete genome 8 607 bp circular DNA NC_001619.1 GI:9627734
174	+	1972263	71	97	-8.7	CCAAGTTTAATAAAAAAAC	ATTTTTTTTTTTAATTTGCAGATGGCGGTTTG	GCATCCAAGTTTAATAAAAAAACGCAAACGCAAACATTTTTTTTTTTAATTTGCAGATGGCGGTTTGGCTT	255. Canine oral papillomavirus complete genome 8 607 bp linear DNA L22695.1 GI:496202
175	+	2890464	71	97	-8.7	CCAAGTTTAATAAAAAAAC	ATTTTTTTTTTTAATTTGCAGATGGCGGTTTG	GCATCCAAGTTTAATAAAAAAACGCAAACGCAAACATTTTTTTTTTTAATTTGCAGATGGCGGTTTGGCTT	373. Canine oral papillomavirus complete genome sequence 8 607 bp linear DNA D55633.1 GI:862333
176	+	1464834	118	12	-35.2	ACAGCGTGCACAAGGTCATAA	CATTTGCTGGGGCAATCA	TTGGCTACAGCGTGCACAAGGTCATAACAATGGCATTTGCTGGGGCAATCAGTTATTTGTTACCGTGGTTGATACCACTCGTAGCACTAATATGACATTATGCACTGAAGTAACTAAG	190. Human papillomavirus type 58 isolate LZcc86-58 complete genome 7 824 bp circular DNA EU918765.1 GI:218931413
177	+	2118368	118	12	-35.2	ACAGCGTGCACAAGGTCATAA	CATTTGCTGGGGCAATCA	TTGGCTACAGCGTGCACAAGGTCATAACAATGGCATTTGCTGGGGCAATCAGTTATTTGTTACCGTGGTTGATACCACTCGTAGCACTAATATGACATTATGCACTGAAGTAACTAAG	274. Human papillomavirus type 58 isolate HPV58sc185 complete genome 7 836 bp circular DNA FJ385267.1 GI:211940015
178	+	2126204	118	12	-35.2	ACAGCGTGCACAAGGTCATAA	CATTTGCTGGGGCAATCA	TTGGCTACAGCGTGCACAAGGTCATAACAATGGCATTTGCTGGGGCAATCAGTTATTTGTTACCGTGGTTGATACCACTCGTAGCACTAATATGACATTATGCACTGAAGTAACTAAG	275. Human papillomavirus type 58 isolate HPV58sc174 complete genome 7 825 bp circular DNA FJ385266.1 GI:211940006
179	+	2134029	118	12	-35.2	ACAGCGTGCACAAGGTCATAA	CATTTGCTGGGGCAATCA	TTGGCTACAGCGTGCACAAGGTCATAACAATGGCATTTGCTGGGGCAATCAGTTATTTGTTACCGTGGTTGATACCACTCGTAGCACTAATATGACATTATGCACTGAAGTAACTAAG	276. Human papillomavirus type 58 isolate HPV58sc165 complete genome 7 824 bp circular DNA FJ385265.1 GI:211939997
180	+	2141853	118	12	-35.2	ACAGCGTGCACAAGGTCATAA	CATTTGCTGGGGCAATCA	TTGGCTACAGCGTGCACAAGGTCATAACAATGGCATTTGCTGGGGCAATCAGTTATTTGTTACCGTGGTTGATACCACTCGTAGCACTAATATGACATTATGCACTGAAGTAACTAAG	277. Human papillomavirus type 58 isolate HPV58sc144 complete genome 7 824 bp circular DNA FJ385264.1 GI:211939988
181	+	2149677	118	12	-35.2	ACAGCGTGCACAAGGTCATAA	CATTTGCTGGGGCAATCA	TTGGCTACAGCGTGCACAAGGTCATAACAATGGCATTTGCTGGGGCAATCAGTTATTTGTTACCGTGGTTGATACCACTCGTAGCACTAATATGACATTATGCACTGAAGTAACTAAG	278. Human papillomavirus type 58 isolate HPV58sc147 complete genome 7 824 bp circular DNA FJ385263.1 GI:211939979
182	+	2157501	118	12	-35.2	ACAGCGTGCACAAGGTCATAA	CATTTGCTGGGGCAATCA	TTGGCTACAGCGTGCACAAGGTCATAACAATGGCATTTGCTGGGGCAATCAGTTATTTGTTACCGTGGTTGATACCACTCGTAGCACTAATATGACATTATGCACTGAAGTAACTAAG	279. Human papillomavirus type 58 isolate HPV58sc101 complete genome 7 824 bp circular DNA FJ385262.1 GI:211939970
183	+	2165325	118	12	-35.2	ACAGCGTGCACAAGGTCATAA	CATTTGCTGGGGCAATCA	TTGGCTACAGCGTGCACAAGGTCATAACAATGGCATTTGCTGGGGCAATCAGTTATTTGTTACCGTGGTTGATACCACTCGTAGCACTAATATGACATTATGCACTGAAGTAACTAAG	280. Human papillomavirus type 58 isolate HPV58sc100 complete genome 7 824 bp circular DNA FJ385261.1 GI:211939961
184	+	2718427	118	12	-35.2	ACAGCGTGCACAAGGTCATAA	CATTTGCTGGGGCAATCA	TTGGCTACAGCGTGCACAAGGTCATAACAATGGCATTTGCTGGGGCAATCAGTTATTTGTTACCGTGGTTGATACCACTCGTAGCACTAATATGACATTATGCACTGAAGTAACTAAG	351. Human papillomavirus type 58 complete genome 7 824 bp circular DNA D90400.1 GI:222386
185	+	938529	80	19	-27.8	AGTATTCATCCTGACTCTAT	CGTCCTATAGGTCAGCATT	TTAGTAGTATTCATCCTGACTCTATTGAATTGCGTCCTATAGGTCAGCATTCTGGAGAGTCAGGGATTATTTCTAATGCT	122. Human papillomavirus type 108 complete genome 7 149 bp circular DNA NC_012213.1 GI:224983322
186	+	2179710	80	19	-27.8	AGTATTCATCCTGACTCTAT	CGTCCTATAGGTCAGCATT	TTAGTAGTATTCATCCTGACTCTATTGAATTGCGTCCTATAGGTCAGCATTCTGGAGAGTCAGGGATTATTTCTAATGCT	282. Human papillomavirus type 108 complete genome 7 149 bp circular DNA FM212639.1 GI:224762743
187	+	1093772	110	50	-24.44	CCTGGGCTATGTTTGCTTATACC	TGCTGACATTGAAACAGG	TTCTTGCTGACATTGAAACAGGCGGCCTGGGCTATGTTTGCTTATACCTTATAACATTTAAGGCAGCTAAAAACAGAGAGACCATCACAAAACTGTTTTGCAGCATGTTA	143. Canine papillomavirus 2 complete genome 8 101 bp circular DNA NC_006564.1 GI:56693036
188	+	2838413	110	50	-24.44	CCTGGGCTATGTTTGCTTATACC	TGCTGACATTGAAACAGG	TTCTTGCTGACATTGAAACAGGCGGCCTGGGCTATGTTTGCTTATACCTTATAACATTTAAGGCAGCTAAAAACAGAGAGACCATCACAAAACTGTTTTGCAGCATGTTA	367. Canine papillomavirus 2 complete genome 8 101 bp circular DNA AY722648.1 GI:51989424
189	+	1594867	108	21	-28.9	TTGGTATGAGCTTAATGAAGTT	ACTGTATTGTGTTATATGGTCC	TTAAAGAATTTTCTAAAGGGCATACCAAAAAAGAACTGTATTGTGTTATATGGTCCACCAAACACAGGCAAGTCATACTTTGGTATGAGCTTAATGAAGTTTTTGCAA	207. Macaca fascicularis papillomavirus type 5 Mac76 complete genome 7 990 bp circular DNA EF558843.1 GI:161019534
190	+	1650261	100	246	-26.2	CAGCATACATTCATAAAATGT	AGGGCAATGATGCGCAACATG	GCCAAAATAGTGAAAGATGTGTGCACAATGGTCCATCATTACCAGAGGGCAATGATGCGCAACATGACTATGTCAGCATACATTCATAAAATGTGCCAAA	214. Bovine papillomavirus type 8 complete genome 7 791 bp linear DNA DQ098913.1 GI:89034256
191	+	2745173	100	246	-26.2	CAGCATACATTCATAAAATGT	AGGGCAATGATGCGCAACATG	GCCAAAATAGTGAAAGATGTGTGCACAATGGTCCATCATTACCAGAGGGCAATGATGCGCAACATGACTATGTCAGCATACATTCATAAAATGTGCCAAA	355. Bovine papillomavirus type 8-EB complete genome 7 773 bp linear DNA DQ098917.1 GI:89034263
192	+	1018366	100	246	-26.2	CAGCATACATTCATAAAATGT	AGGGCAATGATGCGCAACATG	GCCAAAATAGTGAAAGATGTGTGCACAATGGTCCATCATTACCAGAGGGCAATGATGCGCAACATGACTATGTCAGCATACATTCATAAAATGTGCCAAA	133. Bovine papillomavirus 8 complete genome 7 791 bp linear DNA NC_009752.1 GI:156522770
193	+	1350755	73	31	-31.4	CCTCACCGTGTCAAAAGC	GTCAGGCCATAGAGGTACAG	TCGGCTGTACAGCTGTGCCTGCCCTCACCGTGTCAAAAGCTAAGGCATGTCAGGCCATAGAGGTACAGCTGGC	176. Human papillomavirus - 2 complete genome 7 860 bp circular DNA NC_001352.1 GI:9626032
194	+	2722521	73	31	-31.4	CCTCACCGTGTCAAAAGC	GTCAGGCCATAGAGGTACAG	TCGGCTGTACAGCTGTGCCTGCCCTCACCGTGTCAAAAGCTAAGGCATGTCAGGCCATAGAGGTACAGCTGGC	352. Human papillomavirus type 2 isolate CN-HB1 complete genome 7 859 bp circular DNA EF117891.1 GI:126507136
195	+	2730383	73	31	-31.4	CCTCACCGTGTCAAAAGC	GTCAGGCCATAGAGGTACAG	TCGGCTGTACAGCTGTGCCTGCCCTCACCGTGTCAAAAGCTAAGGCATGTCAGGCCATAGAGGTACAGCTGGC	353. Human papillomavirus type 2 isolate CN-SC1 complete genome 7 863 bp circular DNA EF117890.1 GI:126507128
196	+	2794539	73	31	-31.4	CCTCACCGTGTCAAAAGC	GTCAGGCCATAGAGGTACAG	TCGGCTGTACAGCTGTGCCTGCCCTCACCGTGTCAAAAGCTAAGGCATGTCAGGCCATAGAGGTACAGCTGGC	361. Human papillomavirus type 2 isolate C1 complete genome 7 863 bp circular DNA EF362755.1 GI:125660686
197	+	2802399	73	31	-31.4	CCTCACCGTGTCAAAAGC	GTCAGGCCATAGAGGTACAG	TCGGCTGTACAGCTGTGCCTGCCCTCACCGTGTCAAAAGCTAAGGCATGTCAGGCCATAGAGGTACAGCTGGC	362. Human papillomavirus type 2 isolate C2 complete genome 7 859 bp circular DNA EF362754.1 GI:125660678
198	+	2585228	108	26	-28.7	GACATTACTTTAATAGGGCA	AAAGATGTCTGCAGATGCCTA	TATCCTGATTATCTAAAGATGTCTGCAGATGCCTATGGGGATTCTATGTGGTTTTACTTACGCAGGGAACAATTGTTTGCCAGACATTACTTTAATAGGGCAGGTAAT	334. Human papillomavirus type 66 clone Qv218 complete genome 7 816 bp circular DNA EF177191.1 GI:138375030
199	+	2639956	108	26	-28.7	GACATTACTTTAATAGGGCA	AAAGATGTCTGCAGATGCCTA	TATCCTGATTATCTAAAGATGTCTGCAGATGCCTATGGGGATTCTATGTGGTTTTACTTACGCAGGGAACAATTGTTTGCCAGACATTACTTTAATAGGGCAGGTAAT	341. Human papillomavirus type 66 clone Qv26488 complete genome 7 816 bp circular DNA EF177184.1 GI:138374884
200	+	1184652	116	60	-19	CTCTGAATTTGATATTCC	CTGAACAGCAGTTGGCTGCAT	ATTGCTCTGAATTTGATATTCCTTTAAAAGATCTTAAGTTAAAATGTGTATTTTGTAGATTTTACTTAACTGAACAGCAGTTGGCTGCATTTTATATTAAGAATTTAAAGTTAGTT	155. Human papillomavirus type 60 complete genome 7 313 bp linear DNA NC_001693.1 GI:9628566
201	+	1852277	116	60	-19	CTCTGAATTTGATATTCC	CTGAACAGCAGTTGGCTGCAT	ATTGCTCTGAATTTGATATTCCTTTAAAAGATCTTAAGTTAAAATGTGTATTTTGTAGATTTTACTTAACTGAACAGCAGTTGGCTGCATTTTATATTAAGAATTTAAAGTTAGTT	240. Human papillomavirus type 60 complete genome 7 313 bp linear DNA U31792.1 GI:1020274
202	+	416769	62	89	-29.6	GTCCGAGTCAGCCGTCTC	ACATCTCCAGTATGGGGA	CTCGGACATCTCCAGTATGGGGAAACCGCCTCTGGACATGTCCGAGTCAGCCGTCTCGGAAC	55. Trichechus manatus latirostris papillomavirus type 1 complete genome 7 722 bp circular DNA NC_006563.1 GI:56698748
203	+	431919	62	89	-29.6	GTCCGAGTCAGCCGTCTC	ACATCTCCAGTATGGGGA	CTCGGACATCTCCAGTATGGGGAAACCGCCTCTGGACATGTCCGAGTCAGCCGTCTCGGAAC	57. Trichechus manatus latirostris papillomavirus type 1 complete genome 7 722 bp circular DNA AY609301.1 GI:51860655
204	+	1759108	101	20	-30.91	ACTGTGAATACGCACACATACA	GGTAGTATGTGCGTTTGGTGTGTAT	TGGACTGGGTAGTATGTGCGTTTGGTGTGTATTGCACGGTTGCGGAGGGTGTAAAAACCTTGATACAGCAACACTGTGAATACGCACACATACAACAACAA	228. Human papillomavirus type 71 isolate Qv23143 complete genome 8 038 bp circular DNA AY330623.1 GI:37622201
205	+	1767146	101	20	-30.91	ACTGTGAATACGCACACATACA	GGTAGTATGTGCGTTTGGTGTGTAT	TGGACTGGGTAGTATGTGCGTTTGGTGTGTATTGCACGGTTGCGGAGGGTGTAAAAACCTTGATACAGCAACACTGTGAATACGCACACATACAACAACAA	229. Human papillomavirus type 71 isolate Qv22945 complete genome 8 031 bp circular DNA AY330622.1 GI:37622193
206	+	1775177	101	20	-30.91	ACTGTGAATACGCACACATACA	GGTAGTATGTGCGTTTGGTGTGTAT	TGGACTGGGTAGTATGTGCGTTTGGTGTGTATTGCACGGTTGCGGAGGGTGTAAAAACCTTGATACAGCAACACTGTGAATACGCACACATACAACAACAA	230. Human papillomavirus type 71 isolate Qv22792 complete genome 8 026 bp circular DNA AY330621.1 GI:37622185
207	+	1783203	101	20	-30.91	ACTGTGAATACGCACACATACA	GGTAGTATGTGCGTTTGGTGTGTAT	TGGACTGGGTAGTATGTGCGTTTGGTGTGTATTGCACGGTTGCGGAGGGTGTAAAAACCTTGATACAGCAACACTGTGAATACGCACACATACAACAACAA	231. Human papillomavirus type 71 isolate Qv21030 complete genome 8 037 bp circular DNA AY330620.1 GI:37622177
208	+	3009202	101	20	-30.91	ACTGTGAATACGCACACATACA	GGTAGTATGTGCGTTTGGTGTGTAT	TGGACTGGGTAGTATGTGCGTTTGGTGTGTATTGCACGGTTGCGGAGGGTGTAAAAACCTTGATACAGCAACACTGTGAATACGCACACATACAACAACAA	389. Human papillomavirus type 71 DNA complete genome 8 017 bp circular DNA AB040456.1 GI:12060351
209	+	1346415	87	208	-23.6	AGCTTAAGTCCTCATACATTGA	GGAAACTTGAATTTTTCTACA	CCTGCTCTAGAGCTTAAGTCCTCATACATTGAGGATGCAGACATGAGTGACATAGGCCTGGGAAACTTGAATTTTTCTACACTGCAG	175. Human papillomavirus type 41 complete genome 7 614 bp circular DNA NC_001354.1 GI:9626041
210	+	724861	115	23	-25.8	GCCCCTGTTCAAATAAAG	TATTTGCACAGCCGCCTGGTCA	ATGAAACACAAGGCCCCTGTTCAAATAAAGTGCCCCCCTCTACTTATTACCTCAAATATAGATGTCAAGGCAGATGATAGGTGGCTATATTTGCACAGCCGCCTGGTCACCTTCC	95. Equinus papillomavirus complete genome 7 613 bp linear DNA AF394740.1 GI:22901192
211	+	732498	115	23	-25.8	GCCCCTGTTCAAATAAAG	TATTTGCACAGCCGCCTGGTCA	ATGAAACACAAGGCCCCTGTTCAAATAAAGTGCCCCCCTCTACTTATTACCTCAAATATAGATGTCAAGGCAGATGATAGGTGGCTATATTTGCACAGCCGCCTGGTCACCTTCC	96. Equus caballus papillomavirus type 1 complete genome 7 610 bp linear DNA AF498323.1 GI:20335004
212	+	1117524	115	23	-25.8	GCCCCTGTTCAAATAAAG	TATTTGCACAGCCGCCTGGTCA	ATGAAACACAAGGCCCCTGTTCAAATAAAGTGCCCCCCTCTACTTATTACCTCAAATATAGATGTCAAGGCAGATGATAGGTGGCTATATTTGCACAGCCGCCTGGTCACCTTCC	146. Equinus papillomavirus complete genome 7 613 bp circular DNA NC_004194.1 GI:23217032
213	+	1148035	115	23	-25.8	GCCCCTGTTCAAATAAAG	TATTTGCACAGCCGCCTGGTCA	ATGAAACACAAGGCCCCTGTTCAAATAAAGTGCCCCCCTCTACTTATTACCTCAAATATAGATGTCAAGGCAGATGATAGGTGGCTATATTTGCACAGCCGCCTGGTCACCTTCC	150. Equus caballus papillomavirus - 1 complete genome 7 610 bp circular DNA NC_003748.1 GI:20428628
214	+	1605649	77	12	-20.1	ACACCTTTGTAGTGACTGG	TCCAGTGACACCGCCAGCACACA	GTGTTGTCCAGTGACACCGCCAGCACACACAGTTATGAGGAGATACCCATGGACACCTTTGTAGTGACTGGGGACAA	208. Macaca fascicularis papillomavirus type 8 Mac70 complete genome 8 001 bp circular DNA EF558842.1 GI:161019524
215	+	376981	96	45	-23.5	AGTGTATGAGCTTAATGATAA	CATTTCCAAATGAGTTTCCAT	GTTTACATTTCCAAATGAGTTTCCATTTGACGAAAACGGAAATCCAGTGTATGAGCTTAATGATAAGAACTGGAAATCCTTTTTCTCAAGGACGTG	50. Human papillomavirus type 16 isolate Amazonian complete genome 7 915 bp circular DNA HM057182.1 GI:296936109
216	+	669767	96	45	-23.5	AGTGTATGAGCTTAATGATAA	CATTTCCAAATGAGTTTCCAT	GTTTACATTTCCAAATGAGTTTCCATTTGACGAAAACGGAAATCCAGTGTATGAGCTTAATGATAAGAACTGGAAATCCTTTTTCTCAAGGACGTG	88. Human papillomavirus type 16 isolate African-1 type complete genome 7 906 bp circular DNA AF536180.1 GI:33330945
217	+	701387	96	45	-23.5	AGTGTATGAGCTTAATGATAA	CATTTCCAAATGAGTTTCCAT	GTTTACATTTCCAAATGAGTTTCCATTTGACGAAAACGGAAATCCAGTGTATGAGCTTAATGATAAGAACTGGAAATCCTTTTTCTCAAGGACGTG	92. Human papillomavirus type 16 variant (African type 1) complete genome 7 908 bp circular DNA AF472508.1 GI:27463075
218	+	2432181	61	610	-18.6	CGTCCTATAAGCAGGGTC	CTGGTCATAGAGGCGGAGCAC	TTTTAAATGAACTGGTCATAGAGGCGGAGCACGCCGTCCTATAAGCAGGGTCATTTGTTGT	315. Sus scrofa papillomavirus type 1 isolate variant b complete genome 7 252 bp circular DNA EF395819.1 GI:151549163
219	+	2608665	119	20	-30.6	GACATTACTTTAATAGGGCA	GTAAATATCCTGATTATC	CTACATGTAAATATCCTGATTATCTAAAAATGTCTGCAGATGCCTATGGGGGTTCTATGTGGTTTTACTTACGCAGGGAACAATTGTTTGCCAGACATTACTTTAATAGGGCAGGTAAT	337. Human papillomavirus type 66 clone Qv25111 complete genome 7 816 bp circular DNA EF177188.1 GI:138374972
220	+	247109	60	24	-24.3	AACCACACGGTCTGGAACC	AGCCGTGTGGGACAGAGAC	GTAAGGGTTAGCCGTGTGGGACAGAGACGAACTATAACCACACGGTCTGGAACCCAAATA	33. Human papillomavirus type 118 clone K2 complete genome 7 597 bp circular DNA GQ246951.1 GI:256807731
221	+	146113	90	31	-23.8	CTTTTACACTGGCGCTTCGGGT	TTCCACGTGTCCATGCAAGGTG	GAGATAATTTTGCTAAAAACTTTTACACTGGCGCTTCGGGTGTACGGGTGTTCCACGTGTCCATGCAAGGTGTTTAGCAAATGTGTTAAA	20. Fringilla coelebs papillomavirus complete genome 7 729 bp circular DNA AY057109.1 GI:21724205
222	+	1134609	90	31	-23.8	CTTTTACACTGGCGCTTCGGGT	TTCCACGTGTCCATGCAAGGTG	GAGATAATTTTGCTAAAAACTTTTACACTGGCGCTTCGGGTGTACGGGTGTTCCACGTGTCCATGCAAGGTGTTTAGCAAATGTGTTAAA	148. Fringilla coelebs papillomavirus complete genome 7 729 bp circular DNA NC_004068.1 GI:21844535
223	+	622430	99	26	-28.4	AGCAAAATATGTAAGAGA	TAGAGATAGTAATGCTAGAGCAT	TACGGTTGCTTACAATTATGCTAGACTGGCTGATAGAGATAGTAATGCTAGAGCATTTTTAGCTCATAATAGTCAAGCAAAATATGTAAGAGAATGTGC	82. Human papillomavirus type 151 complete genome isolate SIBX2 7 386 bp circular DNA FN677756.1 GI:290964861
224	+	693483	96	45	-23.5	AGTGTATGAGCTTAATGATAA	CATTTCCAAATGAGTTTCCAT	GTTTACATTTCCAAATGAGTTTCCATTTGACGAAAACGGAAATCCAGTGTATGAGCTTAATGATAAGAACTGGAAATCCTTTTTCTCAAGGACGTG	91. Human papillomavirus type 16 variant (African type 2) complete genome 7 904 bp circular DNA AF472509.1 GI:27463084
225	+	1070050	67	57	-19.3	CGCTGGAGAGGATCTTGA	AGGCTGATACAGAGTCCATAG	GCGAGGCTGATACAGAGTCCATAGGAACGGAGGACCTGTCCATCAGCGCTGGAGAGGATCTTGAAAC	140. Tursiops truncatus papillomavirus type 2 complete genome 7 866 bp circular DNA NC_008184.1 GI:109390374
226	+	2853479	67	57	-19.3	CGCTGGAGAGGATCTTGA	AGGCTGATACAGAGTCCATAG	GCGAGGCTGATACAGAGTCCATAGGAACGGAGGACCTGTCCATCAGCGCTGGAGAGGATCTTGAAAC	369. Tursiops truncatus papillomavirus type 2 complete genome 7 866 bp linear DNA AY956402.1 GI:77168408
227	+	746704	97	12	-33.9	CAACCAGTTCCTGCGCATCCTGG	AACAATACAGGATGACGCTGCA	TCAACAAACAATACAGGATGACGCTGCAACGGTGCAAGCCCTAAAACGAAAGTTTATGGGAAGCCCAGCAACCAGTTCCTGCGCATCCTGGGTGGAT	98. Human papillomavirus type 84 complete genome 7 948 bp linear DNA AF293960.1 GI:12958167
228	+	3019430	119	15	-32	ACAGTGTAAATATATGTATTGTA	CCAACGTCAAAAGTTTAT	GTTACAATTACATTTGACAGTGCACACCAACGTCAAAAGTTTATTGATACTGTTAAAGTACCATCAAGTGTGACAGTGTCATTGGGTATTATGACAGTGTAAATATATGTATTGTACAT	390. Human papillomavirus type 82 DNA complete genome 7 871 bp circular DNA AB027021.1 GI:6970427
229	+	225840	91	56	-17	GTTCACAGACATTAACAAT	ACCAACGGAGACTACTGCCC	AGTGGTGTTCACAGACATTAACAATGATGACCAACGGAGACTACTGCCCAAGAAATATCTTCCTATTGTGCAAAGTCTATGAACTGGACCT	30. Human papillomavirus type 88 complete genome 7 326 bp circular DNA EF467176.1 GI:149127115
230	+	279201	65	325	-6.7	TTATTTATTATATATTTTT	CTTAGTATATATTATATATA	AAGGCTTAGTATATATTATATATAACTATATTTATTAGTAGATTATTTATTATATATTTTTATAT	37. Human papillomavirus type 1a (3-3) complete genome 7 801 bp linear DNA U06714.1 GI:458704
231	+	1331510	65	325	-6.7	TTATTTATTATATATTTTT	CTTAGTATATATTATATATA	AAGGCTTAGTATATATTATATATAACTATATTTATTAGTAGATTATTTATTATATATTTTTATAT	173. Human papillomavirus - 1 complete genome 7 815 bp circular DNA NC_001356.1 GI:9626063
232	+	435214	74	171	-21.2	AGCAGCTAACATTGATTTGGAAA	TGCTTGCTGTCGAAGTTGT	CGAGTTTGACAAAAAGCAGCTAACATTGATTTGGAAAGACTACTTTGTTTCTGCTTGCTGTCGAAGTTGTTGTG	58. Human papillomavirus RTRX7 complete genome 7 731 bp circular DNA U85660.1 GI:2218078
233	+	1017322	79	57	-25.2	TTGCTTTATTCTGGAGGAG	ACACTGCGCCTCCAGACATTA	GTCCACACTGCGCCTCCAGACATTATGGCAAATAATCCAGGTAGATTGGGGGGGAATTGCTTTATTCTGGAGGAGGCTT	133. Bovine papillomavirus 8 complete genome 7 791 bp linear DNA NC_009752.1 GI:156522770
234	+	1649217	79	57	-25.2	TTGCTTTATTCTGGAGGAG	ACACTGCGCCTCCAGACATTA	GTCCACACTGCGCCTCCAGACATTATGGCAAATAATCCAGGTAGATTGGGGGGGAATTGCTTTATTCTGGAGGAGGCTT	214. Bovine papillomavirus type 8 complete genome 7 791 bp linear DNA DQ098913.1 GI:89034256
235	+	2744129	79	57	-25.2	TTGCTTTATTCTGGAGGAG	ACACTGCGCCTCCAGACATTA	GTCCACACTGCGCCTCCAGACATTATGGCAAATAATCCAGGTAGATTGGGGGGGAATTGCTTTATTCTGGAGGAGGCTT	355. Bovine papillomavirus type 8-EB complete genome 7 773 bp linear DNA DQ098917.1 GI:89034263
236	+	589548	72	533	-15.92	GATATGTTTGATATAGGCTTTG	AAATATTAATAACAAAGCAC	GATGGAGATATGTTTGATATAGGCTTTGGAAATATTAATAACAAAGCACTATCTTATAACAAGTCAGATGTT	77. Human papillomavirus type 122 complete genome 7 397 bp circular DNA GQ845444.1 GI:296495852
237	+	236584	91	45	-21.4	AGTGTATGAGCTTAATGATAA	TTCCTAATGAGTTTCCATTTGACG	ACATTTCCTAATGAGTTTCCATTTGACGAAAACGGAAATCCAGTGTATGAGCTTAATGATAAGAACTGGAAATCCTTTTTCTCAAGGACGT	32. Human papillomavirus type 16 complete genome 7 963 bp circular DNA FJ006723.1 GI:196170262
238	+	259642	91	45	-21.4	AGTGTATGAGCTTAATGATAA	TTCCTAATGAGTTTCCATTTGACG	ACATTTCCTAATGAGTTTCCATTTGACGAAAACGGAAATCCAGTGTATGAGCTTAATGATAAGAACTGGAAATCCTTTTTCTCAAGGACGT	35. Human papillomavirus type 16 complete genome 7 905 bp circular DNA NC_001526.2 GI:310698439
239	+	677677	91	45	-21.4	AGTGTATGAGCTTAATGATAA	TTCCTAATGAGTTTCCATTTGACG	ACATTTCCTAATGAGTTTCCATTTGACGAAAACGGAAATCCAGTGTATGAGCTTAATGATAAGAACTGGAAATCCTTTTTCTCAAGGACGT	89. Human papillomavirus type 16 isolate European German 131 type complete genome 7 904 bp circular DNA AF536179.1 GI:33330936
240	+	772020	91	45	-21.4	AGTGTATGAGCTTAATGATAA	TTCCTAATGAGTTTCCATTTGACG	ACATTTCCTAATGAGTTTCCATTTGACGAAAACGGAAATCCAGTGTATGAGCTTAATGATAAGAACTGGAAATCCTTTTTCTCAAGGACGT	101. Human papillomavirus type 16 isolate 16W12E complete genome 7 904 bp circular DNA AF125673.1 GI:4927719
241	+	803662	91	45	-21.4	AGTGTATGAGCTTAATGATAA	TTCCTAATGAGTTTCCATTTGACG	ACATTTCCTAATGAGTTTCCATTTGACGAAAACGGAAATCCAGTGTATGAGCTTAATGATAAGAACTGGAAATCCTTTTTCTCAAGGACGT	105. Human papillomavirus type 16 East Asian type complete genome 7 905 bp linear DNA AF534061.1 GI:33330060
242	+	1374045	91	45	-21.4	AGTGTATGAGCTTAATGATAA	TTCCTAATGAGTTTCCATTTGACG	ACATTTCCTAATGAGTTTCCATTTGACGAAAACGGAAATCCAGTGTATGAGCTTAATGATAAGAACTGGAAATCCTTTTTCTCAAGGACGT	179. Human papillomavirus type 16 strain CU7 complete genome 7 905 bp circular DNA FJ610152.1 GI:242347743
243	+	1381950	91	45	-21.4	AGTGTATGAGCTTAATGATAA	TTCCTAATGAGTTTCCATTTGACG	ACATTTCCTAATGAGTTTCCATTTGACGAAAACGGAAATCCAGTGTATGAGCTTAATGATAAGAACTGGAAATCCTTTTTCTCAAGGACGT	180. Human papillomavirus type 16 strain CU6 complete genome 7 906 bp circular DNA FJ610151.1 GI:242347734
244	+	1389856	91	45	-21.4	AGTGTATGAGCTTAATGATAA	TTCCTAATGAGTTTCCATTTGACG	ACATTTCCTAATGAGTTTCCATTTGACGAAAACGGAAATCCAGTGTATGAGCTTAATGATAAGAACTGGAAATCCTTTTTCTCAAGGACGT	181. Human papillomavirus type 16 strain CU5 complete genome 7 905 bp circular DNA FJ610150.1 GI:242347725
245	+	1397761	91	45	-21.4	AGTGTATGAGCTTAATGATAA	TTCCTAATGAGTTTCCATTTGACG	ACATTTCCTAATGAGTTTCCATTTGACGAAAACGGAAATCCAGTGTATGAGCTTAATGATAAGAACTGGAAATCCTTTTTCTCAAGGACGT	182. Human papillomavirus type 16 strain CU4 complete genome 7 906 bp circular DNA FJ610149.1 GI:242347716
246	+	1405667	91	45	-21.4	AGTGTATGAGCTTAATGATAA	TTCCTAATGAGTTTCCATTTGACG	ACATTTCCTAATGAGTTTCCATTTGACGAAAACGGAAATCCAGTGTATGAGCTTAATGATAAGAACTGGAAATCCTTTTTCTCAAGGACGT	183. Human papillomavirus type 16 strain CU3 complete genome 7 906 bp circular DNA FJ610148.1 GI:242347707
247	+	1413573	91	45	-21.4	AGTGTATGAGCTTAATGATAA	TTCCTAATGAGTTTCCATTTGACG	ACATTTCCTAATGAGTTTCCATTTGACGAAAACGGAAATCCAGTGTATGAGCTTAATGATAAGAACTGGAAATCCTTTTTCTCAAGGACGT	184. Human papillomavirus type 16 strain CU2 complete genome 7 906 bp circular DNA FJ610147.1 GI:242347698
248	+	1421479	91	45	-21.4	AGTGTATGAGCTTAATGATAA	TTCCTAATGAGTTTCCATTTGACG	ACATTTCCTAATGAGTTTCCATTTGACGAAAACGGAAATCCAGTGTATGAGCTTAATGATAAGAACTGGAAATCCTTTTTCTCAAGGACGT	185. Human papillomavirus type 16 strain CU1 complete genome 7 906 bp circular DNA FJ610146.1 GI:242347689
249	+	1712776	91	45	-21.4	AGTGTATGAGCTTAATGATAA	TTCCTAATGAGTTTCCATTTGACG	ACATTTCCTAATGAGTTTCCATTTGACGAAAACGGAAATCCAGTGTATGAGCTTAATGATAAGAACTGGAAATCCTTTTTCTCAAGGACGT	222. Human papillomavirus type 16 isolate Qv17722E complete genome 7 906 bp circular DNA AY686584.1 GI:56463023
250	+	1720682	91	45	-21.4	AGTGTATGAGCTTAATGATAA	TTCCTAATGAGTTTCCATTTGACG	ACATTTCCTAATGAGTTTCCATTTGACGAAAACGGAAATCCAGTGTATGAGCTTAATGATAAGAACTGGAAATCCTTTTTCTCAAGGACGT	223. Human papillomavirus type 16 isolate Qv18158E complete genome 7 907 bp circular DNA AY686583.1 GI:56463014
251	+	1736496	91	45	-21.4	AGTGTATGAGCTTAATGATAA	TTCCTAATGAGTTTCCATTTGACG	ACATTTCCTAATGAGTTTCCATTTGACGAAAACGGAAATCCAGTGTATGAGCTTAATGATAAGAACTGGAAATCCTTTTTCTCAAGGACGT	225. Human papillomavirus type 16 isolate Qv15521E complete genome 7 906 bp circular DNA AY686581.1 GI:56462996
252	+	1744402	91	45	-21.4	AGTGTATGAGCTTAATGATAA	TTCCTAATGAGTTTCCATTTGACG	ACATTTCCTAATGAGTTTCCATTTGACGAAAACGGAAATCCAGTGTATGAGCTTAATGATAAGAACTGGAAATCCTTTTTCTCAAGGACGT	226. Human papillomavirus type 16 isolate Qv16936E complete genome 7 906 bp circular DNA AY686580.1 GI:56462987
253	+	2000158	91	45	-21.4	AGTGTATGAGCTTAATGATAA	TTCCTAATGAGTTTCCATTTGACG	ACATTTCCTAATGAGTTTCCATTTGACGAAAACGGAAATCCAGTGTATGAGCTTAATGATAAGAACTGGAAATCCTTTTTCTCAAGGACGT	259. Human papillomavirus type 16 (HPV16) complete genome 7 904 bp circular DNA K02718.1 GI:333031
254	+	2738021	91	45	-21.4	AGTGTATGAGCTTAATGATAA	TTCCTAATGAGTTTCCATTTGACG	ACATTTCCTAATGAGTTTCCATTTGACGAAAACGGAAATCCAGTGTATGAGCTTAATGATAAGAACTGGAAATCCTTTTTCTCAAGGACGT	354. Human papillomavirus type 16 clone 114/K complete genome 7 906 bp circular DNA EU118173.1 GI:157087542
255	+	2586684	117	27	-28.5	AGGTTTCTTTTAATTGTTG	CGAAATGGGTTTAGGACCG	GCTAAAACAGGTTTCTTTTAATTGTTGAAAGTTTCAATCATACTTTATTATATTGGGAGTAACCGAAATGGGTTTAGGACCGAAAACGGTACATATAAAAGGCAGCCTGTTGTGCCT	334. Human papillomavirus type 66 clone Qv218 complete genome 7 816 bp circular DNA EF177191.1 GI:138375030
256	+	2594500	117	27	-28.5	AGGTTTCTTTTAATTGTTG	CGAAATGGGTTTAGGACCG	GCTAAAACAGGTTTCTTTTAATTGTTGAAAGTTTCAATCATACTTTATTATATTGGGAGTAACCGAAATGGGTTTAGGACCGAAAACGGTACATATAAAAGGCAGCCTGTTGTGCCT	335. Human papillomavirus type 66 clone Qv11088 complete genome 7 816 bp circular DNA EF177190.1 GI:138375013
257	+	2602316	117	27	-28.5	AGGTTTCTTTTAATTGTTG	CGAAATGGGTTTAGGACCG	GCTAAAACAGGTTTCTTTTAATTGTTGAAAGTTTCAATCATACTTTATTATATTGGGAGTAACCGAAATGGGTTTAGGACCGAAAACGGTACATATAAAAGGCAGCCTGTTGTGCCT	336. Human papillomavirus type 66 clone Qv24220 complete genome 7 816 bp circular DNA EF177189.1 GI:138374994
258	+	2610132	117	27	-28.5	AGGTTTCTTTTAATTGTTG	CGAAATGGGTTTAGGACCG	GCTAAAACAGGTTTCTTTTAATTGTTGAAAGTTTCAATCATACTTTATTATATTGGGAGTAACCGAAATGGGTTTAGGACCGAAAACGGTACATATAAAAGGCAGCCTGTTGTGCCT	337. Human papillomavirus type 66 clone Qv25111 complete genome 7 816 bp circular DNA EF177188.1 GI:138374972
259	+	2617948	117	27	-28.5	AGGTTTCTTTTAATTGTTG	CGAAATGGGTTTAGGACCG	GCTAAAACAGGTTTCTTTTAATTGTTGAAAGTTTCAATCATACTTTATTATATTGGGAGTAACCGAAATGGGTTTAGGACCGAAAACGGTACATATAAAAGGCAGCCTGTTGTGCCT	338. Human papillomavirus type 66 clone Qv25260 complete genome 7 816 bp circular DNA EF177187.1 GI:138374954
260	+	2625772	117	27	-28.5	AGGTTTCTTTTAATTGTTG	CGAAATGGGTTTAGGACCG	GCTAAAACAGGTTTCTTTTAATTGTTGAAAGTTTCAATCATACTTTATTATATTGGGAGTAACCGAAATGGGTTTAGGACCGAAAACGGTACATATAAAAGGCAGCCTGTTGTGCCT	339. Human papillomavirus type 66 clone Qv25662 complete genome 7 824 bp circular DNA EF177186.1 GI:138374933
261	+	2633596	117	27	-28.5	AGGTTTCTTTTAATTGTTG	CGAAATGGGTTTAGGACCG	GCTAAAACAGGTTTCTTTTAATTGTTGAAAGTTTCAATCATACTTTATTATATTGGGAGTAACCGAAATGGGTTTAGGACCGAAAACGGTACATATAAAAGGCAGCCTGTTGTGCCT	340. Human papillomavirus type 66 clone Qv25696 complete genome 7 824 bp circular DNA EF177185.1 GI:138374911
262	+	2641412	117	27	-28.5	AGGTTTCTTTTAATTGTTG	CGAAATGGGTTTAGGACCG	GCTAAAACAGGTTTCTTTTAATTGTTGAAAGTTTCAATCATACTTTATTATATTGGGAGTAACCGAAATGGGTTTAGGACCGAAAACGGTACATATAAAAGGCAGCCTGTTGTGCCT	341. Human papillomavirus type 66 clone Qv26488 complete genome 7 816 bp circular DNA EF177184.1 GI:138374884
263	+	2649228	117	27	-28.5	AGGTTTCTTTTAATTGTTG	CGAAATGGGTTTAGGACCG	GCTAAAACAGGTTTCTTTTAATTGTTGAAAGTTTCAATCATACTTTATTATATTGGGAGTAACCGAAATGGGTTTAGGACCGAAAACGGTACATATAAAAGGCAGCCTGTTGTGCCT	342. Human papillomavirus type 66 clone Qv35854 complete genome 7 816 bp circular DNA EF177182.1 GI:138374869
264	+	602609	86	18	-26.8	CAGCAAGTAGGTGCAGCAAC	AATAACAGGAGAGGCATCTCT	CGCCAATAACAGGAGAGGCATCTCTTGCTGACCATGTTTTAGTGTTTGAAGGATCCGGAGGTCAGCAAGTAGGTGCAGCAACAGAA	79. Human papillomavirus type 120 complete genome 7 304 bp circular DNA GQ845442.1 GI:296495836
265	+	1675705	86	18	-26.8	CAGCAAGTAGGTGCAGCAAC	AATAACAGGAGAGGCATCTCT	CGCCAATAACAGGAGAGGCATCTCTTGCTGACCATGTTTTAGTGTTTGAAGGATCCGGAGGTCAGCAAGTAGGTGCAGCAACAGAA	217. Human papillomavirus SIBX-3a complete genome isolate SIBX-3a 7 304 bp circular DNA FN598907.1 GI:270119448
266	+	903290	57	1215	-16.1	CTTCAGTAGATCAGGGAAAT	TCTCTGATCTAGTAGACAA	AGAGTGATATCTCTGATCTAGTAGACAATGCTTCAGTAGATCAGGGAAATTCCCTGC	118. Canine papillomavirus 6 complete genome 8 242 bp circular DNA NC_013237.1 GI:258611059
267	+	1522174	57	1215	-16.1	CTTCAGTAGATCAGGGAAAT	TCTCTGATCTAGTAGACAA	AGAGTGATATCTCTGATCTAGTAGACAATGCTTCAGTAGATCAGGGAAATTCCCTGC	198. Canine papillomavirus 6 isolate Zurich complete genome 8 242 bp circular DNA FJ492744.1 GI:255683772
268	+	160336	132	23	-23.01	GGTGACAGAGTATATTTTAC	ATTATGAAAATACAACTATTG	ATGCAAATGGATTGTATTATGATGAAATTAATGGTGACAGAGTATATTTTACATTGTTTGAGGCAGATTCAACAAAATATGGATTAACGGGAGAATGGACTGTGCATTATGAAAATACAACTATTGTGTCCT	22. Human papillomavirus type 112 complete genome 7 227 bp circular DNA EU541442.1 GI:189003650
269	+	898397	132	23	-23.01	GGTGACAGAGTATATTTTAC	ATTATGAAAATACAACTATTG	ATGCAAATGGATTGTATTATGATGAAATTAATGGTGACAGAGTATATTTTACATTGTTTGAGGCAGATTCAACAAAATATGGATTAACGGGAGAATGGACTGTGCATTATGAAAATACAACTATTGTGTCCT	117. Human papillomavirus type 112 complete genome 7 227 bp circular DNA NC_012486.1 GI:225927568
270	+	158106	67	48	-11.2	TGCTCTAAGGACAGACTTCGC	AAGGTACAGATGATTCTATTG	TCGCTGCTCTAAGGACAGACTTCGCCATGGCAGAACTTCCTAAAGGTACAGATGATTCTATTGAAAA	22. Human papillomavirus type 112 complete genome 7 227 bp circular DNA EU541442.1 GI:189003650
271	+	896167	67	48	-11.2	TGCTCTAAGGACAGACTTCGC	AAGGTACAGATGATTCTATTG	TCGCTGCTCTAAGGACAGACTTCGCCATGGCAGAACTTCCTAAAGGTACAGATGATTCTATTGAAAA	117. Human papillomavirus type 112 complete genome 7 227 bp circular DNA NC_012486.1 GI:225927568
272	+	2593033	119	19	-27	GACATTACTTTAATAGGGCA	GTAAATATCCTGATTATC	CTACATGTAAATATCCTGATTATCTAAAAATGTCTGCAGATGCCTATGGGGATTCTATGTGGTTTTACTTACGCAGGGAACAATTGTTTGCCAGACATTACTTTAATAGGGCAGGTAAT	335. Human papillomavirus type 66 clone Qv11088 complete genome 7 816 bp circular DNA EF177190.1 GI:138375013
273	+	2600849	119	19	-27	GACATTACTTTAATAGGGCA	GTAAATATCCTGATTATC	CTACATGTAAATATCCTGATTATCTAAAAATGTCTGCAGATGCCTATGGGGATTCTATGTGGTTTTACTTACGCAGGGAACAATTGTTTGCCAGACATTACTTTAATAGGGCAGGTAAT	336. Human papillomavirus type 66 clone Qv24220 complete genome 7 816 bp circular DNA EF177189.1 GI:138374994
274	+	2616481	119	19	-27	GACATTACTTTAATAGGGCA	GTAAATATCCTGATTATC	CTACATGTAAATATCCTGATTATCTAAAAATGTCTGCAGATGCCTATGGGGATTCTATGTGGTTTTACTTACGCAGGGAACAATTGTTTGCCAGACATTACTTTAATAGGGCAGGTAAT	338. Human papillomavirus type 66 clone Qv25260 complete genome 7 816 bp circular DNA EF177187.1 GI:138374954
275	+	2647761	119	19	-27	GACATTACTTTAATAGGGCA	GTAAATATCCTGATTATC	CTACATGTAAATATCCTGATTATCTAAAAATGTCTGCAGATGCCTATGGGGATTCTATGTGGTTTTACTTACGCAGGGAACAATTGTTTGCCAGACATTACTTTAATAGGGCAGGTAAT	342. Human papillomavirus type 66 clone Qv35854 complete genome 7 816 bp circular DNA EF177182.1 GI:138374869
276	+	2655577	119	19	-27	GACATTACTTTAATAGGGCA	GTAAATATCCTGATTATC	CTACATGTAAATATCCTGATTATCTAAAAATGTCTGCAGATGCCTATGGGGATTCTATGTGGTTTTACTTACGCAGGGAACAATTGTTTGCCAGACATTACTTTAATAGGGCAGGTAAT	343. Human papillomavirus type 66 clone Qv26740 complete genome 7 818 bp circular DNA EF177183.1 GI:138374843
277	+	1825275	82	39	-24	TGCTGTACTAGAGGTGCGACCA	ACCTCTCTTTCAGCAGTACTCAC	ACCGGATGATATTGCTGTACTAGAGGTGCGACCAACAGAGCATAGCAGAGCCCACCTCTCTTTCAGCAGTACTCACCCTAAT	236. ovine papillomavirus 2 complete genome 7 758 bp circular DNA U83595.1 GI:1813787
278	+	1982920	67	60	-20.1	TAGCAGCGTGAGCTTATGTGTT	GTCCACGTTTAAAAGCTATTTG	CCACTTAGCAGCGTGAGCTTATGTGTTAATAATAACATAAGTCCACGTTTAAAAGCTATTTGCATTG	257. Human papillomavirus type 35 complete genome 7 851 bp circular DNA M74117.1 GI:333050
279	+	2063425	70	66	-11.4	ATTAAATTACCATATGGTGTAG	ATGGACAATTTGATGATTTATA	TGTTTAGAAAAGATTAAATTACCATATGGTGTAGAATGGTCCTATGGACAATTTGATGATTTATAAATTT	267. Human papillomavirus type 100 complete genome 7 380 bp circular DNA FM955839.1 GI:238623442
280	+	1693703	82	61	-24.92	CATCGTCCACCCCACCAGCCACAAAG	TGTTGCTGCTGTGGGTTG	CACCATCGTCCACCCCACCAGCCACAAAGCGTAAACGGTCCAAGCGTTCCTAACTGTGTTGCTGCTGTGGGTTGGGTGTACC	219. Human papillomavirus type 106 complete genome 8 035 bp circular DNA DQ080082.1 GI:71726710
281	+	1101014	100	35	-19.7	ATTATTTAGAAAAGTTAAATATTT	AGAATCTCGCAGTGGCAG	AAATAGAATCTCGCAGTGGCAGTTTACTTTGTTGTATTGTTGTTAGATGCCAGTTTTGTTTGCGACTGTTAGATTATTTAGAAAAGTTAAATATTTGTGG	144. Human papillomavirus type 96 complete genome 7 438 bp circular DNA NC_005134.2 GI:50253426
282	+	2815403	100	35	-19.7	ATTATTTAGAAAAGTTAAATATTT	AGAATCTCGCAGTGGCAG	AAATAGAATCTCGCAGTGGCAGTTTACTTTGTTGTATTGTTGTTAGATGCCAGTTTTGTTTGCGACTGTTAGATTATTTAGAAAAGTTAAATATTTGTGG	364. Human papillomavirus type 96 complete genome 7 438 bp circular DNA AY382779.2 GI:50236486
283	+	2426623	113	34	-21.6	ACAAAGCTCCTTTGCAAA	TTCCACCTTTAATGATAACATC	TAAAACACAAAGCTCCTTTGCAAATACAATTTCCACCTTTAATGATAACATCTAATATAGATATTAATAAAGAAGATAGATATAGGTATTTGCAAAGTAGAATCATGTCATTT	314. Human papillomavirus FA75/KI88-03 complete genome 7 401 bp circular DNA EU410347.1 GI:186461186
284	+	2949129	73	16	-31.1	AGGGCGGCAGCCCGACACTGC	CAGTGCAGGCGCCGCCTTGCA	CCCCAGTGCAGGCGCCGCCTTGCAAGCGACAGCGAGTCAACCGGGACGGAGGGCGGCAGCCCGACACTGCACC	381. Human papillomavirus type 81 complete genome 8 070 bp circular DNA AJ620209.1 GI:40804509
285	+	1362346	73	141	-15.8	AGTATAGTAGACATGTGGAAGA	CAGTTTATTTTTCAATTGTGTAC	TAAACAGTATAGTAGACATGTGGAAGAGTATGATTTACAGTTTATTTTTCAATTGTGTACTATTACTTTATCT	177. Human papillomavirus type 97 isolate 624 complete genome 7 843 bp circular DNA EF436229.1 GI:126738383
286	+	1701064	73	141	-15.8	AGTATAGTAGACATGTGGAAGA	CAGTTTATTTTTCAATTGTGTAC	TAAACAGTATAGTAGACATGTGGAAGAGTATGATTTACAGTTTATTTTTCAATTGTGTACTATTACTTTATCT	220. Human papillomavirus type 97 complete genome 7 843 bp circular DNA DQ080080.1 GI:71726694
287	+	2195897	73	141	-15.8	AGTATAGTAGACATGTGGAAGA	CAGTTTATTTTTCAATTGTGTAC	TAAACAGTATAGTAGACATGTGGAAGAGTATGATTTACAGTTTATTTTTCAATTGTGTACTATTACTTTATCT	284. Human papillomavirus type 97 isolate W15189 complete genome 7 843 bp circular DNA EF202168.1 GI:145968379
288	+	1191809	69	37	-18.9	ATAGAGACGTGACAACCG	ATAGTTGCCAACAATTATTAG	AAAACGGTTGCCTCTATCTAATAATAGTTGCCAACAATTATTAGACATAGAGACGTGACAACCGACTAC	155. Human papillomavirus type 60 complete genome 7 313 bp linear DNA NC_001693.1 GI:9628566
289	+	1316314	67	63	-11.4	ATCTCAAAATTGAGCTAA	CCAAATTATTATATAATC	TGAGCCAAATTATTATATAATCGTTCTTAATCTCAAAATTGAGCTAATTATATAAGATTTGCAAACG	171. Human papillomavirus type 4 complete genome 7 353 bp circular DNA NC_001457.1 GI:9626597
290	+	2937378	67	63	-11.4	ATCTCAAAATTGAGCTAA	CCAAATTATTATATAATC	TGAGCCAAATTATTATATAATCGTTCTTAATCTCAAAATTGAGCTAATTATATAAGATTTGCAAACG	379. Human papillomavirus type 4 complete genome 7 353 bp linear DNA X70827.1 GI:312084
291	+	1072123	69	25	-25.21	CCTGCACATGTGTCAGAAAGT	GGACATGTAAAGGTGGGCCAC	AGACGTAACGGACATGTAAAGGTGGGCCACCAGATGGTCCCACCTGCACATGTGTCAGAAAGTAGTGCA	140. Tursiops truncatus papillomavirus type 2 complete genome 7 866 bp circular DNA NC_008184.1 GI:109390374
292	+	2855552	69	25	-25.21	CCTGCACATGTGTCAGAAAGT	GGACATGTAAAGGTGGGCCAC	AGACGTAACGGACATGTAAAGGTGGGCCACCAGATGGTCCCACCTGCACATGTGTCAGAAAGTAGTGCA	369. Tursiops truncatus papillomavirus type 2 complete genome 7 866 bp linear DNA AY956402.1 GI:77168408
293	+	919449	56	349	-23.4	TCAGGCATCTGTGGAGAGCGCA	ACTGCAGAACTCCAGGAT	TTAGTCAGGCATCTGTGGAGAGCGCAGTGTAGACACTGCAGAACTCCAGGATGTTA	120. Rattus norvegicus papillomavirus 1 EES-2009 complete genome 7 378 bp circular DNA NC_013196.1 GI:257136426
294	+	1514903	56	349	-23.4	TCAGGCATCTGTGGAGAGCGCA	ACTGCAGAACTCCAGGAT	TTAGTCAGGCATCTGTGGAGAGCGCAGTGTAGACACTGCAGAACTCCAGGATGTTA	197. Rattus norvegicus papillomavirus 1 EES-2009 complete genome 7 378 bp circular DNA GQ180114.1 GI:255762023
295	+	358076	58	50	-22.13	GCGCCTCAAAATAAAATC	GTCTTGACGCCAGCTGTGG	TCCCTGCAGCTGGCGCCTCAAAATAAAATCCAGACGTCTTGACGCCAGCTGTGGAAAA	47. Ovine papillomavirus 1 complete genome 7 761 bp circular DNA U83594.1 GI:1813785
296	+	1184007	58	50	-22.13	GCGCCTCAAAATAAAATC	GTCTTGACGCCAGCTGTGG	TCCCTGCAGCTGGCGCCTCAAAATAAAATCCAGACGTCTTGACGCCAGCTGTGGAAAA	154. Ovine papillomavirus - 1 complete genome 7 761 bp circular DNA NC_001789.1 GI:9629249
297	+	1316040	55	232	-16	ATAAAGATTTGTCTTTTTGGGTT	CTGCAACTGAAAAAGAAG	ACCCCTGCAACTGAAAAAGAAGATCCATATAAAGATTTGTCTTTTTGGGTTGTTG	171. Human papillomavirus type 4 complete genome 7 353 bp circular DNA NC_001457.1 GI:9626597
298	+	2937104	55	232	-16	ATAAAGATTTGTCTTTTTGGGTT	CTGCAACTGAAAAAGAAG	ACCCCTGCAACTGAAAAAGAAGATCCATATAAAGATTTGTCTTTTTGGGTTGTTG	379. Human papillomavirus type 4 complete genome 7 353 bp linear DNA X70827.1 GI:312084
299	+	1302943	61	26	-21.4	TATCAGATCTATTAGACGATAC	TTTAATAGATCTGAAAGT	ATAATTCATTGTTTAATAGATCTGAAAGTGACATATCAGATCTATTAGACGATACGCAGCA	170. Human papillomavirus type 63 complete genome 7 348 bp circular DNA NC_001458.1 GI:9626605
300	+	2924007	61	26	-21.4	TATCAGATCTATTAGACGATAC	TTTAATAGATCTGAAAGT	ATAATTCATTGTTTAATAGATCTGAAAGTGACATATCAGATCTATTAGACGATACGCAGCA	378. Human papillomavirus type 63 complete genome 7 348 bp linear DNA X70828.1 GI:312092
301	+	1899068	63	26	-14.2	GTTGCAGCCGTTGGCAGAT	ACTAAAATTGCTTTAATAG	AAATTATAAAAGTAATTTTTGGTTGCAGCCGTTGGCAGATACTAAAATTGCTTTAATAGATGA	246. Human papillomavirus type 37 complete genome 7 421 bp linear DNA U31786.1 GI:1020226
302	+	783892	88	21	-20.8	TAGTAATATTTATTTTAA	ACTCCCAGTGGCTCACTTGTG	TGTTTCTAGTAATATTTATTTTAATACTCCCAGTGGCTCACTTGTGTCTTCTGAGGCCCAGTTGTTTAATAAACCTTACTGGTTACAC	102. Common chimpanzee papillomavirus 1 complete genome 7 889 bp linear DNA AF020905.1 GI:2454637
303	+	1175448	88	21	-20.8	TAGTAATATTTATTTTAA	ACTCCCAGTGGCTCACTTGTG	TGTTTCTAGTAATATTTATTTTAATACTCCCAGTGGCTCACTTGTGTCTTCTGAGGCCCAGTTGTTTAATAAACCTTACTGGTTACAC	153. Common chimpanzee papillomavirus 1 complete genome 7 889 bp linear DNA NC_001838.1 GI:9629720
304	+	728041	66	20	-14	TTTTCAGAGTAATTCTTCCAA	CCCAACAAATTTGCTCTTC	TCTGCAAATCAGTTCCGGGTTTTCAGAGTAATTCTTCCAAACCCCAACAAATTTGCTCTTCCTGAT	95. Equinus papillomavirus complete genome 7 613 bp linear DNA AF394740.1 GI:22901192
305	+	1120704	66	20	-14	TTTTCAGAGTAATTCTTCCAA	CCCAACAAATTTGCTCTTC	TCTGCAAATCAGTTCCGGGTTTTCAGAGTAATTCTTCCAAACCCCAACAAATTTGCTCTTCCTGAT	146. Equinus papillomavirus complete genome 7 613 bp circular DNA NC_004194.1 GI:23217032
306	+	1468722	75	43	-19.1	AGTGTATGAGCTTAATGATAA	ATTTGACGAAAACGGAAATC	TTCTATTTGACGAAAACGGAAATCCAGTGTATGAGCTTAATGATAAGAACTGGAAATCCTTTTTCTCAAGGACGT	191. Human papillomavirus type 16 isolate LZcc11-16 complete genome 7 904 bp circular DNA EU918764.1 GI:218931404
307	+	11978	50	35	-16.6	GAAGCGGCTACGTGCCCCTA	TTCACGTCCCGCATCCAT	CGGAAGAAGCGGCTACGTGCCCCTAGGTTCACGTCCCGCATCCATTCCCG	2. Rhesus monkey papillomavirus complete genome 8 028 bp circular DNA NC_001678.1 GI:9628445
308	+	363278	50	35	-16.6	GAAGCGGCTACGTGCCCCTA	TTCACGTCCCGCATCCAT	CGGAAGAAGCGGCTACGTGCCCCTAGGTTCACGTCCCGCATCCATTCCCG	48. Rhesus papillomavirus type 1 complete genome 8 028 bp linear DNA M60184.1 GI:1019918
309	+	1911653	88	22	-16.6	TTGGTACAGATTTATAAACTTT	TAAGTATAACTCTACCAAGGG	CGTTTTTGGTACAGATTTATAAACTTTTACACAGTATTCAAGGAATGTTTGTTTACTCTGACTAAGTATAACTCTACCAAGGGAACCG	247. Human papillomavirus type 36 complete genome 7 722 bp linear DNA U31785.1 GI:1020218
310	+	583767	70	68	-14.3	AGAAATTAGATTTAGTAGAAA	GTAGTAAGGTGTCAATATT	ATAGTAGTAAGGTGTCAATATTGTCTAAAGAAATTAGATTTAGTAGAAAAATTATCAACTTGCTACAAAC	77. Human papillomavirus type 122 complete genome 7 397 bp circular DNA GQ845444.1 GI:296495852
311	+	439121	94	34	-15.19	GCTTTGCTACTAACACCA	TAGTTTAACATTTTTTTACTTTTTT	CATTGCTTTGCTACTAACACCACTAACATTACAGAAATAGTATAGTTTAACATTTTTTTACTTTTTTATTGCTATGGTGCGTGCTAAGCGGGTC	58. Human papillomavirus RTRX7 complete genome 7 731 bp circular DNA U85660.1 GI:2218078
312	+	1189387	63	33	-11.1	TGAAAACACGAAGTGGAC	GAAAGTTCACTTTTATTTTGAT	AACAATGAAAACACGAAGTGGACTAACTATTGGTCAGAAAGTTCACTTTTATTTTGATATTAG	155. Human papillomavirus type 60 complete genome 7 313 bp linear DNA NC_001693.1 GI:9628566
313	+	1857012	63	33	-11.1	TGAAAACACGAAGTGGAC	GAAAGTTCACTTTTATTTTGAT	AACAATGAAAACACGAAGTGGACTAACTATTGGTCAGAAAGTTCACTTTTATTTTGATATTAG	240. Human papillomavirus type 60 complete genome 7 313 bp linear DNA U31792.1 GI:1020274
314	+	735671	63	18	-14.6	CAAACCCCAACAAATTTG	TCTGCAAATCAGTTTCGGGTTT	GGTGTCTGCAAATCAGTTTCGGGTTTTCAGAGTGATTCTTCCAAACCCCAACAAATTTGCTCT	96. Equus caballus papillomavirus type 1 complete genome 7 610 bp linear DNA AF498323.1 GI:20335004
315	+	1151208	63	18	-14.6	CAAACCCCAACAAATTTG	TCTGCAAATCAGTTTCGGGTTT	GGTGTCTGCAAATCAGTTTCGGGTTTTCAGAGTGATTCTTCCAAACCCCAACAAATTTGCTCT	150. Equus caballus papillomavirus - 1 complete genome 7 610 bp circular DNA NC_003748.1 GI:20428628
316	+	1033216	55	55	-12.4	TAATCATAGAAGTACATTAGCT	ATTGTTCTTCTATAAGAAGGTAC	CGCCTAATCATAGAAGTACATTAGCTGCATTGTTCTTCTATAAGAAGGTACTGTT	135. Mastomys coucha papillomavirus 2 complete genome 7 522 bp circular DNA NC_008519.1 GI:116536728
317	+	2862326	55	55	-12.4	TAATCATAGAAGTACATTAGCT	ATTGTTCTTCTATAAGAAGGTAC	CGCCTAATCATAGAAGTACATTAGCTGCATTGTTCTTCTATAAGAAGGTACTGTT	370. Mastomys coucha papillomavirus 2 complete genome 7 522 bp circular DNA DQ664501.1 GI:110225453
318	+	1814897	79	17	-20.5	TCCTTGCTGCCTTTAAGTCTTT	GCCTATAGTAAAGTTTTTAAGG	TGGAAGCCTATAGTAAAGTTTTTAAGGCATCAGGGGGTAGAGTTCGTGTCATTCCTTGCTGCCTTTAAGTCTTTTTTAA	235. Human papillomavirus type 57b complete genome 7 868 bp linear DNA U37537.1 GI:1845202
319	+	1491911	82	288	-16.3	AACACAGTTTAGCCTTTCA	AACGCCTGACTGGATTGTAA	GAGAAACGCCTGACTGGATTGTAAGGCAAACAGTGATTGGACATGCAATGGGAGAAACACAGTTTAGCCTTTCAGTATTAGT	194. Human papillomavirus type 114 complete genome 8 069 bp circular DNA GQ244463.1 GI:289656451
320	+	95169	90	36	-16.3	TACCTCTAGAAGAAATCTAAGT	AAGTATTTGTTCCTGATGTAG	TTAACTACCTCTAGAAGAAATCTAAGTATGACTATGCCTACCATACCACCAGGTATTGCTTTAAAAGTATTTGTTCCTGATGTAGGAAAT	13. Human papillomavirus type 133 complete genome 7 358 bp circular DNA GU117633.1 GI:312451813
321	+	1762923	84	20	-26.8	GTTTAGGACAAAAATCTACCC	TAGTGGTAAACAAATAGGGGCG	AGTCGTTTAGGACAAAAATCTACCCCTCGCACCCGTAGTGGTAAACAAATAGGGGCGCGGGTACATTTTTATCATGACATTAGC	228. Human papillomavirus type 71 isolate Qv23143 complete genome 8 038 bp circular DNA AY330623.1 GI:37622201
322	+	1770955	84	17	-26.8	GTTTAGGACAAAAATCTACCC	TAGTGGTAAACAAATAGGGGCG	AGTCGTTTAGGACAAAAATCTACCCTTCGCACCCGTAGTGGTAAACAAATAGGGGCGCGGGTACATTTTTATCATGACATTAGC	229. Human papillomavirus type 71 isolate Qv22945 complete genome 8 031 bp circular DNA AY330622.1 GI:37622193
323	+	1778985	84	17	-26.8	GTTTAGGACAAAAATCTACCC	TAGTGGTAAACAAATAGGGGCG	AGTCGTTTAGGACAAAAATCTACCCTTCGCACCCGTAGTGGTAAACAAATAGGGGCGCGGGTACATTTTTATCATGACATTAGC	230. Human papillomavirus type 71 isolate Qv22792 complete genome 8 026 bp circular DNA AY330621.1 GI:37622185
324	+	1787018	84	17	-26.8	GTTTAGGACAAAAATCTACCC	GCACCCGTGGTGGTAAACAAATAG	AGTCGTTTAGGACAAAAATCTACCCTTCGCACCCGTGGTGGTAAACAAATAGGGGCGCGGGTACATTTTTATCATGACATTAGC	231. Human papillomavirus type 71 isolate Qv21030 complete genome 8 037 bp circular DNA AY330620.1 GI:37622177
325	+	3013017	84	17	-26.8	GTTTAGGACAAAAATCTACCC	TAGTGGTAAACAAATAGGGGCG	AGTCGTTTAGGACAAAAATCTACCCTTCGCACCCGTAGTGGTAAACAAATAGGGGCGCGGGTACATTTTTATCATGACATTAGC	389. Human papillomavirus type 71 DNA complete genome 8 017 bp circular DNA AB040456.1 GI:12060351
326	+	1909606	70	96	-26.6	GGTGCACTTTTATAGGGATCT	ATCCTATAGAATTGCAGT	TCACAGGTGCACTTTTATAGGGATCTCAGTTCCATTAATACTGAAGATCCTATAGAATTGCAGTTGTTGG	247. Human papillomavirus type 36 complete genome 7 722 bp linear DNA U31785.1 GI:1020218
327	+	144110	68	49	-13.9	AATGAACAATTGAGTGGT	AAATGATTCAATGGGCATT	TTAAGTAATGAACAATTGAGTGGTGAAGGGTTTGAACTCAGTCAAATGATTCAATGGGCATTAGATAA	20. Fringilla coelebs papillomavirus complete genome 7 729 bp circular DNA AY057109.1 GI:21724205
328	+	1132606	68	49	-13.9	AATGAACAATTGAGTGGT	AAATGATTCAATGGGCATT	TTAAGTAATGAACAATTGAGTGGTGAAGGGTTTGAACTCAGTCAAATGATTCAATGGGCATTAGATAA	148. Fringilla coelebs papillomavirus complete genome 7 729 bp circular DNA NC_004068.1 GI:21844535
329	+	1555599	69	21	-23.7	AATTCTAACAGCCATTTT	AGCAAAAGTGGCCATGTTA	TATGTTAATTCTAACAGCCATTTTTGGCTAGCACCGTTAGCTGAAGCAAAAGTGGCCATGTTAGACGAT	202. Macaca fascicularis papillomavirus type 3 Mac26 complete genome 7 935 bp circular DNA EF558839.2 GI:238800244
330	+	904100	72	23	-13.7	ATTTTGAGGAAAGTGAAA	CTTGTCTAGAATGGTACAAT	AGCCATTTGACTTGTCTAGAATGGTACAATGGGCTTATGACAATGAATATTTTGAGGAAAGTGAAATTGCAT	118. Canine papillomavirus 6 complete genome 8 242 bp circular DNA NC_013237.1 GI:258611059
331	+	1522984	72	23	-13.7	ATTTTGAGGAAAGTGAAA	CTTGTCTAGAATGGTACAAT	AGCCATTTGACTTGTCTAGAATGGTACAATGGGCTTATGACAATGAATATTTTGAGGAAAGTGAAATTGCAT	198. Canine papillomavirus 6 isolate Zurich complete genome 8 242 bp circular DNA FJ492744.1 GI:255683772
332	+	1547046	61	84	-25.3	GCCCCCTAAATTAAGGAGCT	CGCGGCAGCCATATACTG	CAGCAGTTGCTGCTGGAGCCCCCTAAATTAAGGAGCTCCGCGGCAGCCATATACTGGTACC	201. Macaca fascicularis papillomavirus type 11 isolate Mac1637 complete genome 8 014 bp circular DNA GQ227670.1 GI:253558906
333	+	2945663	66	108	-11.2	ACTTCCTTTCTTTTATAATA	AATCATACATATAATAAAGTA	AACTACTTCCTTTCTTTTATAATATTTTATAACAATCATACATATAATAAAGTAGGGAGGTACCGA	380. Human papillomavirus type 94 complete genome 7 881 bp circular DNA AJ620211.1 GI:40804528
334	+	101202	94	20	-16.99	GTTTAGTTTATTTTGGAAATTT	ATGTTAAAAATAAATTTG	TACCTGATGTTAAAAATAAATTTGAACAAACTACACTTGCAGACTGGCTGTTAAAAATATTTGGAAGTTTAGTTTATTTTGGAAATTTGGGTAT	14. Human papillomavirus type 132 complete genome 7 125 bp circular DNA GU117632.1 GI:312451805
335	+	129093	99	19	-17.9	GGAAATGCTTTTTTCGAAGGTTA	TTAAAAATCCATTTCCAGTGACAG	TCTTCACATTTAAAAATCCATTTCCAGTGACAGCACAAGGAGAACCACTGTATACATTAAATGATGAAAATTGGAAATGCTTTTTTCGAAGGTTATGGG	18. Human papillomavirus type 94 complete genome 7 872 bp circular DNA GU117628.1 GI:312451772
336	+	236433	86	49	-16.2	GTAAAGCATAGACCATTG	GCATTGGATGGAAATTTA	AAGAAATGCATTGGATGGAAATTTAGTTTCTATGGATGTAAAGCATAGACCATTGGTACAACTAAAATGCCCTCCATTATTAATTA	32. Human papillomavirus type 16 complete genome 7 963 bp circular DNA FJ006723.1 GI:196170262
337	+	259491	86	46	-16.2	GTAAAGCATAGACCATTG	GCATTGGATGGAAATTTA	AAGAAATGCATTGGATGGAAATTTAGTTTCTATGGATGTAAAGCATAGACCATTGGTACAACTAAAATGCCCTCCATTATTAATTA	35. Human papillomavirus type 16 complete genome 7 905 bp circular DNA NC_001526.2 GI:310698439
338	+	376834	86	46	-16.2	GTAAAGCATAGACCATTG	GCATTGGATGGAAATTTA	AAGAAATGCATTGGATGGAAATTTAGTTTCTATGGATGTAAAGCATAGACCATTGGTACAACTAAAATGCCCTCCATTATTAATTA	50. Human papillomavirus type 16 isolate Amazonian complete genome 7 915 bp circular DNA HM057182.1 GI:296936109
339	+	669620	86	46	-16.2	GTAAAGCATAGACCATTG	GCATTGGATGGAAATTTA	AAGAAATGCATTGGATGGAAATTTAGTTTCTATGGATGTAAAGCATAGACCATTGGTACAACTAAAATGCCCTCCATTATTAATTA	88. Human papillomavirus type 16 isolate African-1 type complete genome 7 906 bp circular DNA AF536180.1 GI:33330945
340	+	677526	86	46	-16.2	GTAAAGCATAGACCATTG	GCATTGGATGGAAATTTA	AAGAAATGCATTGGATGGAAATTTAGTTTCTATGGATGTAAAGCATAGACCATTGGTACAACTAAAATGCCCTCCATTATTAATTA	89. Human papillomavirus type 16 isolate European German 131 type complete genome 7 904 bp circular DNA AF536179.1 GI:33330936
341	+	685430	86	46	-16.2	GTAAAGCATAGACCATTG	GCATTGGATGGAAATTTA	AAGAAATGCATTGGATGGAAATTTAGTTTCTATGGATGTAAAGCATAGACCATTGGTACAACTAAAATGCCCTCCATTATTAATTA	90. Human papillomavirus type 16 Asian-American variant complete genome 7 906 bp circular DNA AF402678.1 GI:29468132
342	+	701240	86	46	-16.2	GTAAAGCATAGACCATTG	GCATTGGATGGAAATTTA	AAGAAATGCATTGGATGGAAATTTAGTTTCTATGGATGTAAAGCATAGACCATTGGTACAACTAAAATGCCCTCCATTATTAATTA	92. Human papillomavirus type 16 variant (African type 1) complete genome 7 908 bp circular DNA AF472508.1 GI:27463075
343	+	771869	86	46	-16.2	GTAAAGCATAGACCATTG	GCATTGGATGGAAATTTA	AAGAAATGCATTGGATGGAAATTTAGTTTCTATGGATGTAAAGCATAGACCATTGGTACAACTAAAATGCCCTCCATTATTAATTA	101. Human papillomavirus type 16 isolate 16W12E complete genome 7 904 bp circular DNA AF125673.1 GI:4927719
344	+	803511	86	46	-16.2	GTAAAGCATAGACCATTG	GCATTGGATGGAAATTTA	AAGAAATGCATTGGATGGAAATTTAGTTTCTATGGATGTAAAGCATAGACCATTGGTACAACTAAAATGCCCTCCATTATTAATTA	105. Human papillomavirus type 16 East Asian type complete genome 7 905 bp linear DNA AF534061.1 GI:33330060
345	+	1373894	86	46	-16.2	GTAAAGCATAGACCATTG	GCATTGGATGGAAATTTA	AAGAAATGCATTGGATGGAAATTTAGTTTCTATGGATGTAAAGCATAGACCATTGGTACAACTAAAATGCCCTCCATTATTAATTA	179. Human papillomavirus type 16 strain CU7 complete genome 7 905 bp circular DNA FJ610152.1 GI:242347743
346	+	1381799	86	46	-16.2	GTAAAGCATAGACCATTG	GCATTGGATGGAAATTTA	AAGAAATGCATTGGATGGAAATTTAGTTTCTATGGATGTAAAGCATAGACCATTGGTACAACTAAAATGCCCTCCATTATTAATTA	180. Human papillomavirus type 16 strain CU6 complete genome 7 906 bp circular DNA FJ610151.1 GI:242347734
347	+	1389705	86	46	-16.2	GTAAAGCATAGACCATTG	GCATTGGATGGAAATTTA	AAGAAATGCATTGGATGGAAATTTAGTTTCTATGGATGTAAAGCATAGACCATTGGTACAACTAAAATGCCCTCCATTATTAATTA	181. Human papillomavirus type 16 strain CU5 complete genome 7 905 bp circular DNA FJ610150.1 GI:242347725
348	+	1397610	86	46	-16.2	GTAAAGCATAGACCATTG	GCATTGGATGGAAATTTA	AAGAAATGCATTGGATGGAAATTTAGTTTCTATGGATGTAAAGCATAGACCATTGGTACAACTAAAATGCCCTCCATTATTAATTA	182. Human papillomavirus type 16 strain CU4 complete genome 7 906 bp circular DNA FJ610149.1 GI:242347716
349	+	1405516	86	46	-16.2	GTAAAGCATAGACCATTG	GCATTGGATGGAAATTTA	AAGAAATGCATTGGATGGAAATTTAGTTTCTATGGATGTAAAGCATAGACCATTGGTACAACTAAAATGCCCTCCATTATTAATTA	183. Human papillomavirus type 16 strain CU3 complete genome 7 906 bp circular DNA FJ610148.1 GI:242347707
350	+	1413422	86	46	-16.2	GTAAAGCATAGACCATTG	GCATTGGATGGAAATTTA	AAGAAATGCATTGGATGGAAATTTAGTTTCTATGGATGTAAAGCATAGACCATTGGTACAACTAAAATGCCCTCCATTATTAATTA	184. Human papillomavirus type 16 strain CU2 complete genome 7 906 bp circular DNA FJ610147.1 GI:242347698
351	+	1421328	86	46	-16.2	GTAAAGCATAGACCATTG	GCATTGGATGGAAATTTA	AAGAAATGCATTGGATGGAAATTTAGTTTCTATGGATGTAAAGCATAGACCATTGGTACAACTAAAATGCCCTCCATTATTAATTA	185. Human papillomavirus type 16 strain CU1 complete genome 7 906 bp circular DNA FJ610146.1 GI:242347689
352	+	1712625	86	46	-16.2	GTAAAGCATAGACCATTG	GCATTGGATGGAAATTTA	AAGAAATGCATTGGATGGAAATTTAGTTTCTATGGATGTAAAGCATAGACCATTGGTACAACTAAAATGCCCTCCATTATTAATTA	222. Human papillomavirus type 16 isolate Qv17722E complete genome 7 906 bp circular DNA AY686584.1 GI:56463023
353	+	1720531	86	46	-16.2	GTAAAGCATAGACCATTG	GCATTGGATGGAAATTTA	AAGAAATGCATTGGATGGAAATTTAGTTTCTATGGATGTAAAGCATAGACCATTGGTACAACTAAAATGCCCTCCATTATTAATTA	223. Human papillomavirus type 16 isolate Qv18158E complete genome 7 907 bp circular DNA AY686583.1 GI:56463014
354	+	1728438	86	46	-16.2	GTAAAGCATAGACCATTG	GCATTGGATGGAAATTTA	AAGAAATGCATTGGATGGAAATTTAGTTTCTATGGATGTAAAGCATAGACCATTGGTACAACTAAAATGCCCTCCATTATTAATTA	224. Human papillomavirus type 16 isolate Qv15351AA complete genome 7 907 bp circular DNA AY686582.1 GI:56463005
355	+	1736345	86	46	-16.2	GTAAAGCATAGACCATTG	GCATTGGATGGAAATTTA	AAGAAATGCATTGGATGGAAATTTAGTTTCTATGGATGTAAAGCATAGACCATTGGTACAACTAAAATGCCCTCCATTATTAATTA	225. Human papillomavirus type 16 isolate Qv15521E complete genome 7 906 bp circular DNA AY686581.1 GI:56462996
356	+	1744251	86	46	-16.2	GTAAAGCATAGACCATTG	GCATTGGATGGAAATTTA	AAGAAATGCATTGGATGGAAATTTAGTTTCTATGGATGTAAAGCATAGACCATTGGTACAACTAAAATGCCCTCCATTATTAATTA	226. Human papillomavirus type 16 isolate Qv16936E complete genome 7 906 bp circular DNA AY686580.1 GI:56462987
357	+	1752157	86	46	-16.2	GTAAAGCATAGACCATTG	GCATTGGATGGAAATTTA	AAGAAATGCATTGGATGGAAATTTAGTTTCTATGGATGTAAAGCATAGACCATTGGTACAACTAAAATGCCCTCCATTATTAATTA	227. Human papillomavirus type 16 isolate Qv15321AA complete genome 7 906 bp circular DNA AY686579.1 GI:56462978
358	+	2000007	86	46	-16.2	GTAAAGCATAGACCATTG	GCATTGGATGGAAATTTA	AAGAAATGCATTGGATGGAAATTTAGTTTCTATGGATGTAAAGCATAGACCATTGGTACAACTAAAATGCCCTCCATTATTAATTA	259. Human papillomavirus type 16 (HPV16) complete genome 7 904 bp circular DNA K02718.1 GI:333031
359	+	2737870	86	46	-16.2	GTAAAGCATAGACCATTG	GCATTGGATGGAAATTTA	AAGAAATGCATTGGATGGAAATTTAGTTTCTATGGATGTAAAGCATAGACCATTGGTACAACTAAAATGCCCTCCATTATTAATTA	354. Human papillomavirus type 16 clone 114/K complete genome 7 906 bp circular DNA EU118173.1 GI:157087542
360	+	1216152	89	10	-20.6	AGGGAGACAGTAAGAAAACAAA	CAGCGGCAGCCACAGTTG	CGCCCTACAGCGGCAGCCACAGTTGCTTTACTAACTGTTCGCTTTAAATGCAGTAAAAGCAGGGAGACAGTAAGAAAACAAATGTGCGG	159. Mastomys natalensis papillomavirus complete genome 7 687 bp circular DNA NC_001605.1 GI:9627486
361	+	1975530	89	10	-20.6	AGGGAGACAGTAAGAAAACAAA	CAGCGGCAGCCACAGTTG	CGCCCTACAGCGGCAGCCACAGTTGCTTTACTAACTGTTCGCTTTAAATGCAGTAAAAGCAGGGAGACAGTAAGAAAACAAATGTGCGG	256. Multimammate rat papillomavirus complete genome 7 687 bp circular DNA U01834.1 GI:436472
362	+	1106024	99	30	-17.4	ATCAAATGTAATAACTATTCCT	TAGATGGATATTACATATCATA	TAGAAGATCAAATGTAATAACTATTCCTAGATTTGAGACTCCAAGAGAGATTAATATTTATACACCAGATTTAGATGGATATTACATATCATATCCAGA	144. Human papillomavirus type 96 complete genome 7 438 bp circular DNA NC_005134.2 GI:50253426
363	+	2820413	99	30	-17.4	ATCAAATGTAATAACTATTCCT	TAGATGGATATTACATATCATA	TAGAAGATCAAATGTAATAACTATTCCTAGATTTGAGACTCCAAGAGAGATTAATATTTATACACCAGATTTAGATGGATATTACATATCATATCCAGA	364. Human papillomavirus type 96 complete genome 7 438 bp circular DNA AY382779.2 GI:50236486
364	+	81374	78	15	-17.4	ATAGAATTAAAGCACACAA	ATGTGTGATACAGGTTTT	GCTATAGAATTAAAGCACACAAGAATTCAAGATGGCGATATGTGTGATACAGGTTTTGGTGCTGTTAATTTTAAAACA	11. Human papillomavirus type 128 complete genome 7 259 bp circular DNA GU225708.1 GI:313755942
365	+	2057914	79	48	-18.8	AAAGTGTCAGGAAATCAAT	AAATTCTGATGGCTCCAAAAT	GTTACAAATTCTGATGGCTCCAAAATAGAAGTTCCCAAAGTGTCAGGAAATCAATTTAGGGCCTTTAGAATGTTATTTC	266. Human papillomavirus type 104 complete genome 7 386 bp circular DNA FM955840.1 GI:238623450
366	+	2430001	79	48	-18.8	AAAGTGTCAGGAAATCAAT	AAATTCTGATGGCTCCAAAAT	GTTACAAATTCTGATGGCTCCAAAATAGAAGTTCCCAAAGTGTCAGGAAATCAATTTAGGGCCTTTAGAATGTTATTTC	314. Human papillomavirus FA75/KI88-03 complete genome 7 401 bp circular DNA EU410347.1 GI:186461186
367	+	1981861	69	74	-15.8	TGAACGACCTTACAAACTGCA	AGACATTGTAAGGTGCGGTA	GTGGACAGACATTGTAAGGTGCGGTATGTTTCAGGACCCAGCTGAACGACCTTACAAACTGCATGATTT	257. Human papillomavirus type 35 complete genome 7 851 bp circular DNA M74117.1 GI:333050
368	+	1493886	81	25	-24.1	ATGTCTATGTGTATGTAA	GGCACGTGTTACCATACCTAAA	TTTTGGCACGTGTTACCATACCTAAAAACATTGTAGCCACACAGGGTATTATGTCTATGTGTATGTAAACACTGCCTATGT	194. Human papillomavirus type 114 complete genome 8 069 bp circular DNA GQ244463.1 GI:289656451
369	+	1923386	82	12	-24.1	TGTGACACTACATGTCCA	CACCTGTAGTACACCTAA	AGCGACTGTGACACTACATGTCCATACACCGTCGGGCACCCAAGTGACCCTGACTGTGCACCTGTAGTACACCTAAAAGGTG	249. Human papillomavirus type 28 complete genome 7 959 bp linear DNA U31783.1 GI:1020202
370	+	2049501	84	16	-15.7	ACTCAGCCATCTAAATTGGTT	ATTGACCAACAGAAGGCT	TGTCATTGACCAACAGAAGGCTAGTTCAGCAAGTACCAGTAGACAACTCTTTATTTTTAACTCAGCCATCTAAATTGGTTCGTT	265. Human papillomavirus type 105 complete genome 7 667 bp circular DNA FM955841.1 GI:238623458
371	+	450127	63	165	-15.2	TAGGCATAGTTTTTTAACTGTT	TTACTTGCCTAATAGCATAGTT	ATAAAACTGCTTTTAGGCATAGTTTTTTAACTGTTTTTACTTGCCTAATAGCATAGTTGGCCT	59. Human papillomavirus type 68 isolate TJ42-68 complete genome 7 830 bp circular DNA GQ472851.1 GI:260169939
372	+	163858	99	27	-16.2	CATTTGTTCCTCCACCACCTC	AAATGTAATGGATCCTACAAT	GCATTTAAATGTAATGGATCCTACAATCTTAGAAAATTGGCAGTTAGCATTTGTTCCTCCACCACCTCAGAGTATTGAGGATAACTACAGATATATTCG	22. Human papillomavirus type 112 complete genome 7 227 bp circular DNA EU541442.1 GI:189003650
373	+	901919	99	27	-16.2	CATTTGTTCCTCCACCACCTC	AAATGTAATGGATCCTACAAT	GCATTTAAATGTAATGGATCCTACAATCTTAGAAAATTGGCAGTTAGCATTTGTTCCTCCACCACCTCAGAGTATTGAGGATAACTACAGATATATTCG	117. Human papillomavirus type 112 complete genome 7 227 bp circular DNA NC_012486.1 GI:225927568
374	+	1079153	87	65	-19	AATATCAAAATGTAAACAT	GTTTAGAGACTTTATGAATAGC	GAAAGCTATTATTAAGTTTTTAAAATATCAAAATGTAAACATAGTTAATTTCTTGAGTATGTTTAGAGACTTTATGAATAGCAAGCC	141. Capra hircus papillomavirus type 1 complete genome 7 542 bp circular DNA NC_008032.1 GI:97331426
375	+	2076346	87	65	-19	AATATCAAAATGTAAACAT	GTTTAGAGACTTTATGAATAGC	GAAAGCTATTATTAAGTTTTTAAAATATCAAAATGTAAACATAGTTAATTTCTTGAGTATGTTTAGAGACTTTATGAATAGCAAGCC	269. Capra hircus papillomavirus type 1 complete genome 7 542 bp circular DNA DQ091200.1 GI:71727324
376	+	1814396	60	12	-22.5	GCAAAGAACAGGGACACC	GGTGGTGTTATGTTGTTGC	GGGAATGGTGGTGTTATGTTGTTGCGCTACAACTGTGCAAAGAACAGGGACACCGTCTCC	235. Human papillomavirus type 57b complete genome 7 868 bp linear DNA U37537.1 GI:1845202
377	+	658906	62	59	-10.6	TGTATGTATGACCAATAAAGTAACTAACTT	ATTACTCTGTTGACCATTCATA	TGTGTATTACTCTGTTGACCATTCATATGTATGTATGACCAATAAAGTAACTAACTTAAAAG	87. European hedgehog papillomavirus complete genome 8 256 bp circular DNA FJ379293.1 GI:218203064
378	+	70620	66	18	-17.5	AGCACCACAACAATTACACTTAC	TGGTAATGTGATGTGTGCTG	TTAGATGGTAATGTGATGTGTGCTGATGCAAAACATAGAGCACCACAACAATTACACTTACCTCCT	10. Human papillomavirus type 129 complete genome 7 219 bp circular DNA GU233853.1 GI:313755950
379	+	604263	78	18	-17.4	AGACATTGTTAATGAAGTA	AACAATGTCTAATGATGTGTA	CTGATGTAAGTTTAGACATTGTTAATGAAGTATGCAAATATCCAGATTTTTTAACAATGTCTAATGATGTGTATGGAG	79. Human papillomavirus type 120 complete genome 7 304 bp circular DNA GQ845442.1 GI:296495836
380	+	1677359	78	18	-17.4	AGACATTGTTAATGAAGTA	AACAATGTCTAATGATGTGTA	CTGATGTAAGTTTAGACATTGTTAATGAAGTATGCAAATATCCAGATTTTTTAACAATGTCTAATGATGTGTATGGAG	217. Human papillomavirus SIBX-3a complete genome isolate SIBX-3a 7 304 bp circular DNA FN598907.1 GI:270119448
381	+	297388	84	57	-20.4	GCTTACCAGCTGCAACAT	AGATTTTGCAGGTGGAGAATAATGAT	TTCAGCAGATTTTGCAGGTGGAGAATAATGATATGCTTTTGGAGCCACCAAAAATCAAAAGCTTACCAGCTGCAACATTTTGGT	40. Bovine papillomavirus type 3 complete genome 7 276 bp circular DNA AF486184.1 GI:22901309
382	+	2962833	84	57	-20.4	GCTTACCAGCTGCAACAT	AGATTTTGCAGGTGGAGAATAATGAT	TTCAGCAGATTTTGCAGGTGGAGAATAATGATATGCTTTTGGAGCCACCAAAAATCAAAAGCTTACCAGCTGCAACATTTTGGT	383. Bovine papillomavirus type 3 complete genome 7 275 bp linear DNA AJ620207.1 GI:40804492
383	+	948368	62	59	-10.6	TGTATGTATGACCAATAAAGTAACTAACTT	ATTACTCTGTTGACCATTCATA	TGTGTATTACTCTGTTGACCATTCATATGTATGTATGACCAATAAAGTAACTAACTTAAAAG	124. Erinaceus europaeus papillomavirus complete genome 8 256 bp circular DNA NC_011765.1 GI:218685637
384	+	1814302	76	12	-22.4	CACACGCAATATGCACAC	CACAGAGGGTATAAAACAGCTGA	TTCGGTGTGTATTATGCAGTGGCACAGAGGGTATAAAACAGCTGATACAGCCACACACGCAATATGCACACATACA	235. Human papillomavirus type 57b complete genome 7 868 bp linear DNA U37537.1 GI:1845202
385	+	1312119	76	29	-11.8	ACTTTGCAATCATTGTTA	ATGCAAAGCAAGCTATTCAGA	AATACAATGCAAAGCAAGCTATTCAGATACATTTAACTTTGCAATCATTGTTAAAATCTCCCTTTGCATCTGAACG	171. Human papillomavirus type 4 complete genome 7 353 bp circular DNA NC_001457.1 GI:9626597
386	+	2933183	76	29	-11.8	ACTTTGCAATCATTGTTA	ATGCAAAGCAAGCTATTCAGA	AATACAATGCAAAGCAAGCTATTCAGATACATTTAACTTTGCAATCATTGTTAAAATCTCCCTTTGCATCTGAACG	379. Human papillomavirus type 4 complete genome 7 353 bp linear DNA X70827.1 GI:312084
387	+	1511	83	57	-22	GCTTACCAGCTGCAACAT	ATGCTTTTGGAGCCACCA	CAGCAGATTTTGCAGGTGGAGAATAATGATATGCTTTTGGAGCCACCAAAAATCAAAAGCTTACCAGCTGCAACATTTTGGTG	1. Bovine papillomavirus 3 complete genome 7 276 bp circular DNA NC_004197.1 GI:23216976
388	+	2663808	61	13	-17.7	ATGAATGCTAACCTACTGGAG	GGTTATGGCATATTTACA	TTTGTCTGCAGAGGTTATGGCATATTTACATAATATGAATGCTAACCTACTGGAGGACTGG	344. Human papillomavirus type 56 clone Qv25665 complete genome 7 845 bp circular DNA EF177181.1 GI:138374823
389	+	2671653	61	13	-17.7	ATGAATGCTAACCTACTGGAG	GGTTATGGCATATTTACA	TTTGTCTGCAGAGGTTATGGCATATTTACATAATATGAATGCTAACCTACTGGAGGACTGG	345. Human papillomavirus type 56 clone Qv24970 complete genome 7 845 bp circular DNA EF177180.1 GI:138374801
390	+	2679498	61	13	-17.7	ATGAATGCTAACCTACTGGAG	GGTTATGGCATATTTACA	TTTGTCTGCAGAGGTTATGGCATATTTACATAATATGAATGCTAACCTACTGGAGGACTGG	346. Human papillomavirus type 56 clone Qv22608 complete genome 7 790 bp circular DNA EF177179.1 GI:138374778
391	+	2687288	61	13	-17.7	ATGAATGCTAACCTACTGGAG	GGTTATGGCATATTTACA	TTTGTCTGCAGAGGTTATGGCATATTTACATAATATGAATGCTAACCTACTGGAGGACTGG	347. Human papillomavirus type 56 clone Qv26458 complete genome 7 790 bp circular DNA EF177178.1 GI:138374760
392	+	2695078	61	13	-17.7	ATGAATGCTAACCTACTGGAG	GGTTATGGCATATTTACA	TTTGTCTGCAGAGGTTATGGCATATTTACATAATATGAATGCTAACCTACTGGAGGACTGG	348. Human papillomavirus type 56 clone Qv26342 complete genome 7 866 bp circular DNA EF177177.1 GI:138374746
393	+	2702944	61	13	-17.7	ATGAATGCTAACCTACTGGAG	GGTTATGGCATATTTACA	TTTGTCTGCAGAGGTTATGGCATATTTACATAATATGAATGCTAACCTACTGGAGGACTGG	349. Human papillomavirus type 56 clone Qv26762 complete genome 7 866 bp circular DNA EF177176.1 GI:138374731
394	+	123450	69	226	-18.4	CAACACCAAGAAGGGTTACAAG	TCTCTAACCCTTCTTTTGTTAG	CCTATCCCAACACCAAGAAGGGTTACAAGCACATCTAGGTTCTCTAACCCTTCTTTTGTTAGTATAGTC	17. Human papillomavirus type 149 complete genome 7 333 bp circular DNA GU117629.1 GI:312451781
395	+	170788	70	2007	-14	GGAATAATAATTTGTTTG	ATTTTACTATTTCACAGT	TTGGAATAATAATTTGTTTGTTACTGTTGTGGATAACACACATAATACAAATTTTACTATTTCACAGTAT	23. Human papillomavirus type 109 complete genome 7 346 bp circular DNA EU541441.1 GI:189003642
396	+	209765	70	2007	-14	GGAATAATAATTTGTTTG	ATTTTACTATTTCACAGT	TTGGAATAATAATTTGTTTGTTACTGTTGTGGATAACACACATAATACAAATTTTACTATTTCACAGTAT	28. Human papillomavirus type 109 complete genome 7 346 bp circular DNA NC_012485.1 GI:225927560
397	+	2234822	62	22	-19.6	TAGACATTTGTCAATCCATCTG	ATATCCAGATTATTTGCAAAT	TCCATTAGACATTTGTCAATCCATCTGTAAATATCCAGATTATTTGCAAATGTCTGCTGATC	289. Human papillomavirus type 45 isolate Qv06560 complete genome 7 841 bp circular DNA EF202163.1 GI:145968334
398	+	2250520	62	22	-19.6	TAGACATTTGTCAATCCATCTG	ATATCCAGATTATTTGCAAAT	TCCATTAGACATTTGTCAATCCATCTGTAAATATCCAGATTATTTGCAAATGTCTGCTGATC	291. Human papillomavirus type 45 isolate Qv00550 complete genome 7 849 bp circular DNA EF202161.1 GI:145968316
399	+	984671	65	36	-13.43	AGAGGCACAAACCTGTCCATT	GAGATATTTGTGTCTGTT	GGAATAATGAGATATTTGTGTCTGTTGCAGATAATACTAGAGGCACAAACCTGTCCATTTCTGTT	128. Tursiops truncatus papillomavirus type 3 complete genome 7 915 bp circular DNA NC_011110.1 GI:195661192
400	+	1480815	65	36	-13.43	AGAGGCACAAACCTGTCCATT	GAGATATTTGTGTCTGTT	GGAATAATGAGATATTTGTGTCTGTTGCAGATAATACTAGAGGCACAAACCTGTCCATTTCTGTT	192. Tursiops truncatus papillomavirus type 3 complete genome 7 915 bp circular DNA EU240895.1 GI:165909225
401	+	63498	63	16	-21.6	ACTCACCTTCTGGTCCATCC	CGTGGATTGTGCGGGATGGCC	AGGGACGTGGATTGTGCGGGATGGCCACAATGTGTTTCACTCACCTTCTGGTCCATCCCCTCA	9. Capreolus capreolus papillomavirus 1 complete genome 8 032 bp linear DNA NC_011051.1 GI:194268064
402	+	174897	63	16	-21.6	ACTCACCTTCTGGTCCATCC	CGTGGATTGTGCGGGATGGCC	AGGGACGTGGATTGTGCGGGATGGCCACAATGTGTTTCACTCACCTTCTGGTCCATCCCCTCA	24. Western roedeer papillomavirus 1 isolate CcPV-1 complete genome 8 032 bp linear DNA EF680235.1 GI:157273820
403	+	470975	61	20	-14.7	GTAACAAGTAGTACACCT	ATACATTTGTTACCTCTACTG	CCTATGGATACATTTGTTACCTCTACTGACAGCAGCAGTGTAACAAGTAGTACACCTATTC	62. Human papillomavirus type 52 isolate TJ49-52 complete genome 7 960 bp circular DNA GQ472848.1 GI:260169916
404	+	2410897	58	15	-8.9	GCAATTGTTGATACAGCA	TATATTTGGTTACAACAAATG	TCTAAGCAATTGTTGATACAGCACTGTGGTTATATTTGGTTACAACAAATGCCTCCTA	312. Human papillomavirus type 111 complete genome 7 384 bp circular DNA EU410349.1 GI:186461202
405	+	484769	62	24	-11.5	ATACACAAACACATTATGCATT	GGAAATGCATACGATTGGAA	ATTGATATACACAAACACATTATGCATTGGAAATGCATACGATTGGAAAGTGTATTACTACA	64. Human papillomavirus type 11 complete genome isolate LP13 7 933 bp circular DNA FN907964.1 GI:298103671
406	+	492702	62	24	-11.5	ATACACAAACACATTATGCATT	GGAAATGCATACGATTGGAA	ATTGATATACACAAACACATTATGCATTGGAAATGCATACGATTGGAAAGTGTATTACTACA	65. Human papillomavirus type 11 complete genome isolate CS20 7 943 bp circular DNA FN907963.1 GI:298103661
407	+	500645	62	24	-11.5	ATACACAAACACATTATGCATT	GGAAATGCATACGATTGGAA	ATTGATATACACAAACACATTATGCATTGGAAATGCATACGATTGGAAAGTGTATTACTACA	66. Human papillomavirus type 11 complete genome isolate CAC86 7 934 bp circular DNA FN907962.1 GI:298103651
408	+	508579	62	24	-11.5	ATACACAAACACATTATGCATT	GGAAATGCATACGATTGGAA	ATTGATATACACAAACACATTATGCATTGGAAATGCATACGATTGGAAAGTGTATTACTACA	67. Human papillomavirus type 11 complete genome isolate A48 7 933 bp circular DNA FN907961.1 GI:298103641
409	+	516512	62	24	-11.5	ATACACAAACACATTATGCATT	GGAAATGCATACGATTGGAA	ATTGATATACACAAACACATTATGCATTGGAAATGCATACGATTGGAAAGTGTATTACTACA	68. Human papillomavirus type 11 complete genome isolate CAC246 7 933 bp circular DNA FN907960.1 GI:298103631
410	+	524445	62	24	-11.5	ATACACAAACACATTATGCATT	GGAAATGCATACGATTGGAA	ATTGATATACACAAACACATTATGCATTGGAAATGCATACGATTGGAAAGTGTATTACTACA	69. Human papillomavirus type 11 complete genome isolate A47 7 933 bp circular DNA FN907959.1 GI:298103621
411	+	532378	62	24	-11.5	ATACACAAACACATTATGCATT	GGAAATGCATACGATTGGAA	ATTGATATACACAAACACATTATGCATTGGAAATGCATACGATTGGAAAGTGTATTACTACA	70. Human papillomavirus type 11 complete genome isolate A260 7 932 bp circular DNA FN907958.1 GI:298103611
412	+	540310	62	24	-11.5	ATACACAAACACATTATGCATT	GGAAATGCATACGATTGGAA	ATTGATATACACAAACACATTATGCATTGGAAATGCATACGATTGGAAAGTGTATTACTACA	71. Human papillomavirus type 11 complete genome isolate LP12 7 933 bp circular DNA FN907957.1 GI:298103601
413	+	548243	62	24	-11.5	ATACACAAACACATTATGCATT	GGAAATGCATACGATTGGAA	ATTGATATACACAAACACATTATGCATTGGAAATGCATACGATTGGAAAGTGTATTACTACA	72. Human papillomavirus type 11 complete genome isolate A346 7 934 bp circular DNA FN870022.1 GI:297523826
414	+	556177	62	24	-11.5	ATACACAAACACATTATGCATT	GGAAATGCATACGATTGGAA	ATTGATATACACAAACACATTATGCATTGGAAATGCATACGATTGGAAAGTGTATTACTACA	73. Human papillomavirus type 11 complete genome isolate A86 7 933 bp circular DNA FN870021.1 GI:297523816
415	+	1437388	62	24	-11.5	ATACACAAACACATTATGCATT	GGAAATGCATACGATTGGAA	ATTGATATACACAAACACATTATGCATTGGAAATGCATACGATTGGAAAGTGTATTACTACA	187. Human papillomavirus type 11 isolate LZod45-11 complete genome 7 933 bp circular DNA EU918768.1 GI:218931440
416	+	2008232	62	24	-11.5	ATACACAAACACATTATGCATT	GGAAATGCATACGATTGGAA	ATTGATATACACAAACACATTATGCATTGGAAATGCATACGATTGGAAAGTGTATTACTACA	260. Human papillomavirus type 11 (HPV-11) complete genome 7 931 bp circular DNA M14119.1 GI:333026
417	+	2203434	62	22	-19.6	TAGACATTTGTCAATCCATCTG	ATATCCAGATTATTTGCAAAT	TCCATTAGACATTTGTCAATCCATCTGTAAATATCCAGATTATTTGCAAATGTCTGCTGATC	285. Human papillomavirus type 45 isolate Qv31748 complete genome 7 849 bp circular DNA EF202167.1 GI:145968370
418	+	2211283	62	22	-19.6	TAGACATTTGTCAATCCATCTG	ATATCCAGATTATTTGCAAAT	TCCATTAGACATTTGTCAATCCATCTGTAAATATCCAGATTATTTGCAAATGTCTGCTGATC	286. Human papillomavirus type 45 isolate Qv31035 complete genome 7 849 bp circular DNA EF202166.1 GI:145968361
419	+	2219132	62	22	-19.6	TAGACATTTGTCAATCCATCTG	ATATCCAGATTATTTGCAAAT	TCCATTAGACATTTGTCAATCCATCTGTAAATATCCAGATTATTTGCAAATGTCTGCTGATC	287. Human papillomavirus type 45 isolate Qv26351 complete genome 7 849 bp circular DNA EF202165.1 GI:145968352
420	+	2226981	62	22	-19.6	TAGACATTTGTCAATCCATCTG	ATATCCAGATTATTTGCAAAT	TCCATTAGACATTTGTCAATCCATCTGTAAATATCCAGATTATTTGCAAATGTCTGCTGATC	288. Human papillomavirus type 45 isolate Qv25000 complete genome 7 849 bp circular DNA EF202164.1 GI:145968343
421	+	2242671	62	22	-19.6	TAGACATTTGTCAATCCATCTG	ATATCCAGATTATTTGCAAAT	TCCATTAGACATTTGTCAATCCATCTGTAAATATCCAGATTATTTGCAAATGTCTGCTGATC	290. Human papillomavirus type 45 isolate Qv35960 complete genome 7 849 bp circular DNA EF202162.1 GI:145968325
422	+	2289761	62	22	-19.6	TAGACATTTGTCAATCCATCTG	ATATCCAGATTATTTGCAAAT	TCCATTAGACATTTGTCAATCCATCTGTAAATATCCAGATTATTTGCAAATGTCTGCTGATC	296. Human papillomavirus type 45 isolate Qv20214 complete genome 7 858 bp circular DNA EF202156.1 GI:145968271
423	+	457982	55	16	-11	TATACATGCAGTGCAGTTGCAA	CCTATACTTGCATATGTG	TTTGCCTATACTTGCATATGTGACTCATATATACATGCAGTGCAGTTGCAAAATG	60. Human papillomavirus type 58 isolate TJ18-58 complete genome 7 824 bp circular DNA GQ472850.1 GI:260169930
424	+	1465831	55	16	-11	TATACATGCAGTGCAGTTGCAA	CCTATACTTGCATATGTG	TTTGCCTATACTTGCATATGTGACTCATATATACATGCAGTGCAGTTGCAAAATG	190. Human papillomavirus type 58 isolate LZcc86-58 complete genome 7 824 bp circular DNA EU918765.1 GI:218931413
425	+	2111541	55	16	-11	TATACATGCAGTGCAGTTGCAA	CCTATACTTGCATATGTG	TTTGCCTATACTTGCATATGTGACTCATATATACATGCAGTGCAGTTGCAAAATG	273. Human papillomavirus type 58 isolate HPV58sc78 complete genome 7 824 bp circular DNA FJ385268.1 GI:211940024
426	+	2119377	55	16	-11	TATACATGCAGTGCAGTTGCAA	CCTATACTTGCATATGTG	TTTGCCTATACTTGCATATGTGACTCATATATACATGCAGTGCAGTTGCAAAATG	274. Human papillomavirus type 58 isolate HPV58sc185 complete genome 7 836 bp circular DNA FJ385267.1 GI:211940015
427	+	2127202	55	16	-11	TATACATGCAGTGCAGTTGCAA	CCTATACTTGCATATGTG	TTTGCCTATACTTGCATATGTGACTCATATATACATGCAGTGCAGTTGCAAAATG	275. Human papillomavirus type 58 isolate HPV58sc174 complete genome 7 825 bp circular DNA FJ385266.1 GI:211940006
428	+	2135026	55	16	-11	TATACATGCAGTGCAGTTGCAA	CCTATACTTGCATATGTG	TTTGCCTATACTTGCATATGTGACTCATATATACATGCAGTGCAGTTGCAAAATG	276. Human papillomavirus type 58 isolate HPV58sc165 complete genome 7 824 bp circular DNA FJ385265.1 GI:211939997
429	+	2142850	55	16	-11	TATACATGCAGTGCAGTTGCAA	CCTATACTTGCATATGTG	TTTGCCTATACTTGCATATGTGACTCATATATACATGCAGTGCAGTTGCAAAATG	277. Human papillomavirus type 58 isolate HPV58sc144 complete genome 7 824 bp circular DNA FJ385264.1 GI:211939988
430	+	2150674	55	16	-11	TATACATGCAGTGCAGTTGCAA	CCTATACTTGCATATGTG	TTTGCCTATACTTGCATATGTGACTCATATATACATGCAGTGCAGTTGCAAAATG	278. Human papillomavirus type 58 isolate HPV58sc147 complete genome 7 824 bp circular DNA FJ385263.1 GI:211939979
431	+	2158498	55	16	-11	TATACATGCAGTGCAGTTGCAA	CCTATACTTGCATATGTG	TTTGCCTATACTTGCATATGTGACTCATATATACATGCAGTGCAGTTGCAAAATG	279. Human papillomavirus type 58 isolate HPV58sc101 complete genome 7 824 bp circular DNA FJ385262.1 GI:211939970
432	+	2166322	55	16	-11	TATACATGCAGTGCAGTTGCAA	CCTATACTTGCATATGTG	TTTGCCTATACTTGCATATGTGACTCATATATACATGCAGTGCAGTTGCAAAATG	280. Human papillomavirus type 58 isolate HPV58sc100 complete genome 7 824 bp circular DNA FJ385261.1 GI:211939961
433	+	2719424	55	16	-11	TATACATGCAGTGCAGTTGCAA	CCTATACTTGCATATGTG	TTTGCCTATACTTGCATATGTGACTCATATATACATGCAGTGCAGTTGCAAAATG	351. Human papillomavirus type 58 complete genome 7 824 bp circular DNA D90400.1 GI:222386
434	+	1544537	57	11	-14.6	TACTTCAACTCTGCAAAGTG	AAGAGTATGAACTCACAGTGA	ACGGCACGTGGAAGAGTATGAACTCACAGTGATACTTCAACTCTGCAAAGTGTCTCT	200. Canine papillomavirus 7 isolate Edinburgh complete genome 7 955 bp circular DNA FJ492742.1 GI:255683756
435	+	2707164	60	16	-10.8	ATACAATGTGGACTTATGTGTA	ATGATCCAGATAATGCCA	TATGACAATGATCCAGATAATGCCAATTTGTATACAATGTGGACTTATGTGTATTATATG	350. Human papillomavirus type 5b complete genome 7 779 bp circular DNA D90252.1 GI:222395
436	+	1371292	79	78	-16.3	TCTCCACCAAGACACACCTAAT	TGTCTTGGCTGCGTTTTC	TACTGTCTTGGCTGCGTTTTCTAGGTTGCACTGCCAATATTGTGTGCTTTCAAATCTCCACCAAGACACACCTAATCCG	178. Human papillomavirus type 125 complete genome strain SIBX9 7 809 bp circular DNA FN547152.1 GI:257735417
437	+	599515	74	73	-12.1	GCAAAAGAAGAACTAATAGAT	TCTAAGCAATTGTTACAACAG	ATGGTGCAAAAGAAGAACTAATAGATGCGTCTAAGCAATTGTTACAACAGCATTGTTCTTATATTTGGGTTCAA	79. Human papillomavirus type 120 complete genome 7 304 bp circular DNA GQ845442.1 GI:296495836
438	+	1672611	74	73	-12.1	GCAAAAGAAGAACTAATAGAT	TCTAAGCAATTGTTACAACAG	ATGGTGCAAAAGAAGAACTAATAGATGCGTCTAAGCAATTGTTACAACAGCATTGTTCTTATATTTGGGTTCAA	217. Human papillomavirus SIBX-3a complete genome isolate SIBX-3a 7 304 bp circular DNA FN598907.1 GI:270119448
439	+	774605	68	20	-8.3	TATTATGATTTTAGTACTAT	ATTCTGCAGAAGAAATAGAATT	ATTATTATTATGATTTTAGTACTATTGATTCTGCAGAAGAAATAGAATTACAAACTATAACACCTTCT	101. Human papillomavirus type 16 isolate 16W12E complete genome 7 904 bp circular DNA AF125673.1 GI:4927719
440	+	605142	57	157	-5	CAATAAAAATATATTAAC	TATGTGAAGTATTTTTTG	TCGCCTCAATAAAAATATATTAACTAATCTGGTATGTGAAGTATTTTTTGACCACGA	79. Human papillomavirus type 120 complete genome 7 304 bp circular DNA GQ845442.1 GI:296495836
441	+	1678238	57	157	-5	CAATAAAAATATATTAAC	TATGTGAAGTATTTTTTG	TCGCCTCAATAAAAATATATTAACTAATCTGGTATGTGAAGTATTTTTTGACCACGA	217. Human papillomavirus SIBX-3a complete genome isolate SIBX-3a 7 304 bp circular DNA FN598907.1 GI:270119448
442	+	220021	83	19	-8.9	ATGTTAATGCTTTACAAT	TAAAAATAGAGATACTGTATCT	TTGTATTTAAAAGCACTAAAAATAGAGATACTGTATCTAAATTGTTTACGGAAATGTTAAATGTTAATGCTTTACAATTAATG	30. Human papillomavirus type 88 complete genome 7 326 bp circular DNA EF467176.1 GI:149127115
443	+	1002911	83	19	-8.9	ATGTTAATGCTTTACAAT	TAAAAATAGAGATACTGTATCT	TTGTATTTAAAAGCACTAAAAATAGAGATACTGTATCTAAATTGTTTACGGAAATGTTAAATGTTAATGCTTTACAATTAATG	131. Human papillomavirus type 88 complete genome 7 326 bp circular DNA NC_010329.1 GI:167600365
444	+	38844	70	16	-5.25	AACCATTTCATTTAATTCGAG	GCTAGATTATATGGAAAA	CTGCGCTAGATTATATGGAAAAGTTAGATCATAAGAGAAATTGCAAACCATTTCATTTAATTCGAGGTCG	6. Human papillomavirus type 148 complete genome 7 164 bp circular DNA NC_014835.1 GI:317046144
445	+	53997	70	16	-5.25	AACCATTTCATTTAATTCGAG	GCTAGATTATATGGAAAA	CTGCGCTAGATTATATGGAAAAGTTAGATCATAAGAGAAATTGCAAACCATTTCATTTAATTCGAGGTCG	8. Human papillomavirus type 148 complete genome 7 164 bp circular DNA GU129016.1 GI:309273978
446	+	585013	59	11	-22.9	ATCCTGATTGGATTCTTG	TCCAAATGTATATGCTCAT	GGAGCATGAATCCAAATGTATATGCTCATGGAGCATATCCTGATTGGATTCTTGCACAA	77. Human papillomavirus type 122 complete genome 7 397 bp circular DNA GQ845444.1 GI:296495852
447	+	2922066	72	56	-13.1	CAGAGCTCAGGGTACAAATAATG	TATTTGTGACACTTGTTG	TTAAACAGAGCTCAGGGTACAAATAATGGAATATGCTGGGATAATCAATTATTTGTGACACTTGTTGACAAT	377. Human papillomavirus type 65 complete genome 7 308 bp linear DNA X70829.1 GI:312100
448	+	2185691	82	21	-12.2	TGCACACTAATTTTTATAACTA	TGATTTACACTGCTTCGCTTTA	TGATAGTTTATAAATTTTGTTGCATGATTTACACTGCTTCGCTTTAGCTGCATGGCTGCACACTAATTTTTATAACTACGCT	283. Macaca fascicularis papillomavirus type 1 complete genome 7 588 bp circular DNA EF028290.1 GI:122891970
449	+	781153	64	15	-15.5	TATATATGTTGTAAATGGAATT	Noreads	TATGTAACACCATGTATGTATATAACATGTATGTGTATATATGTTGTAAATGGAATTACAAGTT	102. Common chimpanzee papillomavirus 1 complete genome 7 889 bp linear DNA AF020905.1 GI:2454637
450	+	1172709	64	15	-15.5	TATATATGTTGTAAATGGAATT	Noreads	TATGTAACACCATGTATGTATATAACATGTATGTGTATATATGTTGTAAATGGAATTACAAGTT	153. Common chimpanzee papillomavirus 1 complete genome 7 889 bp linear DNA NC_001838.1 GI:9629720
451	+	616996	54	21	-22.7	ATCCTGAGGCACCCTCGGTGTT	Noreads	TGAATCCTGAGGCACCCTCGGTGTTCACACCAACCGAGGGTCCCTTCGATGTAG	81. Bettongia penicillata papillomavirus 1 complete genome 7 737 bp circular DNA NC_014143.1 GI:296040251
452	+	639555	54	21	-22.7	ATCCTGAGGCACCCTCGGTGTT	Noreads	TGAATCCTGAGGCACCCTCGGTGTTCACACCAACCGAGGGTCCCTTCGATGTAG	84. Bettongia penicillata papillomavirus complete genome 7 737 bp circular DNA GU220391.1 GI:295639544
453	+	2416878	53	395	-6.7	CATGCGTTACAATTTAGGTACAT	Noreads	TTGATTTATAGCTACATGTAACCGCATGCGTTACAATTTAGGTACATCTACAT	313. Human papillomavirus type 110 complete genome 7 423 bp circular DNA EU410348.1 GI:186461194
Each row presents one predicted miRNA with information of strand, start location in the reference genome, pre-miRNA length, total mapped reads in pre-miRNA, RNA MFE (minimum free energy) and papillomavirus annotation.
