# Supplementary material for: Identification and Validation of Human Papillomavirus Encoded microRNAs
Source: PLoS One. 2013 Jul 30;8(7):e70202. doi: 10.1371/journal.pone.0070202 (PMC3728184; doi:10.1371/journal.pone.0070202)
Supplement: Table S6 — Second round prediction result on negative strand of reference genome. (XLSX) [file pone.0070202.s012.xlsx]

## Sheet: Table S6
Table S6. Second round prediction result on negative strand of reference genome
rank	strand	startlocation	sequencelength	readcounts	MFE	mature sequences	starsequences	presequences	annotation
1	-	2768820	52	8122	-20.3	TGTAAATGCTCCCGACACTGTG	AGTCCGGGAGCATGCCAT	GCTATCCAGTCCGGGAGCATGCCATATGTAAATGCTCCCGACACTGTGCTTT	358. Puma concolor papillomavirus type 1 complete genome 8 321 bp circular DNA AY904723.1 GI:62547905
2	-	705355	101	6161	-28.5	ATCAACAACAGTAACAAA	TGGCAGCACATAATGACATAT	AGATATGGCAGCACATAATGACATATTTGTACTGCGTGTAGTATCAACAACAGTAACAAATAGTTGGTTACCCCAACAAATGCCATTATTGTGGCCCTGTG	92. Human papillomavirus type 16 variant (African type 1) complete genome 7 908 bp circular DNA AF472508.1 GI:27463075
3	-	240540	101	6161	-28.5	ATCAACAACAGTAACAAA	TGGCAGCACATAATGACATAT	AGATATGGCAGCACATAATGACATATTTGTACTGCGTGTAGTATCAACAACAGTAACAAATAGTTGGTTACCCCAACAAATGCCATTATTGTGGCCCTGTG	32. Human papillomavirus type 16 complete genome 7 963 bp circular DNA FJ006723.1 GI:196170262
4	-	263604	101	6161	-28.5	ATCAACAACAGTAACAAA	TGGCAGCACATAATGACATAT	AGATATGGCAGCACATAATGACATATTTGTACTGCGTGTAGTATCAACAACAGTAACAAATAGTTGGTTACCCCAACAAATGCCATTATTGTGGCCCTGTG	35. Human papillomavirus type 16 complete genome 7 905 bp circular DNA NC_001526.2 GI:310698439
5	-	673733	101	6161	-28.5	ATCAACAACAGTAACAAA	TGGCAGCACATAATGACATAT	AGATATGGCAGCACATAATGACATATTTGTACTGCGTGTAGTATCAACAACAGTAACAAATAGTTGGTTACCCCAACAAATGCCATTATTGTGGCCCTGTG	88. Human papillomavirus type 16 isolate African-1 type complete genome 7 906 bp circular DNA AF536180.1 GI:33330945
6	-	681637	101	6161	-28.5	ATCAACAACAGTAACAAA	TGGCAGCACATAATGACATAT	AGATATGGCAGCACATAATGACATATTTGTACTGCGTGTAGTATCAACAACAGTAACAAATAGTTGGTTACCCCAACAAATGCCATTATTGTGGCCCTGTG	89. Human papillomavirus type 16 isolate European German 131 type complete genome 7 904 bp circular DNA AF536179.1 GI:33330936
7	-	775980	101	6161	-28.5	ATCAACAACAGTAACAAA	TGGCAGCACATAATGACATAT	AGATATGGCAGCACATAATGACATATTTGTACTGCGTGTAGTATCAACAACAGTAACAAATAGTTGGTTACCCCAACAAATGCCATTATTGTGGCCCTGTG	101. Human papillomavirus type 16 isolate 16W12E complete genome 7 904 bp circular DNA AF125673.1 GI:4927719
8	-	807623	101	6161	-28.5	ATCAACAACAGTAACAAA	TGGCAGCACATAATGACATAT	AGATATGGCAGCACATAATGACATATTTGTACTGCGTGTAGTATCAACAACAGTAACAAATAGTTGGTTACCCCAACAAATGCCATTATTGTGGCCCTGTG	105. Human papillomavirus type 16 East Asian type complete genome 7 905 bp linear DNA AF534061.1 GI:33330060
9	-	1378006	101	6161	-28.5	ATCAACAACAGTAACAAA	TGGCAGCACATAATGACATAT	AGATATGGCAGCACATAATGACATATTTGTACTGCGTGTAGTATCAACAACAGTAACAAATAGTTGGTTACCCCAACAAATGCCATTATTGTGGCCCTGTG	179. Human papillomavirus type 16 strain CU7 complete genome 7 905 bp circular DNA FJ610152.1 GI:242347743
10	-	1385912	101	6161	-28.5	ATCAACAACAGTAACAAA	TGGCAGCACATAATGACATAT	AGATATGGCAGCACATAATGACATATTTGTACTGCGTGTAGTATCAACAACAGTAACAAATAGTTGGTTACCCCAACAAATGCCATTATTGTGGCCCTGTG	180. Human papillomavirus type 16 strain CU6 complete genome 7 906 bp circular DNA FJ610151.1 GI:242347734
11	-	1393817	101	6161	-28.5	ATCAACAACAGTAACAAA	TGGCAGCACATAATGACATAT	AGATATGGCAGCACATAATGACATATTTGTACTGCGTGTAGTATCAACAACAGTAACAAATAGTTGGTTACCCCAACAAATGCCATTATTGTGGCCCTGTG	181. Human papillomavirus type 16 strain CU5 complete genome 7 905 bp circular DNA FJ610150.1 GI:242347725
12	-	1401723	101	6161	-28.5	ATCAACAACAGTAACAAA	TGGCAGCACATAATGACATAT	AGATATGGCAGCACATAATGACATATTTGTACTGCGTGTAGTATCAACAACAGTAACAAATAGTTGGTTACCCCAACAAATGCCATTATTGTGGCCCTGTG	182. Human papillomavirus type 16 strain CU4 complete genome 7 906 bp circular DNA FJ610149.1 GI:242347716
13	-	1409629	101	6161	-28.5	ATCAACAACAGTAACAAA	TGGCAGCACATAATGACATAT	AGATATGGCAGCACATAATGACATATTTGTACTGCGTGTAGTATCAACAACAGTAACAAATAGTTGGTTACCCCAACAAATGCCATTATTGTGGCCCTGTG	183. Human papillomavirus type 16 strain CU3 complete genome 7 906 bp circular DNA FJ610148.1 GI:242347707
14	-	1417535	101	6161	-28.5	ATCAACAACAGTAACAAA	TGGCAGCACATAATGACATAT	AGATATGGCAGCACATAATGACATATTTGTACTGCGTGTAGTATCAACAACAGTAACAAATAGTTGGTTACCCCAACAAATGCCATTATTGTGGCCCTGTG	184. Human papillomavirus type 16 strain CU2 complete genome 7 906 bp circular DNA FJ610147.1 GI:242347698
15	-	1425441	101	6161	-28.5	ATCAACAACAGTAACAAA	TGGCAGCACATAATGACATAT	AGATATGGCAGCACATAATGACATATTTGTACTGCGTGTAGTATCAACAACAGTAACAAATAGTTGGTTACCCCAACAAATGCCATTATTGTGGCCCTGTG	185. Human papillomavirus type 16 strain CU1 complete genome 7 906 bp circular DNA FJ610146.1 GI:242347689
16	-	1472666	101	6161	-28.5	ATCAACAACAGTAACAAA	TGGCAGCACATAATGACATAT	AGATATGGCAGCACATAATGACATATTTGTACTGCGTGTAGTATCAACAACAGTAACAAATAGTTGGTTACCCCAACAAATGCCATTATTGTGGCCCTGTG	191. Human papillomavirus type 16 isolate LZcc11-16 complete genome 7 904 bp circular DNA EU918764.1 GI:218931404
17	-	1716738	101	6161	-28.5	ATCAACAACAGTAACAAA	TGGCAGCACATAATGACATAT	AGATATGGCAGCACATAATGACATATTTGTACTGCGTGTAGTATCAACAACAGTAACAAATAGTTGGTTACCCCAACAAATGCCATTATTGTGGCCCTGTG	222. Human papillomavirus type 16 isolate Qv17722E complete genome 7 906 bp circular DNA AY686584.1 GI:56463023
18	-	1724645	101	6161	-28.5	ATCAACAACAGTAACAAA	TGGCAGCACATAATGACATAT	AGATATGGCAGCACATAATGACATATTTGTACTGCGTGTAGTATCAACAACAGTAACAAATAGTTGGTTACCCCAACAAATGCCATTATTGTGGCCCTGTG	223. Human papillomavirus type 16 isolate Qv18158E complete genome 7 907 bp circular DNA AY686583.1 GI:56463014
19	-	1740458	101	6161	-28.5	ATCAACAACAGTAACAAA	TGGCAGCACATAATGACATAT	AGATATGGCAGCACATAATGACATATTTGTACTGCGTGTAGTATCAACAACAGTAACAAATAGTTGGTTACCCCAACAAATGCCATTATTGTGGCCCTGTG	225. Human papillomavirus type 16 isolate Qv15521E complete genome 7 906 bp circular DNA AY686581.1 GI:56462996
20	-	1748364	101	6161	-28.5	ATCAACAACAGTAACAAA	TGGCAGCACATAATGACATAT	AGATATGGCAGCACATAATGACATATTTGTACTGCGTGTAGTATCAACAACAGTAACAAATAGTTGGTTACCCCAACAAATGCCATTATTGTGGCCCTGTG	226. Human papillomavirus type 16 isolate Qv16936E complete genome 7 906 bp circular DNA AY686580.1 GI:56462987
21	-	2004119	101	6161	-28.5	ATCAACAACAGTAACAAA	TGGCAGCACATAATGACATAT	AGATATGGCAGCACATAATGACATATTTGTACTGCGTGTAGTATCAACAACAGTAACAAATAGTTGGTTACCCCAACAAATGCCATTATTGTGGCCCTGTG	259. Human papillomavirus type 16 (HPV16) complete genome 7 904 bp circular DNA K02718.1 GI:333031
22	-	2741983	101	6161	-28.5	ATCAACAACAGTAACAAA	TGGCAGCACATAATGACATAT	AGATATGGCAGCACATAATGACATATTTGTACTGCGTGTAGTATCAACAACAGTAACAAATAGTTGGTTACCCCAACAAATGCCATTATTGTGGCCCTGTG	354. Human papillomavirus type 16 clone 114/K complete genome 7 906 bp circular DNA EU118173.1 GI:157087542
23	-	689543	101	6161	-28.5	ATCAACAACAGTAACAAA	TGGCAGCACATAATGACATAT	AGATATGGCAGCACATAATGACATATTTGTACTGCGTGTAGTATCAACAACAGTAACAAATAGTTGGTTACCCCAACAAATGCCATTATTGTGGCCCTGTG	90. Human papillomavirus type 16 Asian-American variant complete genome 7 906 bp circular DNA AF402678.1 GI:29468132
24	-	697447	101	6161	-28.5	ATCAACAACAGTAACAAA	TGGCAGCACATAATGACATAT	AGATATGGCAGCACATAATGACATATTTGTACTGCGTGTAGTATCAACAACAGTAACAAATAGTTGGTTACCCCAACAAATGCCATTATTGTGGCCCTGTG	91. Human papillomavirus type 16 variant (African type 2) complete genome 7 904 bp circular DNA AF472509.1 GI:27463084
25	-	1732552	101	6161	-28.5	ATCAACAACAGTAACAAA	TGGCAGCACATAATGACATAT	AGATATGGCAGCACATAATGACATATTTGTACTGCGTGTAGTATCAACAACAGTAACAAATAGTTGGTTACCCCAACAAATGCCATTATTGTGGCCCTGTG	224. Human papillomavirus type 16 isolate Qv15351AA complete genome 7 907 bp circular DNA AY686582.1 GI:56463005
26	-	1756271	101	6161	-28.5	ATCAACAACAGTAACAAA	TGGCAGCACATAATGACATAT	AGATATGGCAGCACATAATGACATATTTGTACTGCGTGTAGTATCAACAACAGTAACAAATAGTTGGTTACCCCAACAAATGCCATTATTGTGGCCCTGTG	227. Human papillomavirus type 16 isolate Qv15321AA complete genome 7 906 bp circular DNA AY686579.1 GI:56462978
27	-	1616533	128	3767	-32.72	AGGCAAGTATAGTTAATAATT	TATATGCACCGTTTTCGGTTGA	CCTTTTTATATGCACCGTTTTCGGTTGAACCGTTTTCGGTTACACCCTTTTTAATGCAGGCAAGTATAGTTAATAATTATTAGAAAAAATGCTTGTGAAAGTTAGACCGAAACCGGTCACATACACCC	209. Macaca fascicularis papillomavirus type 4 Mac54 complete genome 7 950 bp circular DNA EF558841.1 GI:161019514
28	-	1334093	127	1828	-37.4	TGGTTTTCAGGTATATTTAA	TAGCGTTGCAAGTGTACGTGCA	TACTGGCATTTGATATACCTGTACGAAACCAATACAGGGCTGCAACACCACTTTGTATTTTTGGTGGCTCTATTAACATTTGGTTTTCAGGTATATTTAATAGCGTTGCAAGTGTACGTGCAACGGT	174. Human papillomavirus type 6b complete genome 7 902 bp circular DNA NC_001355.1 GI:9626053
29	-	1614198	98	1382	-41.3	ATCCATGTCCACTCCGGCGCTC	GGGCACTGTGGCGTTCCACGG	GATTCGGCCTGTGGAACGTCCAGTGGAATATCAGGTCCGGGCTGCAAATCCATGTCCACTCCGGCGCTCAGGGGCACTGTGGCGTTCCACGGCGAGGC	209. Macaca fascicularis papillomavirus type 4 Mac54 complete genome 7 950 bp circular DNA EF558841.1 GI:161019514
30	-	975523	106	88	-52.4	GGCGGCGGGACATCCACCAGTATGGTG	ACGTCCCCCCCCCCAAAG	ACCGCCCACATTGGGGGCAGGGAGGGCGGCGGGACATCCACCAGTATGGTGGAGCCACTAATAGTAACATGGTGAGAGCTCACGTCCCCCCCCCCAAAGGGCGTCC	127. Sus scrofa papillomavirus type 1 complete genome 7 260 bp circular DNA NC_011280.1 GI:206599537
31	-	2443818	106	88	-52.4	GGCGGCGGGACATCCACCAGTATGGTG	ACGTCCCCCCCCCCAAAG	ACCGCCCACATTGGGGGCAGGGAGGGCGGCGGGACATCCACCAGTATGGTGGAGCCACTAATAGTAACATGGTGAGAGCTCACGTCCCCCCCCCCAAAGGGCGTCC	316. Sus scrofa papillomavirus type 1 isolate variant a complete genome 7 260 bp circular DNA EF395818.1 GI:151549157
32	-	2043289	68	1822	-21.7	TCTGGATACTTACAGACTTCA	TAAACATCATTAGCCATTGTTA	CCATAAACATCATTAGCCATTGTTAAGAAGTCTGGATACTTACAGACTTCATTAACAATATCTAAACT	264. Human papillomavirus type 113 complete genome 7 412 bp circular DNA FM955842.1 GI:238623465
33	-	2040483	108	109	-50.8	GCGGGAGCGGGAGCGGGACTGGGAC	GTGATCGGGATCGGGAGCGGG	GATTGTGATCGGGATCGGGAGCGGGAGCGGGAGCGGGAGCGGGACTGGGACCGGGATTGGGACCTTGTTGTGGGCCGCCTTCCACTTCCCCTTCCCCTCCCGGTGGTG	264. Human papillomavirus type 113 complete genome 7 412 bp circular DNA FM955842.1 GI:238623465
34	-	989794	81	175	-41.5	CTTTCTCTGCATCCTGCATCTC	ATATATATAGTAGAGATGCA	AAGCACCTTTCTCTGCATCCTGCATCTCTACTATACTATATATATATATATAGTAGAGATGCAGGATGCATGCAGGATTTT	129. Tursiops truncatus papillomavirus type 1 complete genome 8 089 bp circular DNA NC_011109.1 GI:195661184
35	-	1485938	81	175	-41.5	CTTTCTCTGCATCCTGCATCTC	ATATATATAGTAGAGATGCA	AAGCACCTTTCTCTGCATCCTGCATCTCTACTATACTATATATATATATATAGTAGAGATGCAGGATGCATGCAGGATTTT	193. Tursiops truncatus papillomavirus type 1 complete genome 8 089 bp circular DNA EU240894.1 GI:165909217
36	-	310530	136	40	-63.39	CCATGCACCGCTGCTGGTCTA	GGTGCAGGAGCCCTCCCAAGGCTTC	AGCGGCGCCATGCACCGCTGCTGGTCTAATTTTTTCAGTTATTTCCTATTTAATTTCGACCGCGAGAGGTCGGTCGCTCGGGGGACACCTTTAAGACCGGCAGCGGTGCAGGAGCCCTCCCAAGGCTTCCGGTGTT	41. Bovine papillomavirus type 5 complete genome 7 841 bp linear DNA AF457465.1 GI:22901263
37	-	1130304	136	40	-63.39	CCATGCACCGCTGCTGGTCTA	GGTGCAGGAGCCCTCCCAAGGCTTC	AGCGGCGCCATGCACCGCTGCTGGTCTAATTTTTTCAGTTATTTCCTATTTAATTTCGACCGCGAGAGGTCGGTCGCTCGGGGGACACCTTTAAGACCGGCAGCGGTGCAGGAGCCCTCCCAAGGCTTCCGGTGTT	147. Bovine papillomavirus type 5 complete genome 7 841 bp circular DNA NC_004195.1 GI:23217014
38	-	2975787	136	40	-63.39	CCATGCACCGCTGCTGGTCTA	GGTGCAGGAGCCCTCCCAAGGCTTC	AGCGGCGCCATGCACCGCTGCTGGTCTAATTTTTTCAGTTATTTCCTATTTAATTTCGACCGCGAGAGGTCGGTCGCTCGGGGGACACCTTTAAGACCGGCAGCGGTGCAGGAGCCCTCCCAAGGCTTCCGGTGTT	384. Bovine papillomavirus type 5 complete genome 7 840 bp circular DNA AJ620206.1 GI:40804485
39	-	621240	127	1080	-29.26	AGGCTCCTCCTCTACTTCTT	GACAGAGTAGCTAGAACATG	CGAATTCCAGACAGAGTAGCTAGAACATGCAGCTTTAACTTTGTATCACAACCCCCACAATATACAATGATCTTGTAAGGAGTGTACTCAGGCTCCTCCTCTACTTCTTCTAACTCTTCTGGAAGTT	82. Human papillomavirus type 151 complete genome isolate SIBX2 7 386 bp circular DNA FN677756.1 GI:290964861
40	-	1950049	72	236	-24.1	AATATATATATATATATA	TATATATATATATGGTGTGAGTAT	TGTATATATGAATATATATATATATATATATATATATATATATATATATATATATATGGTGTGAGTATGTGT	253. Human papillomavirus type 21 complete genome 7 779 bp linear DNA U31779.1 GI:1020170
41	-	1931412	62	159	-38.2	GGGGGAGGAGGAGGAGGATGA	ACTGCCCCTTCCCCTTCCCCTGG	TCTGGGGGTGGGGGAGGAGGAGGAGGATGACCTTCTACTGCCCCTTCCCCTTCCCCTGGAGG	250. Human papillomavirus type 24 complete genome 7 452 bp linear DNA U31782.1 GI:1020194
42	-	1915207	118	252	-51.2	GGGTGGTGTTGTGGGAGGCG	TGTGTGCTAGATACAGGGT	GAGCGGGTGGTGTTGTGGGAGGCGTATAGAGGTCCAGTAGCGGGTACTTCTTGTGTGCTAGATACAGGGTCAAATGCATTGTGATGAATTACTTTGCCTCCCACATGCACCTCCCATA	248. Human papillomavirus type 29 complete genome 7 916 bp linear DNA U31784.1 GI:1020210
43	-	2707804	119	76	-46.5	TGGTTGTTGGACTTTCGGCCCG	CCACGGCTCCCTCCTCGTG	TCTCCCCCCACGGCTCCCTCCTCGTGACCCTCTCGACCCTCGGGCCCCTCTGGTTGTTGGACTTTCGGCCCGTGCCCGCTGTGACCGTTGTGTGGTGCAGGAGGAGTAGGTGGAGGGTG	350. Human papillomavirus type 5b complete genome 7 779 bp circular DNA D90252.1 GI:222395
44	-	1345320	92	628	-31.8	ATGTCCTGGAAAAAATGAG	CTCACCCAGTACATCTAGTT	GGATTGCTCACCCAGTACATCTAGTTCAATTGCATCAATTGGCTCAATAGCCTGGCCGATTGGACTAATGTCCTGGAAAAAATGAGCAGCGG	175. Human papillomavirus type 41 complete genome 7 614 bp circular DNA NC_001354.1 GI:9626041
45	-	1297661	122	67	-40.8	CAGGTGGTGGTGCAGTTCT	TAGCAGTTCCTGAAATTAGAGC	CCGTTGTCAGCAACTGTGAACCAGGTGGTGGTGCAGTTCTCGTAGCGATGTCTATGGTTCTTTTTCACCCGAAAGCGATAGCACTTTACCTGGTTAGCAGTTCCTGAAATTAGAGCAAAGCA	169. Bovine papillomavirus - 1 complete genome 7 945 bp circular DNA NC_001522.1 GI:9627056
46	-	2396963	122	67	-40.8	CAGGTGGTGGTGCAGTTCT	TAGCAGTTCCTGAAATTAGAGC	CCGTTGTCAGCAACTGTGAACCAGGTGGTGGTGCAGTTCTCGTAGCGATGTCTATGGTTCTTTTTCACCCGAAAGCGATAGCACTTTACCTGGTTAGCAGTTCCTGAAATTAGAGCAAAGCA	310. Bovine papillomavirus - 1 complete genome 7 945 bp linear DNA X02346.1 GI:60965
47	-	761170	98	85	-50	CGCGACCGGCAGCGGTCT	CCAGACAAGACAAAACTG	CCACCTGGGACCGCTTTCGGTCGAGCAGCTAATCCTTTAAGCTTACCTGAGGGATTAGCGCGACCGGCAGCGGTCTCCAGACAAGACAAAACTGTAAA	99. Rabbit oral papillomavirus complete genome 7 565 bp linear DNA AF227240.1 GI:7677340
48	-	1168734	98	85	-50	CGCGACCGGCAGCGGTCT	CCAGACAAGACAAAACTG	CCACCTGGGACCGCTTTCGGTCGAGCAGCTAATCCTTTAAGCTTACCTGAGGGATTAGCGCGACCGGCAGCGGTCTCCAGACAAGACAAAACTGTAAA	152. Rabbit oral papillomavirus complete genome 7 565 bp linear DNA NC_002232.1 GI:9635132
49	-	2457858	111	105	-33.8	CATATATGGCGTGTGTGGTATT	ATATCAACACATGTCATA	AGCAGCATATATGGCGTGTGTGGTATTGTATATACCAGGTACTATTGTAATACAATATTACATAATGTAACAATTACATTAACATTACATATCAACACATGTCATATGTCC	318. Human papillomavirus type 53 isolate Qv31688 complete genome 7 863 bp circular DNA EF546482.1 GI:156151717
50	-	2465721	111	105	-33.8	CATATATGGCGTGTGTGGTATT	ATATCAACACATGTCATA	AGCAGCATATATGGCGTGTGTGGTATTGTATATACCAGGTACTATTGTAATACAATATTACATAATGTAACAATTACATTAACATTACATATCAACACATGTCATATGTCC	319. Human papillomavirus type 53 isolate Qv18622 complete genome 7 863 bp circular DNA EF546481.1 GI:156151709
51	-	2473584	111	105	-33.8	CATATATGGCGTGTGTGGTATT	ATATCAACACATGTCATA	AGCAGCATATATGGCGTGTGTGGTATTGTATATACCAGGTACTATTGTAATACAATATTACATAATGTAACAATTACATTAACATTACATATCAACACATGTCATATGTCC	320. Human papillomavirus type 53 isolate Qv32783 complete genome 7 863 bp circular DNA EF546480.1 GI:156151701
52	-	2489310	111	101	-33.8	CATATATGGCGTGTGTGGTATT	ATATCAACACATGTCATA	AGCAGCATATATGGCGTGTGTGGTATTGTATATACCAGGTACTATTGTAATACAATATTACATAATGTAACAATTACATTAACATTACATATCAACACATGTCATATGTCC	322. Human papillomavirus type 53 isolate Qv24231 complete genome 7 863 bp circular DNA EF546478.1 GI:156151685
53	-	2497173	111	101	-33.8	CATATATGGCGTGTGTGGTATT	ATATCAACACATGTCATA	AGCAGCATATATGGCGTGTGTGGTATTGTATATACCAGGTACTATTGTAATACAATATTACATAATGTAACAATTACATTAACATTACATATCAACACATGTCATATGTCC	323. Human papillomavirus type 53 isolate Qv28044 complete genome 7 863 bp circular DNA EF546477.1 GI:156151677
54	-	2505036	111	101	-33.8	CATATATGGCGTGTGTGGTATT	ATATCAACACATGTCATA	AGCAGCATATATGGCGTGTGTGGTATTGTATATACCAGGTACTATTGTAATACAATATTACATAATGTAACAATTACATTAACATTACATATCAACACATGTCATATGTCC	324. Human papillomavirus type 53 isolate Qv17356 complete genome 7 863 bp circular DNA EF546476.1 GI:156151669
55	-	2481447	111	117	-33.8	CATATATGGCGTGTGTGGTATT	ATATCAACACATGTCATA	AGCAGCATATATGGCGTGTGTGGTATTGTATATACCAGGTACTATTGTAATACAATATTACATAATGTAACAATTACATTAACATTACATATCAACACATGTCATATGTCC	321. Human papillomavirus type 53 isolate Qv22707 complete genome 7 863 bp circular DNA EF546479.1 GI:156151693
56	-	662433	81	177	-31.31	TCCTCCTCCTCTTCCTCTGAGTCG	AGATGGCGGCGACGAAGGAGGA	GATAATATTCTCCTTCTCCTCCTCCTCTTCCTCTGAGTCGGAGCGAGGATACAGATGGCGGCGACGAAGGAGGATATCGTC	87. European hedgehog papillomavirus complete genome 8 256 bp circular DNA FJ379293.1 GI:218203064
57	-	951895	81	177	-31.31	TCCTCCTCCTCTTCCTCTGAGTCG	AGATGGCGGCGACGAAGGAGGA	GATAATATTCTCCTTCTCCTCCTCCTCTTCCTCTGAGTCGGAGCGAGGATACAGATGGCGGCGACGAAGGAGGATATCGTC	124. Erinaceus europaeus papillomavirus complete genome 8 256 bp circular DNA NC_011765.1 GI:218685637
58	-	462106	111	102	-33.5	CATATATGGCGTGTGTGGTATT	ATATCAACACATGTCATA	AGCAGCATATATGGCGTGTGTGGTATTGTATATACCAGGTACTATTGTAATACAATATTACATAATGTAGCAATTACATTAACATTACATATCAACACATGTCATATGTCC	61. Human papillomavirus type 53 isolate TJ43-53 complete genome 7 863 bp circular DNA GQ472849.1 GI:260169923
59	-	1823828	122	34	-52.1	CAGGCTCACTCCATCCTGATTCGG	TGGCTGCTTCTGATGGGACCAAA	GGTACTGGCTGCTTCTGATGGGACCAAATCCGGAGGGTGTCCCTGCAGAAGGGTAAGGGACGGCTCTGTCGGGCGAGTCCTCCGGTCGTTCTGCAGGCTCACTCCATCCTGATTCGGGTCTA	236. ovine papillomavirus 2 complete genome 7 758 bp circular DNA U83595.1 GI:1813787
60	-	266287	123	180	-32.3	CAGCTCCAATTCATCACCACT	CTCGCTCTCTTGCTGCTGATACAATT	TGTTGCTCGCTCTCTTGCTGCTGATACAATTGGAGGGAATTTTCCTGGCACTGTTCAGAGTTGTCAATTAGCTCCGAAATGTCAGACTCAGTGCTCAGCTCCAATTCATCACCACTGCCATCA	36. Ovine papillomavirus type 3 isolate Sar1 complete genome 7 344 bp circular DNA FJ796965.1 GI:226446757
61	-	404544	105	81	-40.1	ACAGAGTTCTCGTAGCGTCCGT	TGTTGAGACGCTTTTGCC	CACACAGAGTTCTCGTAGCGTCCGTGGTAAAAGCGGTGTGCCGTGGTCTCTTTCCTGAGCCATGCAGACAGCTTTTTTCTGTTGAGACGCTTTTGCCATGAACGA	54. Erethizon dorsatum papillomavirus type 1 complete genome 7 428 bp circular DNA NC_006951.1 GI:62362146
62	-	2070495	87	93	-42.2	CCTCGACCTCCCCTTCTTGT	CGGAGGTGGAGGGTGATC	AAGGCGGAGGTGGAGGGTGATCTGGAGTACGATCGCCGGTGCTTGGTGGCTTTCGTGGGTGACCCTCGACCTCCCCTTCTTGTTGAG	268. Human papillomavirus type 99 complete genome 7 698 bp circular DNA FM955838.1 GI:238623435
63	-	2412922	82	104	-35.4	CTTTCCTCCTCCCCTTCCCCG	CTGCGACCGGGACCGGGA	GACTGCGACCGGGACCGGGATCGGGAACGGGATTGGGATCTTGTGGTGGGCCCCTTTCCTCCTCCCCTTCCCCGCTGCCCGT	312. Human papillomavirus type 111 complete genome 7 384 bp circular DNA EU410349.1 GI:186461202
64	-	1076530	110	31	-48	TAGTGGCAAGAGAGGACAAATA	AGTGGGAGGGTTATCAGGG	TTAGGAGTGGGAGGGTTATCAGGGCATTTAGTGGCAAGAGAGGACAAATACCTATATTTTTCCTCAGCAGATACAGTGGCGGTGCCCTGAAACCCGATGTTCCACTCCTC	140. Tursiops truncatus papillomavirus type 2 complete genome 7 866 bp circular DNA NC_008184.1 GI:109390374
65	-	2859959	110	31	-48	TAGTGGCAAGAGAGGACAAATA	AGTGGGAGGGTTATCAGGG	TTAGGAGTGGGAGGGTTATCAGGGCATTTAGTGGCAAGAGAGGACAAATACCTATATTTTTCCTCAGCAGATACAGTGGCGGTGCCCTGAAACCCGATGTTCCACTCCTC	369. Tursiops truncatus papillomavirus type 2 complete genome 7 866 bp linear DNA AY956402.1 GI:77168408
66	-	723005	113	33	-45.62	CTCAGATAGAACAATCTCCCT	CGGGGAGCCATTCCCTAT	TTTCCGCTTCTGCTGGGTCTGCCAGGCTTTGCGGTAGCTCAGATAGAACAATCTCCCTCAATGACGGGGAGCCATTCCCTATCATGTCGTGGCAGACCGCAGTTGTAGCACAG	95. Equinus papillomavirus complete genome 7 613 bp linear DNA AF394740.1 GI:22901192
67	-	730642	113	33	-45.62	CTCAGATAGAACAATCTCCCT	CGGGGAGCCATTCCCTAT	TTTCCGCTTCTGCTGGGTCTGCCAGGCTTTGCGGTAGCTCAGATAGAACAATCTCCCTCAATGACGGGGAGCCATTCCCTATCATGTCGTGGCAGACCGCAGTTGTAGCACAG	96. Equus caballus papillomavirus type 1 complete genome 7 610 bp linear DNA AF498323.1 GI:20335004
68	-	1115668	113	33	-45.62	CTCAGATAGAACAATCTCCCT	CGGGGAGCCATTCCCTAT	TTTCCGCTTCTGCTGGGTCTGCCAGGCTTTGCGGTAGCTCAGATAGAACAATCTCCCTCAATGACGGGGAGCCATTCCCTATCATGTCGTGGCAGACCGCAGTTGTAGCACAG	146. Equinus papillomavirus complete genome 7 613 bp circular DNA NC_004194.1 GI:23217032
69	-	1146179	113	33	-45.62	CTCAGATAGAACAATCTCCCT	CGGGGAGCCATTCCCTAT	TTTCCGCTTCTGCTGGGTCTGCCAGGCTTTGCGGTAGCTCAGATAGAACAATCTCCCTCAATGACGGGGAGCCATTCCCTATCATGTCGTGGCAGACCGCAGTTGTAGCACAG	150. Equus caballus papillomavirus - 1 complete genome 7 610 bp circular DNA NC_003748.1 GI:20428628
70	-	1300109	63	1084	-22.3	ATCTGTTGTTGCTTAGCA	CTTCAGCAGGGGTACAGCCTAG	TCCCCTTCAGCAGGGGTACAGCCTAGCAACAGAATCTGTTGTTGCTTAGCATCTAGGCCTGTT	169. Bovine papillomavirus - 1 complete genome 7 945 bp circular DNA NC_001522.1 GI:9627056
71	-	2399411	63	1084	-22.3	ATCTGTTGTTGCTTAGCA	CTTCAGCAGGGGTACAGCCTAG	TCCCCTTCAGCAGGGGTACAGCCTAGCAACAGAATCTGTTGTTGCTTAGCATCTAGGCCTGTT	310. Bovine papillomavirus - 1 complete genome 7 945 bp linear DNA X02346.1 GI:60965
72	-	2825794	70	93	-34.4	TTCTCCTTCCCCTTCTGT	GGTGGGGGAGGAAGAGGAG	ATCTGGTGCAGATGGTGGGGGAGGAAGAGGAGGATGACCTTCGACTTCTCCTTCCCCTTCTGTCACCTTT	365. Human papillomavirus type 93 complete genome 7 450 bp circular DNA AY382778.1 GI:37089393
73	-	911732	90	242	-34.1	ATGATGTGTTGTTGCACAGCA	GTGGATCCCCTCCTGGGTGCA	CCGGACAGCAGAATGATGTGTTGTTGCACAGCAGGGTTTCTAGGCAGTGGATCCCCTCCTGGGTGCACAGCACAACGATCCTGATCCCTC	119. Canine papillomavirus 5 complete genome 7 810 bp circular DNA NC_013236.1 GI:258611051
74	-	1530616	90	242	-34.1	ATGATGTGTTGTTGCACAGCA	GTGGATCCCCTCCTGGGTGCA	CCGGACAGCAGAATGATGTGTTGTTGCACAGCAGGGTTTCTAGGCAGTGGATCCCCTCCTGGGTGCACAGCACAACGATCCTGATCCCTC	199. Canine papillomavirus 5 isolate Birkenfeld complete genome 7 810 bp circular DNA FJ492743.1 GI:255683764
75	-	1759850	125	92	-36.3	AAAATGGCTGCTGGAATTGGCAT	TGACAACCCCACCCAAAAA	CATCTATTAGTCCTAATTTTGCATCAGCTAACGGCTGCAACCAAAAATGGCTGCTGGAATTGGCATAGGAAATGACAACCCCACCCAAAAACCGTAATAGGCTCATGCAAAAATAGGATTTGCCA	228. Human papillomavirus type 71 isolate Qv23143 complete genome 8 038 bp circular DNA AY330623.1 GI:37622201
76	-	1767888	125	92	-36.3	AAAATGGCTGCTGGAATTGGCAT	TGACAACCCCACCCAAAAA	CATCTATTAGTCCTAATTTTGCATCAGCTAACGGCTGCAACCAAAAATGGCTGCTGGAATTGGCATAGGAAATGACAACCCCACCCAAAAACCGTAATAGGCTCATGCAAAAATAGGATTTGCCA	229. Human papillomavirus type 71 isolate Qv22945 complete genome 8 031 bp circular DNA AY330622.1 GI:37622193
77	-	1775919	125	92	-36.3	AAAATGGCTGCTGGAATTGGCAT	TGACAACCCCACCCAAAAA	CATCTATTAGTCCTAATTTTGCATCAGCTAACGGCTGCAACCAAAAATGGCTGCTGGAATTGGCATAGGAAATGACAACCCCACCCAAAAACCGTAATAGGCTCATGCAAAAATAGGATTTGCCA	230. Human papillomavirus type 71 isolate Qv22792 complete genome 8 026 bp circular DNA AY330621.1 GI:37622185
78	-	1783945	125	92	-36.3	AAAATGGCTGCTGGAATTGGCAT	TGACAACCCCACCCAAAAA	CATCTATTAGTCCTAATTTTGCATCAGCTAACGGCTGCAACCAAAAATGGCTGCTGGAATTGGCATAGGAAATGACAACCCCACCCAAAAACCGTAATAGGCTCATGCAAAAATAGGATTTGCCA	231. Human papillomavirus type 71 isolate Qv21030 complete genome 8 037 bp circular DNA AY330620.1 GI:37622177
79	-	3009944	125	92	-36.3	AAAATGGCTGCTGGAATTGGCAT	TGACAACCCCACCCAAAAA	CATCTATTAGTCCTAATTTTGCATCAGCTAACGGCTGCAACCAAAAATGGCTGCTGGAATTGGCATAGGAAATGACAACCCCACCCAAAAACCGTAATAGGCTCATGCAAAAATAGGATTTGCCA	389. Human papillomavirus type 71 DNA complete genome 8 017 bp circular DNA AB040456.1 GI:12060351
80	-	2426620	119	110	-36.5	TGACATGATTCTACTTTG	AATACCTATATCTATCTTC	TTCAAATGACATGATTCTACTTTGCAAATACCTATATCTATCTTCTTTATTAATATCTATATTAGATGTTATCATTAAAGGTGGAAATTGTATTTGCAAAGGAGCTTTGTGTTTTATAT	314. Human papillomavirus FA75/KI88-03 complete genome 7 401 bp circular DNA EU410347.1 GI:186461186
81	-	2576096	143	29	-44.5	CCTGGCAACTGAGAGCTTGCAACAT	ATGTACACATTGTCAGCTGCAG	GCATTATGTACACATTGTCAGCTGCAGAAGTTTCTCCTGGCAACTGAGAGCTTGCAACATATGCATTAAATGCAGGGTTGTCATGTTTACTAGTGCTATACCTTACTCTTGATGCTGGGTGAGTTTCTGGAGTGACTTCTAAA	333. Bovine papillomavirus BAA5-Japan complete genome 7 271 bp circular DNA EU360723.1 GI:169641576
82	-	2424905	132	43	-40.2	CCTCCTCTGAATCTTCACT	ATCACAAATAGTCGAAGGCGAG	TTGCTGTGTGCGGATTCCAAAGAAGGTAGCAATCACAAATAGTCGAAGGCGAGCGCCACAACCACCACAAGGAGCAACTATCTTGTATGGGATGCGCTCTACTTGCTCCTCCTCTGAATCTTCACTAGGAAC	314. Human papillomavirus FA75/KI88-03 complete genome 7 401 bp circular DNA EU410347.1 GI:186461186
83	-	2052818	132	32	-42.6	CCTCCTCTGAATCTTCACT	GTGCGGATTCCAAAGAAGGT	TTGCTGTGTGCGGATTCCAAAGAAGGTAGCAATCACAAATAGCCGAAGGCGAGCGCCACAACCACCACAAGGAGCAACTATCTTGTATGGGATGCGCTCTACTTGCTCCTCCTCTGAATCTTCACTAGGAAC	266. Human papillomavirus type 104 complete genome 7 386 bp circular DNA FM955840.1 GI:238623450
84	-	2033227	63	223	-33	GGGCTGGGGGAAGAGGAGGA	CTGCCCCTCCCCTTCCCCTAG	TCTGGGGCTGGGGGAAGAGGAGGAGGATGCCCTTCTACCTGCCCCTCCCCTTCCCCTAGAGGT	263. Human papillomavirus type 98 complete genome 7 466 bp circular DNA FM955837.2 GI:262113834
85	-	1629529	90	54	-37.5	GTCCATGGGTATTTCCTCCACA	AGGCCTCCATAGGTGGAGG	GGTGTCCATGGGTATTTCCTCCACACTGTGCAGGCTACTAGATGTGCTAGACAGCACTAGGTGTCCAGAGGCCTCCATAGGTGGAGGGGG	211. Macaca fascicularis papillomavirus type 7 Mac18 complete genome 8 063 bp circular DNA EF558838.1 GI:161019484
86	-	63807	103	31	-36	CGAAGAGATTGAAGGTGACT	AGGTTACTTCTGTGGAGTCTG	AGTTCCGAAGAGATTGAAGGTGACTGCGGCTGCAGCTGCGGCTTGCGAGGTTACTTCTGTGGAGTCTGGTGATGGTGGCGAGTCGCCTTCCTCCCCTCGTTGA	9. Capreolus capreolus papillomavirus 1 complete genome 8 032 bp linear DNA NC_011051.1 GI:194268064
87	-	175206	103	31	-36	CGAAGAGATTGAAGGTGACT	AGGTTACTTCTGTGGAGTCTG	AGTTCCGAAGAGATTGAAGGTGACTGCGGCTGCAGCTGCGGCTTGCGAGGTTACTTCTGTGGAGTCTGGTGATGGTGGCGAGTCGCCTTCCTCCCCTCGTTGA	24. Western roedeer papillomavirus 1 isolate CcPV-1 complete genome 8 032 bp linear DNA EF680235.1 GI:157273820
88	-	1622218	81	32	-41	AGTCTCCCCCATGCACCA	GGGTGAGTGGGGTTACAGGG	AGGTAGAAGTCTCCCCCATGCACCACAACATGACCTATAGGGGTGAGTGGGGTTACAGGGTGCAGGGGGGATTCTGCCAGT	210. Macaca fascicularis papillomavirus type 6 Mac39 complete genome 7 943 bp circular DNA EF558840.1 GI:161019504
89	-	2296801	91	36	-26.7	TGGGTGATACAATGGGCCA	TAATGGCCACAAATAATAATGTGTA	TAATATAATGGCCACAAATAATAATGTGTACCATGTATACCAATATACTGTGTAGAGGCAGGGTCTGTGGGTGATACAATGGGCCATACAG	297. Human papillomavirus type 18 isolate Qv04924 complete genome 7 824 bp circular DNA EF202155.1 GI:145968262
90	-	2304625	91	36	-26.7	TGGGTGATACAATGGGCCA	TAATGGCCACAAATAATAATGTGTA	TAATATAATGGCCACAAATAATAATGTGTACCATGTATACCAATATACTGTGTAGAGGCAGGGTCTGTGGGTGATACAATGGGCCATACAG	298. Human papillomavirus type 18 isolate Qv03814 complete genome 7 824 bp circular DNA EF202154.1 GI:145968253
91	-	2312449	91	36	-26.7	TGGGTGATACAATGGGCCA	TAATGGCCACAAATAATAATGTGTA	TAATATAATGGCCACAAATAATAATGTGTACCATGTATACCAATATACTGTGTAGAGGCAGGGTCTGTGGGTGATACAATGGGCCATACAG	299. Human papillomavirus type 18 isolate Qv21444 complete genome 7 824 bp circular DNA EF202153.1 GI:145968244
92	-	926316	97	134	-43.9	GATGCGTCCGGTTTCGCAGT	GGCACTGTAGAAGCCTCCGAGCC	TCTGCGGGCACTGTAGAAGCCTCCGAGCCATCCTCATCTTCGCTGGGCTGCATTTGCTCGGAGCAGATGAGGATGCGTCCGGTTTCGCAGTCAAAGG	121. Francolinus leucoscepus papillomavirus 1 complete genome 7 498 bp circular DNA NC_013117.1 GI:256352174
93	-	1585659	97	134	-43.9	GATGCGTCCGGTTTCGCAGT	GGCACTGTAGAAGCCTCCGAGCC	TCTGCGGGCACTGTAGAAGCCTCCGAGCCATCCTCATCTTCGCTGGGCTGCATTTGCTCGGAGCAGATGAGGATGCGTCCGGTTTCGCAGTCAAAGG	206. Francolinus leucoscepus papillomavirus 1 complete genome 7 498 bp circular DNA EU188799.1 GI:161334757
94	-	1340280	106	48	-29.4	ATTCGTTACAAGAAATAACACG	GTTCCTCTATCTTATATAC	AATCCGTTCCTCTATCTTATATACTGTGTGTGTGTTTTGTAACGAATTCGTTACAAGAAATAACACGAAAGGGCGATGATTATGATTGTTATAAGAAGGAAATATG	175. Human papillomavirus type 41 complete genome 7 614 bp circular DNA NC_001354.1 GI:9626041
95	-	1541761	93	91	-24.9	AGAAAAGAAAGAGGAGAGTAGGAG	CAACAAGCTGTTAGTTGGT	AAAGTACAAGAGAAAAGAAAGAGGAGAGTAGGAGGCTCAACAAGCTGTTAGTTGGTTAGTACTGAGATTTCTTCTTTGTTTTTTGTGTGTTTC	200. Canine papillomavirus 7 isolate Edinburgh complete genome 7 955 bp circular DNA FJ492742.1 GI:255683756
96	-	810005	100	150	-37.3	GCTCCATTCTCTCCATAATGT	GTGTGACACGTCCTGGAGG	GCGTGCTCCATTCTCTCCATAATGTGTCCCACCTGCAGATACGTTTCGTCTACGGTGGGGGACAGGAGGCGATACAGGTGTGACACGTCCTGGAGGTCGA	106. Psittacus erithacus timneh papillomavirus complete genome 7 304 bp circular DNA AF420235.1 GI:21693250
97	-	1139560	100	150	-37.3	GCTCCATTCTCTCCATAATGT	GTGTGACACGTCCTGGAGG	GCGTGCTCCATTCTCTCCATAATGTGTCCCACCTGCAGATACGTTTCGTCTACGGTGGGGGACAGGAGGCGATACAGGTGTGACACGTCCTGGAGGTCGA	149. Psittacus erithacus timneh papillomavirus complete genome 7 304 bp circular DNA NC_003973.1 GI:21326229
98	-	1806545	100	150	-37.3	GCTCCATTCTCTCCATAATGT	GTGTGACACGTCCTGGAGG	GCGTGCTCCATTCTCTCCATAATGTGTCCCACCTGCAGATACGTTTCGTCTACGGTGGGGGACAGGAGGCGATACAGGTGTGACACGTCCTGGAGGTCGA	234. Psittacus erithacus timneh papillomavirus complete genome 7 304 bp circular DNA AF502599.1 GI:21311786
99	-	2320293	91	37	-25.4	TGGGTGATACAATGGGCCA	TAATGGCCACAAATAATAATGTGTA	TAATATAATGGCCACAAATAATAATGTGTACCATGTATACCAATATACTGTGTAGAGGCAGGGGCTGTGGGTGATACAATGGGCCATACAG	300. Human papillomavirus type 18 isolate Qv17199 complete genome 7 844 bp circular DNA EF202152.1 GI:145968235
100	-	1367653	126	26	-35.5	CAGTATAAACAACAACAATAG	ACCTATGTGTTGTTGTGTG	CAACCAGTATAAACAACAACAATAGATAGACATCTCCAGGCTCAACCAACAATACAGCATGGTCGCCATTGTTGTCTCTGAGAACCAGGGGGTACATAGTAGAACCTATGTGTTGTTGTGTGCAAT	178. Human papillomavirus type 125 complete genome strain SIBX9 7 809 bp circular DNA FN547152.1 GI:257735417
101	-	1309424	122	76	-32.6	TGCAGGTCTGCCATCTGCCAT	AGGAAATGTCGAATCGTCTGC	AAGGCGCAAATCAAAAAAGGAAATGTCGAATCGTCTGCAGAAGTCGTCCAAGGTTGCAGGTCTGCCATCTGCCATCTGGACAGGATTTAGTAGAAATGCACTGTCCCTTTTTATATGTATCT	171. Human papillomavirus type 4 complete genome 7 353 bp circular DNA NC_001457.1 GI:9626597
102	-	2930488	122	76	-32.6	TGCAGGTCTGCCATCTGCCAT	AGGAAATGTCGAATCGTCTGC	AAGGCGCAAATCAAAAAAGGAAATGTCGAATCGTCTGCAGAAGTCGTCCAAGGTTGCAGGTCTGCCATCTGCCATCTGGACAGGATTTAGTAGAAATGCACTGTCCCTTTTTATATGTATCT	379. Human papillomavirus type 4 complete genome 7 353 bp linear DNA X70827.1 GI:312084
103	-	1013586	115	25	-38.9	TGCTTGTGCGAAACACCTGCA	AATAGAGGATCCCCCATTTCT	GTGGCGTGCTTGTGCGAAACACCTGCAAGGGAATCTCCTCACCAATAGAGGATCCCCCATTTCTATGTGTGATCCAAATGTTGCTGGAGGAGGATGTCTCGCCCAAAGCATTATC	132. Canine papillomavirus 4 complete genome 7 742 bp circular DNA NC_010226.1 GI:164429763
104	-	1645481	115	25	-38.9	TGCTTGTGCGAAACACCTGCA	AATAGAGGATCCCCCATTTCT	GTGGCGTGCTTGTGCGAAACACCTGCAAGGGAATCTCCTCACCAATAGAGGATCCCCCATTTCTATGTGTGATCCAAATGTTGCTGGAGGAGGATGTCTCGCCCAAAGCATTATC	213. Canine papillomavirus - 4 isolate pug2006 complete genome 7 742 bp circular DNA EF584537.1 GI:156601575
105	-	277158	121	378	-31.74	TACGAATAGTTGAACTTTTGCC	ACTTAAATCATAGAAAAA	CCTAAAGGCAATAATTCAATTGAGTCTTCTGGAGCAATAGAACTTAAATCATAGAAAAAGTGGGTTCTGGCGCCAATTGCTGTGCCCAGGCGTGTACGAATAGTTGAACTTTTGCCAAGGC	37. Human papillomavirus type 1a (3-3) complete genome 7 801 bp linear DNA U06714.1 GI:458704
106	-	1329467	121	378	-31.74	TACGAATAGTTGAACTTTTGCC	ACTTAAATCATAGAAAAA	CCTAAAGGCAATAATTCAATTGAGTCTTCTGGAGCAATAGAACTTAAATCATAGAAAAAGTGGGTTCTGGCGCCAATTGCTGTGCCCAGGCGTGTACGAATAGTTGAACTTTTGCCAAGGC	173. Human papillomavirus - 1 complete genome 7 815 bp circular DNA NC_001356.1 GI:9626063
107	-	830026	91	37	-25.4	TGGGTGATACAATGGGCCA	TAATGGCCACAAATAATAATGTGTA	TAATATAATGGCCACAAATAATAATGTGTACCATGTATACCAATATACTGTGTAGAGGCAGGGGCTGTGGGTGATACAATGGGCCATACAG	108. Human papillomavirus type 18 isolate CU16 complete genome 7 857 bp linear DNA GQ180792.1 GI:285804407
108	-	845740	91	37	-25.4	TGGGTGATACAATGGGCCA	TAATGGCCACAAATAATAATGTGTA	TAATATAATGGCCACAAATAATAATGTGTACCATGTATACCAATATACTGTGTAGAGGCAGGGGCTGTGGGTGATACAATGGGCCATACAG	110. Human papillomavirus type 18 isolate CU14 complete genome 7 857 bp linear DNA GQ180790.1 GI:285804389
109	-	853597	91	37	-25.4	TGGGTGATACAATGGGCCA	TAATGGCCACAAATAATAATGTGTA	TAATATAATGGCCACAAATAATAATGTGTACCATGTATACCAATATACTGTGTAGAGGCAGGGGCTGTGGGTGATACAATGGGCCATACAG	111. Human papillomavirus type 18 isolate CU13 complete genome 7 857 bp linear DNA GQ180789.1 GI:285804380
110	-	861454	91	37	-25.4	TGGGTGATACAATGGGCCA	TAATGGCCACAAATAATAATGTGTA	TAATATAATGGCCACAAATAATAATGTGTACCATGTATACCAATATACTGTGTAGAGGCAGGGGCTGTGGGTGATACAATGGGCCATACAG	112. Human papillomavirus type 18 isolate CU12 complete genome 7 857 bp linear DNA GQ180788.1 GI:285804371
111	-	869305	91	37	-25.4	TGGGTGATACAATGGGCCA	TAATGGCCACAAATAATAATGTGTA	TAATATAATGGCCACAAATAATAATGTGTACCATGTATACCAATATACTGTGTAGAGGCAGGGGCTGTGGGTGATACAATGGGCCATACAG	113. Human papillomavirus type 18 isolate CU11 complete genome 7 844 bp linear DNA GQ180787.1 GI:285804362
112	-	877155	91	37	-25.4	TGGGTGATACAATGGGCCA	TAATGGCCACAAATAATAATGTGTA	TAATATAATGGCCACAAATAATAATGTGTACCATGTATACCAATATACTGTGTAGAGGCAGGGGCTGTGGGTGATACAATGGGCCATACAG	114. Human papillomavirus type 18 isolate CU10 complete genome 7 857 bp linear DNA GQ180786.1 GI:285804353
113	-	892869	91	37	-25.4	TGGGTGATACAATGGGCCA	TAATGGCCACAAATAATAATGTGTA	TAATATAATGGCCACAAATAATAATGTGTACCATGTATACCAATATACTGTGTAGAGGCAGGGGCTGTGGGTGATACAATGGGCCATACAG	116. Human papillomavirus type 18 isolate CU8 complete genome 7 857 bp linear DNA GQ180784.1 GI:285804335
114	-	2328143	91	37	-25.4	TGGGTGATACAATGGGCCA	TAATGGCCACAAATAATAATGTGTA	TAATATAATGGCCACAAATAATAATGTGTACCATGTATACCAATATACTGTGTAGAGGCAGGGGCTGTGGGTGATACAATGGGCCATACAG	301. Human papillomavirus type 18 isolate Qv02876 complete genome 7 857 bp circular DNA EF202151.1 GI:145968226
115	-	2336000	91	37	-25.4	TGGGTGATACAATGGGCCA	TAATGGCCACAAATAATAATGTGTA	TAATATAATGGCCACAAATAATAATGTGTACCATGTATACCAATATACTGTGTAGAGGCAGGGGCTGTGGGTGATACAATGGGCCATACAG	302. Human papillomavirus type 18 isolate Qv17955 complete genome 7 857 bp circular DNA EF202150.1 GI:145968217
116	-	2343857	91	37	-25.4	TGGGTGATACAATGGGCCA	TAATGGCCACAAATAATAATGTGTA	TAATATAATGGCCACAAATAATAATGTGTACCATGTATACCAATATACTGTGTAGAGGCAGGGGCTGTGGGTGATACAATGGGCCATACAG	303. Human papillomavirus type 18 isolate Qv15957 complete genome 7 857 bp circular DNA EF202149.1 GI:145968208
117	-	2351714	91	37	-25.4	TGGGTGATACAATGGGCCA	TAATGGCCACAAATAATAATGTGTA	TAATATAATGGCCACAAATAATAATGTGTACCATGTATACCAATATACTGTGTAGAGGCAGGGGCTGTGGGTGATACAATGGGCCATACAG	304. Human papillomavirus type 18 isolate Qv21751 complete genome 7 857 bp circular DNA EF202148.1 GI:145968199
118	-	2359571	91	37	-25.4	TGGGTGATACAATGGGCCA	TAATGGCCACAAATAATAATGTGTA	TAATATAATGGCCACAAATAATAATGTGTACCATGTATACCAATATACTGTGTAGAGGCAGGGGCTGTGGGTGATACAATGGGCCATACAG	305. Human papillomavirus type 18 isolate Qv15586 complete genome 7 857 bp circular DNA EF202147.1 GI:145968190
119	-	2367428	91	37	-25.4	TGGGTGATACAATGGGCCA	TAATGGCCACAAATAATAATGTGTA	TAATATAATGGCCACAAATAATAATGTGTACCATGTATACCAATATACTGTGTAGAGGCAGGGGCTGTGGGTGATACAATGGGCCATACAG	306. Human papillomavirus type 18 isolate Qv16306 complete genome 7 857 bp circular DNA EF202146.1 GI:145968181
120	-	2375285	91	37	-25.4	TGGGTGATACAATGGGCCA	TAATGGCCACAAATAATAATGTGTA	TAATATAATGGCCACAAATAATAATGTGTACCATGTATACCAATATACTGTGTAGAGGCAGGGGCTGTGGGTGATACAATGGGCCATACAG	307. Human papillomavirus type 18 isolate Qv17052 complete genome 7 857 bp circular DNA EF202145.1 GI:145968172
121	-	2390999	91	37	-25.4	TGGGTGATACAATGGGCCA	TAATGGCCACAAATAATAATGTGTA	TAATATAATGGCCACAAATAATAATGTGTACCATGTATACCAATATACTGTGTAGAGGCAGGGGCTGTGGGTGATACAATGGGCCATACAG	309. Human papillomavirus type 18 isolate Qv03132 complete genome 7 857 bp circular DNA EF202143.1 GI:145968154
122	-	1044093	106	30	-36.4	ACAGGGTTCCCAAACTCTATTAA	CCCTGCAATCTTTCATCAG	TGTGCCCTGCAATCTTTCATCAGGACTGGCTAGGGGATTGTCCTGCAGAGGGTACTCCAGGGACTCCTCCGGCTGAAAGACAGGGTTCCCAAACTCTATTAAGTGT	136. Rousettus aegyptiacus papillomavirus type 1 complete genome 7 970 bp circular DNA NC_008298.1 GI:113200763
123	-	2880603	106	30	-36.4	ACAGGGTTCCCAAACTCTATTAA	CCCTGCAATCTTTCATCAG	TGTGCCCTGCAATCTTTCATCAGGACTGGCTAGGGGATTGTCCTGCAGAGGGTACTCCAGGGACTCCTCCGGCTGAAAGACAGGGTTCCCAAACTCTATTAAGTGT	372. Rousettus aegyptiacus papillomavirus type 1 complete genome 7 970 bp circular DNA DQ366842.1 GI:86371928
124	-	2756530	107	72	-28.6	CACTGAGTCATCAAATACAGGG	GTCTTGCACTCTGATTTG	TTAAGTCCACTGAGTCATCAAATACAGGGTTCTGGAACGTCACCAAAGACCTTGGCCTTGACAGAAAAGTTGGGTCTTGCACTCTGATTTGCTGAATGTGTCTTGAA	356. Uncia uncia papillomavirus type 1 complete genome 8 078 bp circular DNA DQ180494.1 GI:77157775
125	-	2057267	122	976	-28.4	GTCCCTGTAGAAATGAAC	ATGGGCTCCTCAGTGTTA	TAAGTGTACTTTCAACAGGCCCTTGTACAATTGTAGAATCCCCAGAATGTTCTCCTAAAAGTTGTAATTCTATGGGCTCCTCAGTGTTAATTGTACTAAGGTCCCTGTAGAAATGAACCTGT	266. Human papillomavirus type 104 complete genome 7 386 bp circular DNA FM955840.1 GI:238623450
126	-	2429354	122	976	-28.4	GTCCCTGTAGAAATGAAC	ATGGGCTCCTCAGTGTTA	TAAGTGTACTTTCAACAGGCCCTTGTACAATTGTAGAATCCCCAGAATGTTCTCCTAAAAGTTGTAATTCTATGGGCTCCTCAGTGTTAATTGTACTAAGGTCCCTGTAGAAATGAACCTGT	314. Human papillomavirus FA75/KI88-03 complete genome 7 401 bp circular DNA EU410347.1 GI:186461186
127	-	2119568	132	30	-35.7	CAAAACGGTTAGTCCACACC	GCATTATAGTTTAGTATTATATAAA	ATGCACCGGTTTCGGTCAGACCGTTTTCGGTTACACCCTAGTTTTTACAAGATTTGGCATTATAGTTTAGTATTATATAAAATGTTGAAACATGAACAATGTGACCCAAAACGGTTAGTCCACACCTGGCAA	275. Human papillomavirus type 58 isolate HPV58sc174 complete genome 7 825 bp circular DNA FJ385266.1 GI:211940006
128	-	2135217	132	30	-35.7	CAAAACGGTTAGTCCACACC	GCATTATAGTTTAGTATTATATAAA	ATGCACCGGTTTCGGTCAGACCGTTTTCGGTTACACCCTAGTTTTTACAAGATTTGGCATTATAGTTTAGTATTATATAAAATGTTGAAACATGAACAATGTGACCCAAAACGGTTAGTCCACACCTGGCAA	277. Human papillomavirus type 58 isolate HPV58sc144 complete genome 7 824 bp circular DNA FJ385264.1 GI:211939988
129	-	2150865	132	30	-35.7	CAAAACGGTTAGTCCACACC	GCATTATAGTTTAGTATTATATAAA	ATGCACCGGTTTCGGTCAGACCGTTTTCGGTTACACCCTAGTTTTTACAAGATTTGGCATTATAGTTTAGTATTATATAAAATGTTGAAACATGAACAATGTGACCCAAAACGGTTAGTCCACACCTGGCAA	279. Human papillomavirus type 58 isolate HPV58sc101 complete genome 7 824 bp circular DNA FJ385262.1 GI:211939970
130	-	2158689	132	30	-35.7	CAAAACGGTTAGTCCACACC	GCATTATAGTTTAGTATTATATAAA	ATGCACCGGTTTCGGTCAGACCGTTTTCGGTTACACCCTAGTTTTTACAAGATTTGGCATTATAGTTTAGTATTATATAAAATGTTGAAACATGAACAATGTGACCCAAAACGGTTAGTCCACACCTGGCAA	280. Human papillomavirus type 58 isolate HPV58sc100 complete genome 7 824 bp circular DNA FJ385261.1 GI:211939961
131	-	2575056	75	20	-35.7	TCGATCTCGATCGCGAACGAG	AGCGCGGACGGGGGCGACCCCT	TCGACCTCGACCGAGACCTCGATCTCGATCGCGAACGAGATCTGGGTAGCGCGGACGGGGGCGACCCCTGTCGCC	333. Bovine papillomavirus BAA5-Japan complete genome 7 271 bp circular DNA EU360723.1 GI:169641576
132	-	650657	51	602	-12.3	AAATATAAAAATATATTATT	GGAAACAAAAATATATATATT	GTTGCAAATATAAAAATATATTATTGGAAACAAAAATATATATATTGTGCA	85. Human papillomavirus type 6 complete genome 8 012 bp linear DNA AF092932.1 GI:6002612
133	-	147250	82	176	-29.44	CTGAAATTCCGGAGAGGGAACC	CCCACTCCGTAACGTCATGC	CAAGGCTGAAATTCCGGAGAGGGAACCGATTACGTTTAAAATTCTCGGTATCCGGGCCCCACTCCGTAACGTCATGCCCAAG	20. Fringilla coelebs papillomavirus complete genome 7 729 bp circular DNA AY057109.1 GI:21724205
134	-	1135746	82	176	-29.44	CTGAAATTCCGGAGAGGGAACC	CCCACTCCGTAACGTCATGC	CAAGGCTGAAATTCCGGAGAGGGAACCGATTACGTTTAAAATTCTCGGTATCCGGGCCCCACTCCGTAACGTCATGCCCAAG	148. Fringilla coelebs papillomavirus complete genome 7 729 bp circular DNA NC_004068.1 GI:21844535
135	-	16860	127	38	-32	TGGTGGCATATAATGTAGCCAA	AAACATAATAAATATAAACAC	ATACTTGCAGCAAAGTGCTTAATAGTCTACATACAGTTTCTCTACTTTTGCCTACGTTAAAACATAATAAATATAAACACATTGGTGGCATATAATGTAGCCAAATATAAGCACAATGCTGCAATAA	3. Human papillomavirus type 9 complete genome 7 434 bp circular DNA NC_001596.1 GI:9627396
136	-	1890008	98	67	-29.2	ATCACGAAGAGTAGCTTG	AGGCAACTCCTCGTGGCAATGCA	CCTCTGGAAGATCAGGCAACTCCTCGTGGCAATGCAGGTCAATGGGCTGGACAAGCTCTTCAAGAACTATATCACGAAGAGTAGCTTGTTTCCCAATC	245. Human papillomavirus type 38 complete genome 7 400 bp linear DNA U31787.1 GI:1020234
137	-	2868938	98	67	-29.2	ATCACGAAGAGTAGCTTG	AGGCAACTCCTCGTGGCAATGCA	CCTCTGGAAGATCAGGCAACTCCTCGTGGCAATGCAGGTCAATGGGCTGGACAAGCTCTTCAAGAACTATATCACGAAGAGTAGCTTGTTTCCCAATC	371. Human papillomavirus type 38b subtype FA125 complete genome 7 400 bp linear DNA DQ090005.2 GI:74484000
138	-	1189106	108	51	-33.7	TTGCTGCACAAATCTATTA	CCTTGCCCGTGTTGTAAC	TTCAAATTGTACAGCGCGGGAAGGACGTCCTAAGAAGTCAATATTTTGTGTTGGCTGTTGCTGCACAAATCTATTATATAATTCCCTTGCCCGTGTTGTAACACGTTG	155. Human papillomavirus type 60 complete genome 7 313 bp linear DNA NC_001693.1 GI:9628566
139	-	1856731	108	51	-33.7	TTGCTGCACAAATCTATTA	CCTTGCCCGTGTTGTAAC	TTCAAATTGTACAGCGCGGGAAGGACGTCCTAAGAAGTCAATATTTTGTGTTGGCTGTTGCTGCACAAATCTATTATATAATTCCCTTGCCCGTGTTGTAACACGTTG	240. Human papillomavirus type 60 complete genome 7 313 bp linear DNA U31792.1 GI:1020274
140	-	2915830	124	80	-29.22	TGCAGGTCTGCCATCTGCCAT	AAATCAAAAAAAGAAATAT	AAGATGCAAATCAAAAAAAGAAATATCAAATCGTCTGCAGAAGTCGTCCAAAGCTGCAGGTCTGCCATCTGCCATCTGGATGGGATTTATCAGGAATACAATGTGTCTTTTTATATGTATCTCT	377. Human papillomavirus type 65 complete genome 7 308 bp linear DNA X70829.1 GI:312100
141	-	244992	129	35	-34.41	GTCCTGGTGATTCTGGTG	AGGTGCATCATCAGCAAACA	CCTTGGCTTTGTCCTGGTGATTCTGGTGGTGTGGAGCTAGTGACAGGGGCAAACACAGTGTCTTTATTAATAATCACTTCCCAGTGTCCAGTTCTACTAAATCTAGGTGCATCATCAGCAAACAGCACA	33. Human papillomavirus type 118 clone K2 complete genome 7 597 bp circular DNA GQ246951.1 GI:256807731
142	-	2111732	132	38	-32.1	CAAAACGGTTAGTCCACACC	GCATTATAGTTTAGTATTATATAAA	ATGCACCGGTTTCGGTCAGACCGTTTTCGGTTACACCCTAGTTTTTACAAGATTTGGCATTATAGTTTAGTATTATATAAAATGTTGAAACATGAACAATGCGACCCAAAACGGTTAGTCCACACCTGGCAA	274. Human papillomavirus type 58 isolate HPV58sc185 complete genome 7 836 bp circular DNA FJ385267.1 GI:211940015
143	-	437431	110	387	-25.2	TTGTGTCCAAAGCCTTTCAAA	AGGTGTGTTGTCTGATTTCATTG	TCTAATTGTGTCCAAAGCCTTTCAAAAAAAGATTTCCAGCTTTGGTCAGTTAACTCAAATTGAGGTGTGTTGTCTGATTTCATTGGAAAAGGATTTGGAAATTCAAATCC	58. Human papillomavirus RTRX7 complete genome 7 731 bp circular DNA U85660.1 GI:2218078
144	-	1337654	88	54	-33.6	ACTGTACCGCACAAGGCCACGT	GCAATGGCAGGTCTGTGC	TGCGAGTGTGCATAGACCCCCGTTGTCCAATGCGACTGTACCGCACAAGGCCACGTCGGGACGCAATGGCAGGTCTGTGCAAACGAAT	174. Human papillomavirus type 6b complete genome 7 902 bp circular DNA NC_001355.1 GI:9626053
145	-	1822978	134	248	-29.5	ACTGCTGTTTTGTGTTTTC	TCCTTGAAGTAAAAGCTCACAA	ATGTCTCCTTGAAGTAAAAGCTCACAATCCTGCTGTGCAAATAGAACAGCTTTTCATCTGCATGCACATCTATGTTACTAGTCACTAAGAGGGGCGGAGCTTTCATTTGCACTGCTGTTTTGTGTTTTCTATCA	236. ovine papillomavirus 2 complete genome 7 758 bp circular DNA U83595.1 GI:1813787
146	-	2047853	98	138	-33.9	TCCTGTCGCCGTGTTCTGCT	CCGCGACCGGGAACGGGA	TGGCCCGCGACCGGGAACGGGAGCGAGAACGGGAACGGTATCGCGACCTTGATCGCCTTCTCCTTTGCTGCGTTTCCTGTCGCCGTGTTCTGCTGGAT	265. Human papillomavirus type 105 complete genome 7 667 bp circular DNA FM955841.1 GI:238623458
147	-	2610020	107	127	-24.2	CGCCAACAAAATATATTGC	TGCAAAATGAGTAAGTATATGGT	CGTAAACGGTTTTGCAAAATGAGTAAGTATATGGTTACATATTTGCAAGACAGATACTTGGCTTATACAATAAGGGCTACACGCCAACAAAATATATTGCAAACACC	337. Human papillomavirus type 66 clone Qv25111 complete genome 7 816 bp circular DNA EF177188.1 GI:138374972
148	-	143125	58	35	-28.4	CTGCTGCTGCTGTTGCTGGAGCA	AGCTGCCGATGCAGCGATCTGT	ATCCCGCTGCTGCTGCTGTTGCTGGAGCAACAGCTGCCGATGCAGCGATCTGTCTGGG	20. Fringilla coelebs papillomavirus complete genome 7 729 bp circular DNA AY057109.1 GI:21724205
149	-	1131621	58	35	-28.4	CTGCTGCTGCTGTTGCTGGAGCA	AGCTGCCGATGCAGCGATCTGT	ATCCCGCTGCTGCTGCTGTTGCTGGAGCAACAGCTGCCGATGCAGCGATCTGTCTGGG	148. Fringilla coelebs papillomavirus complete genome 7 729 bp circular DNA NC_004068.1 GI:21844535
150	-	643606	72	146	-18.5	TGGAGGTTGCAGGTCTAA	ATCCTTTAGGGTAACATG	CATAGCAATGTAACCCTACAGGGTCTGGAGGTTGCAGGTCTAATACAATATCCTTTAGGGTAACATGTCTTC	85. Human papillomavirus type 6 complete genome 8 012 bp linear DNA AF092932.1 GI:6002612
151	-	1332931	72	146	-18.5	TGGAGGTTGCAGGTCTAA	ATCCTTTAGGGTAACATG	CATAGCAATGTAACCCTACAGGGTCTGGAGGTTGCAGGTCTAATACAATATCCTTTAGGGTAACATGTCTTC	174. Human papillomavirus type 6b complete genome 7 902 bp circular DNA NC_001355.1 GI:9626053
152	-	2167112	72	146	-18.5	TGGAGGTTGCAGGTCTAA	ATCCTTTAGGGTAACATG	CATAGCAATGTAACCCTACAGGGTCTGGAGGTTGCAGGTCTAATACAATATCCTTTAGGGTAACATGTCTTC	281. Human papillomavirus type 6a complete genome 8 010 bp circular DNA L41216.1 GI:940299
153	-	2127393	132	26	-33.8	CAAAACGGTTAGTCCACACC	GCATTATAGTTTAGTATTATATAAA	ATGCACCGGTTTCGGTCAGACCGTTTTCGGTTACACCCTAGTTTTTACAAGATTTGGCATTATAGTTTAGTATTATATAAAATGTTGCAACATGAACAATGTGACCCAAAACGGTTAGTCCACACCTGGCAA	276. Human papillomavirus type 58 isolate HPV58sc165 complete genome 7 824 bp circular DNA FJ385265.1 GI:211939997
154	-	355427	94	49	-37.1	ATCATCAGGACCCTCAGGTTCA	GTGGGCTCTGCTATGTTC	AGGATGCATACTGCTGGAAGAGAGGTGGGCTCTGCTATGTTCTGTTGGTCTCACCTCTAATACAGCAATATCATCAGGACCCTCAGGTTCAAGT	47. Ovine papillomavirus 1 complete genome 7 761 bp circular DNA U83594.1 GI:1813785
155	-	1181358	94	49	-37.1	ATCATCAGGACCCTCAGGTTCA	GTGGGCTCTGCTATGTTC	AGGATGCATACTGCTGGAAGAGAGGTGGGCTCTGCTATGTTCTGTTGGTCTCACCTCTAATACAGCAATATCATCAGGACCCTCAGGTTCAAGT	154. Ovine papillomavirus - 1 complete genome 7 761 bp circular DNA NC_001789.1 GI:9629249
156	-	980660	109	26	-27	ACGTTCATTAGCAGCATA	TCACAGGCCTTTTTGTTTG	AGCAAGATGCATCCTAATGCACTTCTTGGCATTTGCTTCACAGGCCTTTTTGTTTGGAACCATTGTGAAGCCAACCTTTTTGTGGCCACGTTCATTAGCAGCATAAAGT	128. Tursiops truncatus papillomavirus type 3 complete genome 7 915 bp circular DNA NC_011110.1 GI:195661192
157	-	1476804	109	26	-27	ACGTTCATTAGCAGCATA	TCACAGGCCTTTTTGTTTG	AGCAAGATGCATCCTAATGCACTTCTTGGCATTTGCTTCACAGGCCTTTTTGTTTGGAACCATTGTGAAGCCAACCTTTTTGTGGCCACGTTCATTAGCAGCATAAAGT	192. Tursiops truncatus papillomavirus type 3 complete genome 7 915 bp circular DNA EU240895.1 GI:165909225
158	-	1541381	88	106	-23.7	ATTTGTCTAGATACTATCA	GAGAATTCAAGCCCTCTG	GCGAGTAATTTGTCTAGATACTATCAAGATACCCTTCAGAGAATTCAAGCCCTCTGGGAATTGTTACAGTTTCTAGAAAAGCTGCTCT	200. Canine papillomavirus 7 isolate Edinburgh complete genome 7 955 bp circular DNA FJ492742.1 GI:255683756
159	-	1866108	98	113	-20.9	TTGTCATGTTTGTACTACGTGT	ATCTACAACAGTAACAAA	TCTGTACTATTATATGTTGTAGATGGAGACTGAGTTGTAGCAGCACATATTGTCATGTTTGTACTACGTGTAGTATCTACAACAGTAACAAATAACTG	241. Human papillomavirus type 55 complete genome 7 822 bp linear DNA U31791.1 GI:1020266
160	-	249257	90	59	-28.7	AGATAAAAAATCGGGCGCGGT	CATGTAGGCAAAGTTCAACTT	GTTTCAACTGTGCCAAGATTGGTACTGATCTCTCAGATAAAAAATCGGGCGCGGTACAATCTTGGCATGTAGGCAAAGTTCAACTTAGTC	33. Human papillomavirus type 118 clone K2 complete genome 7 597 bp circular DNA GQ246951.1 GI:256807731
161	-	1820494	63	50	-30.7	GGAAATCCCTGCCAACACAGG	AGGTGCTGTGGTGGCAGGTTTT	CCAAGGTGCTGTGGTGGCAGGTTTTTCTGCAGACGCAGGGGAAATCCCTGCCAACACAGGAAG	235. Human papillomavirus type 57b complete genome 7 868 bp linear DNA U37537.1 GI:1845202
162	-	71650	75	57	-25.4	AGGAGACGGGACAGCAGATTG	AGTTTCCTTCTTTTGGATTCTGTT	TTCAGGAGACGGGACAGCAGATTGTCTAGCAGTGAGTTTCCTTCTTTTGGATTCTGTTGATTCTCCTTCTCCTCC	10. Human papillomavirus type 129 complete genome 7 219 bp circular DNA GU233853.1 GI:313755950
163	-	1866981	100	23	-31	GGCAACTATAGATAAGAT	TAGTTGCCAAACCGCGCCTAGC	TTAGGAATGTATTGTGTAGTTGCCAAACCGCGCCTAGCTGTGCGCCAGGTGTGTACTTAGTAACATAGTAAAGTTTTGGCAACTATAGATAAGATTAAAT	241. Human papillomavirus type 55 complete genome 7 822 bp linear DNA U31791.1 GI:1020266
164	-	1298716	58	43	-34.1	GTCCTCGGGACCCTCAGGCTCTA	GAGTAATGAGGGTCTCCG	GCTATGTCCTCGGGACCCTCAGGCTCTAGCAGAGTAATGAGGGTCTCCGTGGACGAGT	169. Bovine papillomavirus - 1 complete genome 7 945 bp circular DNA NC_001522.1 GI:9627056
165	-	2398018	58	43	-34.1	GTCCTCGGGACCCTCAGGCTCTA	GAGTAATGAGGGTCTCCG	GCTATGTCCTCGGGACCCTCAGGCTCTAGCAGAGTAATGAGGGTCTCCGTGGACGAGT	310. Bovine papillomavirus - 1 complete genome 7 945 bp linear DNA X02346.1 GI:60965
166	-	903427	89	65	-26.7	CTGCTTTTTTGCCTTTTTA	AGAAATACTTATAGCTTCTAA	CCAAACAGCTGCTTTTTTGCCTTTTTAGAAGTCCGCGAAGAAATACTTATAGCTTCTAACTGCGGACTAAGGCTCAAAAGAGCTTTCTG	118. Canine papillomavirus 6 complete genome 8 242 bp circular DNA NC_013237.1 GI:258611059
167	-	1522311	89	65	-26.7	CTGCTTTTTTGCCTTTTTA	AGAAATACTTATAGCTTCTAA	CCAAACAGCTGCTTTTTTGCCTTTTTAGAAGTCCGCGAAGAAATACTTATAGCTTCTAACTGCGGACTAAGGCTCAAAAGAGCTTTCTG	198. Canine papillomavirus 6 isolate Zurich complete genome 8 242 bp circular DNA FJ492744.1 GI:255683772
168	-	2292179	107	60	-26.47	GCTGGGATGCACACCACGG	GCTGGAATGCTCGAAGGT	TCTGTACCTTCTGGATCAGCCATTGTTGCTTACTGCTGGGATGCACACCACGGACACACAAAGGACAGGGTGCTCAGAAACAGCTGCTGGAATGCTCGAAGGTCGTC	297. Human papillomavirus type 18 isolate Qv04924 complete genome 7 824 bp circular DNA EF202155.1 GI:145968262
169	-	2300003	107	60	-26.47	GCTGGGATGCACACCACGG	GCTGGAATGCTCGAAGGT	TCTGTACCTTCTGGATCAGCCATTGTTGCTTACTGCTGGGATGCACACCACGGACACACAAAGGACAGGGTGCTCAGAAACAGCTGCTGGAATGCTCGAAGGTCGTC	298. Human papillomavirus type 18 isolate Qv03814 complete genome 7 824 bp circular DNA EF202154.1 GI:145968253
170	-	2307827	107	60	-26.47	GCTGGGATGCACACCACGG	GCTGGAATGCTCGAAGGT	TCTGTACCTTCTGGATCAGCCATTGTTGCTTACTGCTGGGATGCACACCACGGACACACAAAGGACAGGGTGCTCAGAAACAGCTGCTGGAATGCTCGAAGGTCGTC	299. Human papillomavirus type 18 isolate Qv21444 complete genome 7 824 bp circular DNA EF202153.1 GI:145968244
171	-	2318657	130	40	-19.42	GCAACAGTATTTAAAAAT	AAAGCAAAATAAAAAAATA	TACACAAAAGCAAAATAAAAAAATAAGTGATAACATATTGGTACTACAGCATATGTATTACATTGTCATATATCCCACCAATATTTGTACACTATCTGGAATTGCAACAGTATTTAAAAATTTTGTTCTT	300. Human papillomavirus type 18 isolate Qv17199 complete genome 7 844 bp circular DNA EF202152.1 GI:145968235
172	-	12507	102	13	-42.1	ATATGTCACCAGTCGCGCAGG	TCCACACCCTCATATGCAGGGT	AGGATCTGGCGGCTGGTGAATGTCAGAGTGGGAAAATTGCAGGGTGGCATCGTCCACACCCTCATATGCAGGGTTGTCATATGTCACCAGTCGCGCAGGGGT	2. Rhesus monkey papillomavirus complete genome 8 028 bp circular DNA NC_001678.1 GI:9628445
173	-	363807	102	13	-42.1	ATATGTCACCAGTCGCGCAGG	TCCACACCCTCATATGCAGGGT	AGGATCTGGCGGCTGGTGAATGTCAGAGTGGGAAAATTGCAGGGTGGCATCGTCCACACCCTCATATGCAGGGTTGTCATATGTCACCAGTCGCGCAGGGGT	48. Rhesus papillomavirus type 1 complete genome 8 028 bp linear DNA M60184.1 GI:1019918
174	-	1194775	110	29	-25.5	TAGACCTTTAACTTTATGCCAT	TATACTGAATCACCAGTCACTTC	TATACAGTGGCATCAGGTTGAAAGAGTTTAAAGTATACTGAATCACCAGTCACTTCTTTAAAATAAAGGCCATTGTGATCCACTAGACCTTTAACTTTATGCCATTTGTC	156. Human papillomavirus type 50 complete genome 7 184 bp linear DNA NC_001691.1 GI:9628550
175	-	1870222	110	29	-25.5	TAGACCTTTAACTTTATGCCAT	TATACTGAATCACCAGTCACTTC	TATACAGTGGCATCAGGTTGAAAGAGTTTAAAGTATACTGAATCACCAGTCACTTCTTTAAAATAAAGGCCATTGTGATCCACTAGACCTTTAACTTTATGCCATTTGTC	242. Human papillomavirus type 50 complete genome 7 184 bp linear DNA U31790.1 GI:1020258
176	-	1986638	123	176	-33.12	ACCTTAACCTGCTGGGTACCTTT	AGAAGTCATAAAGGCAGGGTCA	AAATTGTAAGGTTGTATCAGGGTTAAGGCCTTCATATGCAGGATTATCATATGTAATAAGTTTTGCAGGAGAAGTCATAAAGGCAGGGTCAACAACCTTAACCTGCTGGGTACCTTTACTATA	257. Human papillomavirus type 35 complete genome 7 851 bp circular DNA M74117.1 GI:333050
177	-	960875	86	18	-34.6	AGATAGACGTGCAATGGG	ACTCGCCCACCCTTTGCACGCC	CCATAACTCGCCCACCCTTTGCACGCCTATCCTCCCTGTTTGCTGCAGATAAAAACGAGGGCCAGATAGACGTGCAATGGGCAGGC	125. Chelonia mydas papillomavirus 1 complete genome 6 953 bp circular DNA NC_011531.1 GI:212286056
178	-	2094261	86	18	-34.6	AGATAGACGTGCAATGGG	ACTCGCCCACCCTTTGCACGCC	CCATAACTCGCCCACCCTTTGCACGCCTATCCTCCCTGTTTGCTGCAGATAAAAACGAGGGCCAGATAGACGTGCAATGGGCAGGC	271. Chelonia mydas papillomavirus 1 complete genome 6 953 bp circular DNA EU493091.1 GI:187941626
179	-	798679	130	14	-36.1	ATCTGCAAAAAAAATTAGGCA	TAGAATATGCTTTTTCTTTGCA	CATGATAGAATATGCTTTTTCTTTGCACATAGGTTTCACTGCATAGCACCTTGCTTACAGGGGTTGGAGGGAGATACAGCTTTTGGCCTTGTTGCCACAACGCCATCTGCAAAAAAAATTAGGCATGTTT	104. Bovine papillomavirus type 2 complete genome 7 937 bp linear DNA M20219.1 GI:332996
180	-	2197561	82	48	-24.4	ACCGCAGGCACCTTATTAACAA	TTTCTGCTGGGTTCAATGGTT	CTTCGTTTGTCCTTAAGGTGTCTACGTTTTTCTGCTGGGTTCAATGGTTTCTGGCACCGCAGGCACCTTATTAACAAATTAT	285. Human papillomavirus type 45 isolate Qv31748 complete genome 7 849 bp circular DNA EF202167.1 GI:145968370
181	-	2205410	82	48	-24.4	ACCGCAGGCACCTTATTAACAA	TTTCTGCTGGGTTCAATGGTT	CTTCGTTTGTCCTTAAGGTGTCTACGTTTTTCTGCTGGGTTCAATGGTTTCTGGCACCGCAGGCACCTTATTAACAAATTAT	286. Human papillomavirus type 45 isolate Qv31035 complete genome 7 849 bp circular DNA EF202166.1 GI:145968361
182	-	2221108	82	48	-24.4	ACCGCAGGCACCTTATTAACAA	TTTCTGCTGGGTTCAATGGTT	CTTCGTTTGTCCTTAAGGTGTCTACGTTTTTCTGCTGGGTTCAATGGTTTCTGGCACCGCAGGCACCTTATTAACAAATTAT	288. Human papillomavirus type 45 isolate Qv25000 complete genome 7 849 bp circular DNA EF202164.1 GI:145968343
183	-	2228957	82	48	-24.4	ACCGCAGGCACCTTATTAACAA	TTTCTGCTGGGTTCAATGGTT	CTTCGTTTGTCCTTAAGGTGTCTACGTTTTTCTGCTGGGTTCAATGGTTTCTGGCACCGCAGGCACCTTATTAACAAATTAT	289. Human papillomavirus type 45 isolate Qv06560 complete genome 7 841 bp circular DNA EF202163.1 GI:145968334
184	-	2236798	82	48	-24.4	ACCGCAGGCACCTTATTAACAA	TTTCTGCTGGGTTCAATGGTT	CTTCGTTTGTCCTTAAGGTGTCTACGTTTTTCTGCTGGGTTCAATGGTTTCTGGCACCGCAGGCACCTTATTAACAAATTAT	290. Human papillomavirus type 45 isolate Qv35960 complete genome 7 849 bp circular DNA EF202162.1 GI:145968325
185	-	2244647	82	48	-24.4	ACCGCAGGCACCTTATTAACAA	TTTCTGCTGGGTTCAATGGTT	CTTCGTTTGTCCTTAAGGTGTCTACGTTTTTCTGCTGGGTTCAATGGTTTCTGGCACCGCAGGCACCTTATTAACAAATTAT	291. Human papillomavirus type 45 isolate Qv00550 complete genome 7 849 bp circular DNA EF202161.1 GI:145968316
186	-	2041742	61	43	-20.3	GCACTGGTGTGCTAGTCC	AGAGACTGCACTGCACGT	TTAAACTACCAAGAGACTGCACTGCACGTTGCACTGGTGTGCTAGTCCGTGGTGGAGTGCC	264. Human papillomavirus type 113 complete genome 7 412 bp circular DNA FM955842.1 GI:238623465
187	-	2977160	75	66	-22.1	AGCAGCATCAGCATCCGCTTGTT	GCGCACTGCTGTGGTCTGTA	CTGCACTATAGCAGCATCAGCATCCGCTTGTTGTGCATTTAACAGAGCCTGCGCACTGCTGTGGTCTGTACAACT	385. Human papillomavirus type 43 complete genome 7 975 bp circular DNA AJ620205.1 GI:40804474
188	-	416765	55	117	-26.9	TCCCCATACTGGAGATGT	CTCGGACATGTCCAGAGGCG	GCTGACTCGGACATGTCCAGAGGCGGTTTCCCCATACTGGAGATGTCCGAGCCTA	55. Trichechus manatus latirostris papillomavirus type 1 complete genome 7 722 bp circular DNA NC_006563.1 GI:56698748
189	-	431915	55	117	-26.9	TCCCCATACTGGAGATGT	CTCGGACATGTCCAGAGGCG	GCTGACTCGGACATGTCCAGAGGCGGTTTCCCCATACTGGAGATGTCCGAGCCTA	57. Trichechus manatus latirostris papillomavirus type 1 complete genome 7 722 bp circular DNA AY609301.1 GI:51860655
190	-	394950	67	333	-17.9	ATATTCGTCTGTGCTCTGCAC	TGACAGAAGAGAGACGTAGG	TGTGCATGACAGAAGAGAGACGTAGGGTACACATATTCGTCTGTGCTCTGCACTTTTGCCACTGGAG	52. Mus musculus papillomavirus type 1 complete genome 7 510 bp circular DNA NC_014326.1 GI:301173443
191	-	402460	67	333	-17.9	ATATTCGTCTGTGCTCTGCAC	TGACAGAAGAGAGACGTAGG	TGTGCATGACAGAAGAGAGACGTAGGGTACACATATTCGTCTGTGCTCTGCACTTTTGCCACTGGAG	53. Mus musculus papillomavirus type 1 isolate MusPV complete genome 7 510 bp circular DNA GU808564.1 GI:295924008
192	-	158091	135	30	-23.8	TCCTTAGAGCAGCGAATACACA	AATCATCTGTACCTTTAGGAAG	CATTTATGCATTCAGCTTCTGTAACCACAAACCAACTAGAGTCTGTTTCAACATTTTCAATAGAATCATCTGTACCTTTAGGAAGTTCTGCCATGGCGAAGTCTGTCCTTAGAGCAGCGAATACACACAAATGAT	22. Human papillomavirus type 112 complete genome 7 227 bp circular DNA EU541442.1 GI:189003650
193	-	896152	135	30	-23.8	TCCTTAGAGCAGCGAATACACA	AATCATCTGTACCTTTAGGAAG	CATTTATGCATTCAGCTTCTGTAACCACAAACCAACTAGAGTCTGTTTCAACATTTTCAATAGAATCATCTGTACCTTTAGGAAGTTCTGCCATGGCGAAGTCTGTCCTTAGAGCAGCGAATACACACAAATGAT	117. Human papillomavirus type 112 complete genome 7 227 bp circular DNA NC_012486.1 GI:225927568
194	-	489865	97	68	-27	TTAAGTATAAGAAGGAAATAT	AACCGTTTTCGGTCCCTCCTC	GTTGAACCGTTTTCGGTCCCTCCTCTTTTTTAAACTAAGATTGTTATTAAGTATAAGAAGGAAATATGTAGGGTGTGGGTAACCGAAACCGGTTGCA	65. Human papillomavirus type 11 complete genome isolate CS20 7 943 bp circular DNA FN907963.1 GI:298103661
195	-	497808	97	68	-27	TTAAGTATAAGAAGGAAATAT	AACCGTTTTCGGTCCCTCCTC	GTTGAACCGTTTTCGGTCCCTCCTCTTTTTTAAACTAAGATTGTTATTAAGTATAAGAAGGAAATATGTAGGGTGTGGGTAACCGAAACCGGTTGCA	66. Human papillomavirus type 11 complete genome isolate CAC86 7 934 bp circular DNA FN907962.1 GI:298103651
196	-	505742	97	68	-27	TTAAGTATAAGAAGGAAATAT	AACCGTTTTCGGTCCCTCCTC	GTTGAACCGTTTTCGGTCCCTCCTCTTTTTTAAACTAAGATTGTTATTAAGTATAAGAAGGAAATATGTAGGGTGTGGGTAACCGAAACCGGTTGCA	67. Human papillomavirus type 11 complete genome isolate A48 7 933 bp circular DNA FN907961.1 GI:298103641
197	-	513675	97	68	-27	TTAAGTATAAGAAGGAAATAT	AACCGTTTTCGGTCCCTCCTC	GTTGAACCGTTTTCGGTCCCTCCTCTTTTTTAAACTAAGATTGTTATTAAGTATAAGAAGGAAATATGTAGGGTGTGGGTAACCGAAACCGGTTGCA	68. Human papillomavirus type 11 complete genome isolate CAC246 7 933 bp circular DNA FN907960.1 GI:298103631
198	-	521608	97	68	-27	TTAAGTATAAGAAGGAAATAT	AACCGTTTTCGGTCCCTCCTC	GTTGAACCGTTTTCGGTCCCTCCTCTTTTTTAAACTAAGATTGTTATTAAGTATAAGAAGGAAATATGTAGGGTGTGGGTAACCGAAACCGGTTGCA	69. Human papillomavirus type 11 complete genome isolate A47 7 933 bp circular DNA FN907959.1 GI:298103621
199	-	529541	97	68	-27	TTAAGTATAAGAAGGAAATAT	AACCGTTTTCGGTCCCTCCTC	GTTGAACCGTTTTCGGTCCCTCCTCTTTTTTAAACTAAGATTGTTATTAAGTATAAGAAGGAAATATGTAGGGTGTGGGTAACCGAAACCGGTTGCA	70. Human papillomavirus type 11 complete genome isolate A260 7 932 bp circular DNA FN907958.1 GI:298103611
200	-	537473	97	68	-27	TTAAGTATAAGAAGGAAATAT	AACCGTTTTCGGTCCCTCCTC	GTTGAACCGTTTTCGGTCCCTCCTCTTTTTTAAACTAAGATTGTTATTAAGTATAAGAAGGAAATATGTAGGGTGTGGGTAACCGAAACCGGTTGCA	71. Human papillomavirus type 11 complete genome isolate LP12 7 933 bp circular DNA FN907957.1 GI:298103601
201	-	545406	97	68	-27	TTAAGTATAAGAAGGAAATAT	AACCGTTTTCGGTCCCTCCTC	GTTGAACCGTTTTCGGTCCCTCCTCTTTTTTAAACTAAGATTGTTATTAAGTATAAGAAGGAAATATGTAGGGTGTGGGTAACCGAAACCGGTTGCA	72. Human papillomavirus type 11 complete genome isolate A346 7 934 bp circular DNA FN870022.1 GI:297523826
202	-	553340	97	68	-27	TTAAGTATAAGAAGGAAATAT	AACCGTTTTCGGTCCCTCCTC	GTTGAACCGTTTTCGGTCCCTCCTCTTTTTTAAACTAAGATTGTTATTAAGTATAAGAAGGAAATATGTAGGGTGTGGGTAACCGAAACCGGTTGCA	73. Human papillomavirus type 11 complete genome isolate A86 7 933 bp circular DNA FN870021.1 GI:297523816
203	-	1501366	94	34	-24.2	GCTAGATACAGGGTCAAATGCAC	ATTTGCCTGTTTCCCCGTACAC	TTCTCGTGTGCTAGATACAGGGTCAAATGCACGATGGTGAATTACTTTGCCTCCCACATGCACCTCCCATTTGCCTGTTTCCCCGTACACACAC	195. Human papillomavirus type 117 clone K6 complete genome 7 895 bp circular DNA GQ246950.1 GI:256807724
204	-	11736	96	16	-45.7	AGTGTGCATGCTTCATGACGC	CCACCAGGTGGGCGCGGGGCTGC	CAGCTGCGTGGCAGATGCACGCTTTTGCCGCCCACCAGGTGGGCGCGGGGCTGCTCGCTTGCGCCGCGACAAGTGTGCATGCTTCATGACGCTTTA	2. Rhesus monkey papillomavirus complete genome 8 028 bp circular DNA NC_001678.1 GI:9628445
205	-	363036	96	16	-45.7	AGTGTGCATGCTTCATGACGC	CCACCAGGTGGGCGCGGGGCTGC	CAGCTGCGTGGCAGATGCACGCTTTTGCCGCCCACCAGGTGGGCGCGGGGCTGCTCGCTTGCGCCGCGACAAGTGTGCATGCTTCATGACGCTTTA	48. Rhesus papillomavirus type 1 complete genome 8 028 bp linear DNA M60184.1 GI:1019918
206	-	1245963	79	135	-14.8	AAGGGTTGGTACACTGTGTGA	CCCTACTTTTTTATAATTC	ATCGGTTCCTCCCTACTTTTTTATAATTCAAAGATTATTTTTATAATTATAAAAGGGTTGGTACACTGTGTGATCCAAA	163. Human papillomavirus type 32 complete genome 7 961 bp circular DNA NC_001586.1 GI:9627327
207	-	2252496	82	46	-24.4	ACCGCAGGCACCTTATTAACAA	TTTCTGCTGGGTTCAATGGTT	CTTCGTTTGTCCTTAAGGTGTCTACGTTTTTCTGCTGGGTTCAATGGTTTCTGGCACCGCAGGCACCTTATTAACAAATTAT	292. Human papillomavirus type 45 isolate Qv30004 complete genome 7 848 bp circular DNA EF202160.1 GI:145968307
208	-	2260344	82	46	-24.4	ACCGCAGGCACCTTATTAACAA	TTTCTGCTGGGTTCAATGGTT	CTTCGTTTGTCCTTAAGGTGTCTACGTTTTTCTGCTGGGTTCAATGGTTTCTGGCACCGCAGGCACCTTATTAACAAATTAT	293. Human papillomavirus type 45 isolate Qv34178 complete genome 7 848 bp circular DNA EF202159.1 GI:145968298
209	-	2268192	82	46	-24.4	ACCGCAGGCACCTTATTAACAA	TTTCTGCTGGGTTCAATGGTT	CTTCGTTTGTCCTTAAGGTGTCTACGTTTTTCTGCTGGGTTCAATGGTTTCTGGCACCGCAGGCACCTTATTAACAAATTAT	294. Human papillomavirus type 45 isolate Qv33330 complete genome 7 848 bp circular DNA EF202158.1 GI:145968289
210	-	2276040	82	46	-24.4	ACCGCAGGCACCTTATTAACAA	TTTCTGCTGGGTTCAATGGTT	CTTCGTTTGTCCTTAAGGTGTCTACGTTTTTCTGCTGGGTTCAATGGTTTCTGGCACCGCAGGCACCTTATTAACAAATTAT	295. Human papillomavirus type 45 isolate Qv27565 complete genome 7 848 bp circular DNA EF202157.1 GI:145968280
211	-	1271386	86	81	-18.6	AGCTTCATCTCCGTCAGTACCGA	TGACAGTGAGAAAGCTTGTAAT	GAAGCAGCTTCATCTCCGTCAGTACCGAAAAGTCTCTTTTTAACAGCCTTTTTTTGTCCTGACAGTGAGAAAGCTTGTAATCTTGG	166. Cottontail rabbit papillomavirus complete genome 7 868 bp circular DNA NC_001541.1 GI:9627196
212	-	2846697	86	81	-18.6	AGCTTCATCTCCGTCAGTACCGA	TGACAGTGAGAAAGCTTGTAAT	GAAGCAGCTTCATCTCCGTCAGTACCGAAAAGTCTCTTTTTAACAGCCTTTTTTTGTCCTGACAGTGAGAAAGCTTGTAATCTTGG	368. Cottontail rabbit papillomavirus subtype b complete genome 7 867 bp circular DNA AJ243287.1 GI:8919565
213	-	2993768	86	81	-18.6	AGCTTCATCTCCGTCAGTACCGA	TGACAGTGAGAAAGCTTGTAAT	GAAGCAGCTTCATCTCCGTCAGTACCGAAAAGTCTCTTTTTAACAGCCTTTTTTTGTCCTGACAGTGAGAAAGCTTGTAATCTTGG	387. Papillomavirus sylvilagi a4 complete genome 7 868 bp circular DNA AJ404003.1 GI:8919744
214	-	3040679	86	81	-18.6	AGCTTCATCTCCGTCAGTACCGA	TGACAGTGAGAAAGCTTGTAAT	GAAGCAGCTTCATCTCCGTCAGTACCGAAAAGTCTCTTTTTAACAGCCTTTTTTTGTCCTGACAGTGAGAAAGCTTGTAATCTTGG	393. Cottontail rabbit (Shope) papillomavirus complete genome 7 868 bp circular DNA K02708.1 GI:333537
215	-	765561	102	45	-16.65	ACAATACCCTACATGTGGTATA	GGGACATTGTATATATAACTATGTT	CCGCCTATGCACATGGGACATTGTATATATAACTATGTTTATTGCCAATAAGAAAGTAAAAAACAAACAGTACAAAACAATACCCTACATGTGGTATACAGG	100. Human papillomavirus type 83 complete genome 8 104 bp linear DNA AF151983.1 GI:5059324
216	-	2976435	96	53	-21.5	TATCTGCATATGCTGCGTAGTC	TGAAACTGTAGACAGGCCAA	TTAGTTTCTTCTTCTACAGTATCTGCATATGCTGCGTAGTCAAAGTGCCTATATTGACTTATTTTTCCATGAAACTGTAGACAGGCCAAGCATGCA	385. Human papillomavirus type 43 complete genome 7 975 bp circular DNA AJ620205.1 GI:40804474
217	-	436913	106	115	-15.52	TGGACATTTCTCTCATTTGTAA	TGTCCTTCTCCTTCCACC	CCTAAAAATTTAACAATAGATGACCAATGTCCTTCTCCTTCCACCTCGTTTATCCTTGTGTATATCCATTCAGACATGGACATTTCTCTCATTTGTAAATTTTTAT	58. Human papillomavirus RTRX7 complete genome 7 731 bp circular DNA U85660.1 GI:2218078
218	-	486353	102	89	-28.6	GTTTGATATAGTTGTGTGGCTGAC	TTTCATTATATATAACTAAC	TGCATGTTTGATATAGTTGTGTGGCTGACGCACGTTTACGTCTGCGTGCCCTAGGTTTCATTATATATAACTAACGTACACCACACACTGTATAAAAAAGGT	64. Human papillomavirus type 11 complete genome isolate LP13 7 933 bp circular DNA FN907964.1 GI:298103671
219	-	494286	102	89	-28.6	GTTTGATATAGTTGTGTGGCTGAC	TTTCATTATATATAACTAAC	TGCATGTTTGATATAGTTGTGTGGCTGACGCACGTTTACGTCTGCGTGCCCTAGGTTTCATTATATATAACTAACGTACACCACACACTGTATAAAAAAGGT	65. Human papillomavirus type 11 complete genome isolate CS20 7 943 bp circular DNA FN907963.1 GI:298103661
220	-	510163	102	89	-28.6	GTTTGATATAGTTGTGTGGCTGAC	TTTCATTATATATAACTAAC	TGCATGTTTGATATAGTTGTGTGGCTGACGCACGTTTACGTCTGCGTGCCCTAGGTTTCATTATATATAACTAACGTACACCACACACTGTATAAAAAAGGT	67. Human papillomavirus type 11 complete genome isolate A48 7 933 bp circular DNA FN907961.1 GI:298103641
221	-	518096	102	89	-28.6	GTTTGATATAGTTGTGTGGCTGAC	TTTCATTATATATAACTAAC	TGCATGTTTGATATAGTTGTGTGGCTGACGCACGTTTACGTCTGCGTGCCCTAGGTTTCATTATATATAACTAACGTACACCACACACTGTATAAAAAAGGT	68. Human papillomavirus type 11 complete genome isolate CAC246 7 933 bp circular DNA FN907960.1 GI:298103631
222	-	526029	102	89	-28.6	GTTTGATATAGTTGTGTGGCTGAC	TTTCATTATATATAACTAAC	TGCATGTTTGATATAGTTGTGTGGCTGACGCACGTTTACGTCTGCGTGCCCTAGGTTTCATTATATATAACTAACGTACACCACACACTGTATAAAAAAGGT	69. Human papillomavirus type 11 complete genome isolate A47 7 933 bp circular DNA FN907959.1 GI:298103621
223	-	533962	102	89	-28.6	GTTTGATATAGTTGTGTGGCTGAC	TTTCATTATATATAACTAAC	TGCATGTTTGATATAGTTGTGTGGCTGACGCACGTTTACGTCTGCGTGCCCTAGGTTTCATTATATATAACTAACGTACACCACACACTGTATAAAAAAGGT	70. Human papillomavirus type 11 complete genome isolate A260 7 932 bp circular DNA FN907958.1 GI:298103611
224	-	541894	102	89	-28.6	GTTTGATATAGTTGTGTGGCTGAC	TTTCATTATATATAACTAAC	TGCATGTTTGATATAGTTGTGTGGCTGACGCACGTTTACGTCTGCGTGCCCTAGGTTTCATTATATATAACTAACGTACACCACACACTGTATAAAAAAGGT	71. Human papillomavirus type 11 complete genome isolate LP12 7 933 bp circular DNA FN907957.1 GI:298103601
225	-	549827	102	89	-28.6	GTTTGATATAGTTGTGTGGCTGAC	TTTCATTATATATAACTAAC	TGCATGTTTGATATAGTTGTGTGGCTGACGCACGTTTACGTCTGCGTGCCCTAGGTTTCATTATATATAACTAACGTACACCACACACTGTATAAAAAAGGT	72. Human papillomavirus type 11 complete genome isolate A346 7 934 bp circular DNA FN870022.1 GI:297523826
226	-	557761	102	89	-28.6	GTTTGATATAGTTGTGTGGCTGAC	TTTCATTATATATAACTAAC	TGCATGTTTGATATAGTTGTGTGGCTGACGCACGTTTACGTCTGCGTGCCCTAGGTTTCATTATATATAACTAACGTACACCACACACTGTATAAAAAAGGT	73. Human papillomavirus type 11 complete genome isolate A86 7 933 bp circular DNA FN870021.1 GI:297523816
227	-	1438972	102	89	-28.6	GTTTGATATAGTTGTGTGGCTGAC	TTTCATTATATATAACTAAC	TGCATGTTTGATATAGTTGTGTGGCTGACGCACGTTTACGTCTGCGTGCCCTAGGTTTCATTATATATAACTAACGTACACCACACACTGTATAAAAAAGGT	187. Human papillomavirus type 11 isolate LZod45-11 complete genome 7 933 bp circular DNA EU918768.1 GI:218931440
228	-	2009816	102	89	-28.6	GTTTGATATAGTTGTGTGGCTGAC	TTTCATTATATATAACTAAC	TGCATGTTTGATATAGTTGTGTGGCTGACGCACGTTTACGTCTGCGTGCCCTAGGTTTCATTATATATAACTAACGTACACCACACACTGTATAAAAAAGGT	260. Human papillomavirus type 11 (HPV-11) complete genome 7 931 bp circular DNA M14119.1 GI:333026
229	-	1208468	78	110	-16.5	TTTTTCATCTCCACAAAC	AAGAAAGAGCATCTGCTGCG	AGGAAATTCTTGTGGAAAATGAAAGAAAGAGCATCTGCTGCGAAGATATTTAAATTTTTCATCTCCACAAACATTGAC	158. Canine oral papillomavirus complete genome 8 607 bp circular DNA NC_001619.1 GI:9627734
230	-	1967846	78	110	-16.5	TTTTTCATCTCCACAAAC	AAGAAAGAGCATCTGCTGCG	AGGAAATTCTTGTGGAAAATGAAAGAAAGAGCATCTGCTGCGAAGATATTTAAATTTTTCATCTCCACAAACATTGAC	255. Canine oral papillomavirus complete genome 8 607 bp linear DNA L22695.1 GI:496202
231	-	2886047	78	110	-16.5	TTTTTCATCTCCACAAAC	AAGAAAGAGCATCTGCTGCG	AGGAAATTCTTGTGGAAAATGAAAGAAAGAGCATCTGCTGCGAAGATATTTAAATTTTTCATCTCCACAAACATTGAC	373. Canine oral papillomavirus complete genome sequence 8 607 bp linear DNA D55633.1 GI:862333
232	-	1762931	68	104	-26.4	CCCGCGCCCCTATTTGTT	GCGAGGGGTAGATTTTTG	CATGATAAAAATGTACCCGCGCCCCTATTTGTTTACCACTACGGGTGCGAGGGGTAGATTTTTGTCCT	228. Human papillomavirus type 71 isolate Qv23143 complete genome 8 038 bp circular DNA AY330623.1 GI:37622201
233	-	2761837	87	15	-28.1	CCTATTCTTGTAATTCCTTGCT	TAGCACAATAATAAAGCGCCTG	TTTGTTGTGCTGCAGCGAGTGTAGGGACTGGGTTCATCCCTATTCTTGTAATTCCTTGCTTCCTAGCACAATAATAAAGCGCCTGCT	357. Panthera leo persica papillomavirus type 1 complete genome 8 103 bp circular DNA AY904724.1 GI:62547913
234	-	1253357	63	177	-9.2	GTTTTTCTGCGTTTTGCA	TGCACAACACATACACACA	AGTTGCACAACACATACACACAGGAAAAAATATTATTTACGTGTTTTTCTGCGTTTTGCAGGA	163. Human papillomavirus type 32 complete genome 7 961 bp circular DNA NC_001586.1 GI:9627327
235	-	1787026	68	118	-25.5	CCCGCGCCCCTATTTGTT	GCGAAGGGTAGATTTTTG	CATGATAAAAATGTACCCGCGCCCCTATTTGTTTACCACCACGGGTGCGAAGGGTAGATTTTTGTCCT	231. Human papillomavirus type 71 isolate Qv21030 complete genome 8 037 bp circular DNA AY330620.1 GI:37622177
236	-	3020832	105	41	-17.5	ATAAATGTCATAACTATAATTA	AAGGCTGCATTTCAAGTTCCT	CAGCATAAATGTCATAACTATAATTATTAGTAGAAGGGGAAAGTAAAGGCTGCATTTCAAGTTCCTCAGCAGGTGCAATACTACTTATATCATGATAATAATGTC	390. Human papillomavirus type 82 DNA complete genome 7 871 bp circular DNA AB027021.1 GI:6970427
237	-	1454474	80	95	-20.5	CATTACTCTTGTTGTGTCATA	CATGTGCACATATATACAAA	ACCACCATGTGCACATATATACAAACAATATATACATGTATATACATTACTCTTGTTGTGTCATATGCTGTGCATGAAAA	189. Human papillomavirus type 33 isolate LZcc12-33 complete genome 7 833 bp circular DNA EU918766.1 GI:218931422
238	-	1993675	80	95	-20.5	CATTACTCTTGTTGTGTCATA	CATGTGCACATATATACAAA	ACCACCATGTGCACATATATACAAACAATATATACATGTATATACATTACTCTTGTTGTGTCATATGCTGTGCATGAAAA	258. Human papillomavirus type 33 complete genome 7 909 bp circular DNA M12732.1 GI:333049
239	-	265009	75	44	-33.2	CCACCTTTGCGCGCCATT	GGTCTCCAATTTTGGCGCGA	AAACGGTCTCCAATTTTGGCGCGAAGATGGTGCACTGCCAACCAATGGTGGTGCCACCTTTGCGCGCCATTGTGC	36. Ovine papillomavirus type 3 isolate Sar1 complete genome 7 344 bp circular DNA FJ796965.1 GI:226446757
240	-	2118345	76	18	-17.5	GCCAATAAGGCTTATTAA	ATTGCCCCAGCAAATGCCATT	ACTGATTGCCCCAGCAAATGCCATTGTTATGACCTTGTGCACGCTGTAGCCAATAAGGCTTATTAAACAATTGCGA	274. Human papillomavirus type 58 isolate HPV58sc185 complete genome 7 836 bp circular DNA FJ385267.1 GI:211940015
241	-	2048475	82	42	-24.7	TCTGTCTGAAGCAAAGCT	GCTATCTCCAGCCACCCAGGACC	TTTGTCTGTCTGAAGCAAAGCTAATGAGCATTCTGGGCCTGCCTAGACGCTCAATGCTATCTCCAGCCACCCAGGACCACGT	265. Human papillomavirus type 105 complete genome 7 667 bp circular DNA FM955841.1 GI:238623458
242	-	22807	95	19	-23.8	AGTATAATGTGACCGCGCCCG	ATGTATATCTGTTTCAAGATTG	TACAGCACGCAAGCGGTTACATGTATATCTGTTTCAAGATTGTTGTTAACAACCACAAGAGATGACTAAGTATAATGTGACCGCGCCCGATTGAA	4. Human papillomavirus type 49 complete genome 7 560 bp circular DNA NC_001591.1 GI:9627363
243	-	2063045	64	22	-26.42	GGTGATGGGCCCCCCTCCA	GCCCTCCCCTGTCCCTGTT	GACCGTGACCGGGACCTGGTGATGGGCCCCCCTCCACTGCGCCCTCCCCTGTCCCTGTTGGGGG	267. Human papillomavirus type 100 complete genome 7 380 bp circular DNA FM955839.1 GI:238623442
244	-	1942805	74	23	-29.5	ATCACTAAGTTGCTGTACTGTC	TAGCAAAAGATCTACTACAGG	CAAGGTAGCAAAAGATCTACTACAGGTACAGTCAACTTATCACTAAGTTGCTGTACTGTCAGTGGTCTTTGCAA	252. Human papillomavirus type 22 complete genome 7 368 bp linear DNA U31780.1 GI:1020178
245	-	1942687	99	53	-20.6	TCCTACTTAAATAATATGCAA	AGGAGATTGTTGTTAACCACA	CAGCCCATCCTACTTAAATAATATGCAAGCAGTGCATAAATTACCACAAGCGGTTGCATGTATATTCTGGCAGGAGATTGTTGTTAACCACAATTGTTG	252. Human papillomavirus type 22 complete genome 7 368 bp linear DNA U31780.1 GI:1020178
246	-	3003825	79	67	-17	TAGCAGCACATATTGGCTTGT	TAAAATGGTTATGTATATACA	AAGTAGTAAAATGGTTATGTATATACAGTTAGCAGCACATATTGGCTTGTGGGATGTATATATGTTACACTATAGATTA	388. Human papillomavirus type 69 DNA complete genome 7 700 bp circular DNA AB027020.1 GI:6970418
247	-	1434847	80	19	-25.7	GTTGTCTCGCCACACAACCTT	GTTGATTTTCCCTTGCAG	ATTGGTTGATTTTCCCTTGCAGTTCTAAGCAACAGGCACACGCTGCAAAGGGAAAGTTGTCTCGCCACACAACCTTTAGG	187. Human papillomavirus type 11 isolate LZod45-11 complete genome 7 933 bp circular DNA EU918768.1 GI:218931440
248	-	2039456	97	17	-22.8	AAAGGGAAATTTGTTAGTAAAGGC	CCTTGCAAAAAAAGATTTCCAGC	CCAAAGCCTTGCAAAAAAAGATTTCCAGCTTTGGTCAGTAAGTTGAAATTGTGGATTATGATCAGCATCAAAGGGAAATTTGTTAGTAAAGGCAAAG	264. Human papillomavirus type 113 complete genome 7 412 bp circular DNA FM955842.1 GI:238623465
249	-	142337	69	29	-20	TCCTCTGGATTGAAATTGTTCT	ACCAGAACTAGAGTCAGT	TCAGAACCAGAACTAGAGTCAGTATCCAGTAGGATATCCCAATCCTCTGGATTGAAATTGTTCTCACTT	20. Fringilla coelebs papillomavirus complete genome 7 729 bp circular DNA AY057109.1 GI:21724205
250	-	1130833	69	29	-20	TCCTCTGGATTGAAATTGTTCT	ACCAGAACTAGAGTCAGT	TCAGAACCAGAACTAGAGTCAGTATCCAGTAGGATATCCCAATCCTCTGGATTGAAATTGTTCTCACTT	148. Fringilla coelebs papillomavirus complete genome 7 729 bp circular DNA NC_004068.1 GI:21844535
251	-	2428297	87	24	-21.6	CCTGTAAATATCAGTAACA	GGCAAGTACCTGCAGCCTTGCAA	TTGTGCTTTGTTCAACTTTATTTACAACATCAGGAGGGCAAGTACCTGCAGCCTTGCAACCCCTGTAAATATCAGTAACAGAAGCAC	314. Human papillomavirus FA75/KI88-03 complete genome 7 401 bp circular DNA EU410347.1 GI:186461186
252	-	1770963	68	115	-25.5	CCCGCGCCCCTATTTGTT	GCGAAGGGTAGATTTTTG	CATGATAAAAATGTACCCGCGCCCCTATTTGTTTACCACTACGGGTGCGAAGGGTAGATTTTTGTCCT	229. Human papillomavirus type 71 isolate Qv22945 complete genome 8 031 bp circular DNA AY330622.1 GI:37622193
253	-	1778993	68	115	-25.5	CCCGCGCCCCTATTTGTT	GCGAAGGGTAGATTTTTG	CATGATAAAAATGTACCCGCGCCCCTATTTGTTTACCACTACGGGTGCGAAGGGTAGATTTTTGTCCT	230. Human papillomavirus type 71 isolate Qv22792 complete genome 8 026 bp circular DNA AY330621.1 GI:37622185
254	-	3013025	68	115	-25.5	CCCGCGCCCCTATTTGTT	GCGAAGGGTAGATTTTTG	CATGATAAAAATGTACCCGCGCCCCTATTTGTTTACCACTACGGGTGCGAAGGGTAGATTTTTGTCCT	389. Human papillomavirus type 71 DNA complete genome 8 017 bp circular DNA AB040456.1 GI:12060351
255	-	473838	89	25	-18.9	ATTAGTGCATTGAAAGTTTAAA	ATGTTAGGCAATGTATTGTTTA	CTGTAATTAGTGCATTGAAAGTTTAAATAAAATATGTGCCTAAAAGCAGTTTAAAACATGCAATGTTAGGCAATGTATTGTTTAGCTGC	62. Human papillomavirus type 52 isolate TJ49-52 complete genome 7 960 bp circular DNA GQ472848.1 GI:260169916
256	-	792404	88	51	-17.17	AACATACACAACACACACAGGT	ATAGTATGTTACTAATAGGGTG	TAGTAATAGTATGTTACTAATAGGGTGTATATAAGGACAACATACACAACACACACAGGTATACACATATTTATTAACATACATAGCA	103. Human papillomavirus type 31 (HPV-31) complete genome 7 912 bp circular DNA J04353.1 GI:333048
257	-	2061174	67	116	-17.7	TTCCAGCAGCATGTGCTTT	ACAGCCGCTGGAGTGCTTC	TATACCAAAATACAGCCGCTGGAGTGCTTCTTATTTTAGGTGGTTCCAGCAGCATGTGCTTTTCATT	267. Human papillomavirus type 100 complete genome 7 380 bp circular DNA FM955839.1 GI:238623442
258	-	278530	88	12	-28.4	CAGATGAAACCATAGAGCC	TGTTGCTAAAGTTGTTCTTGGTT	TGGACATCAGATGAAACCATAGAGCCACTTGGTGTGCCTACATAATTTGTTGTTGCTAAAGTTGTTCTTGGTTCAGCATCTGCTGTTA	37. Human papillomavirus type 1a (3-3) complete genome 7 801 bp linear DNA U06714.1 GI:458704
259	-	1330839	88	12	-28.4	CAGATGAAACCATAGAGCC	TGTTGCTAAAGTTGTTCTTGGTT	TGGACATCAGATGAAACCATAGAGCCACTTGGTGTGCCTACATAATTTGTTGTTGCTAAAGTTGTTCTTGGTTCAGCATCTGCTGTTA	173. Human papillomavirus - 1 complete genome 7 815 bp circular DNA NC_001356.1 GI:9626063
260	-	1686918	79	87	-28.7	AAGGTTGGTTGTTGGCCATGC	CAACATCTGGCTCATCCAATTC	TACAATGCAGGTCAACAACATCTGGCTCATCCAATTCTAACAGGATGTCCTTTAAGGTTGGTTGTTGGCCATGCATGAT	219. Human papillomavirus type 106 complete genome 8 035 bp circular DNA DQ080082.1 GI:71726710
261	-	1216002	94	182	-33.9	GGCTCACTCAAGGAGTACAATGC	CGTGTAAGCTCTTTGTAT	GGATGGGCTCACTCAAGGAGTACAATGCGATAACCCAATCTGGATTGCAGGTTTTATCGCTCTTGTACTCCCGTGTAAGCTCTTTGTATGACAC	159. Mastomys natalensis papillomavirus complete genome 7 687 bp circular DNA NC_001605.1 GI:9627486
262	-	1975380	94	182	-33.9	GGCTCACTCAAGGAGTACAATGC	CGTGTAAGCTCTTTGTAT	GGATGGGCTCACTCAAGGAGTACAATGCGATAACCCAATCTGGATTGCAGGTTTTATCGCTCTTGTACTCCCGTGTAAGCTCTTTGTATGACAC	256. Multimammate rat papillomavirus complete genome 7 687 bp circular DNA U01834.1 GI:436472
263	-	721507	77	89	-15.22	AGCTTATACTCTTCTACGTGTC	TAAACTTGCTTGTGTCATATT	AGCTGAAATACAAAAGCAAGCTTATACTCTTCTACGTGTCTCTGATAAACATTAAACTTGCTTGTGTCATATTCAGT	94. Reindeer papillomavirus complete genome 8 090 bp circular DNA AF443292.1 GI:22901245
264	-	2580283	110	36	-19.6	GGTGTGTTGGTGTTTCCATAT	TTCCTTGTACGTTACTAC	TCTGTATATGGCACTCCATACACTTCTTTAAATTTAAAATGTAATCTTCCTTGTACGTTACTACTTTTAAATAGTTCCTGCAATTGGTGTGTTGGTGTTTCCATATTTGT	334. Human papillomavirus type 66 clone Qv218 complete genome 7 816 bp circular DNA EF177191.1 GI:138375030
265	-	2588099	110	36	-19.6	GGTGTGTTGGTGTTTCCATAT	TTCCTTGTACGTTACTAC	TCTGTATATGGCACTCCATACACTTCTTTAAATTTAAAATGTAATCTTCCTTGTACGTTACTACTTTTAAATAGTTCCTGCAATTGGTGTGTTGGTGTTTCCATATTTGT	335. Human papillomavirus type 66 clone Qv11088 complete genome 7 816 bp circular DNA EF177190.1 GI:138375013
266	-	2603731	110	36	-19.6	GGTGTGTTGGTGTTTCCATAT	TTCCTTGTACGTTACTAC	TCTGTATATGGCACTCCATACACTTCTTTAAATTTAAAATGTAATCTTCCTTGTACGTTACTACTTTTAAATAGTTCCTGCAATTGGTGTGTTGGTGTTTCCATATTTGT	337. Human papillomavirus type 66 clone Qv25111 complete genome 7 816 bp circular DNA EF177188.1 GI:138374972
267	-	2611547	110	36	-19.6	GGTGTGTTGGTGTTTCCATAT	TTCCTTGTACGTTACTAC	TCTGTATATGGCACTCCATACACTTCTTTAAATTTAAAATGTAATCTTCCTTGTACGTTACTACTTTTAAATAGTTCCTGCAATTGGTGTGTTGGTGTTTCCATATTTGT	338. Human papillomavirus type 66 clone Qv25260 complete genome 7 816 bp circular DNA EF177187.1 GI:138374954
268	-	2627187	110	36	-19.6	GGTGTGTTGGTGTTTCCATAT	TTCCTTGTACGTTACTAC	TCTGTATATGGCACTCCATACACTTCTTTAAATTTAAAATGTAATCTTCCTTGTACGTTACTACTTTTAAATAGTTCCTGCAATTGGTGTGTTGGTGTTTCCATATTTGT	340. Human papillomavirus type 66 clone Qv25696 complete genome 7 824 bp circular DNA EF177185.1 GI:138374911
269	-	2635011	110	36	-19.6	GGTGTGTTGGTGTTTCCATAT	TTCCTTGTACGTTACTAC	TCTGTATATGGCACTCCATACACTTCTTTAAATTTAAAATGTAATCTTCCTTGTACGTTACTACTTTTAAATAGTTCCTGCAATTGGTGTGTTGGTGTTTCCATATTTGT	341. Human papillomavirus type 66 clone Qv26488 complete genome 7 816 bp circular DNA EF177184.1 GI:138374884
270	-	2642827	110	36	-19.6	GGTGTGTTGGTGTTTCCATAT	TTCCTTGTACGTTACTAC	TCTGTATATGGCACTCCATACACTTCTTTAAATTTAAAATGTAATCTTCCTTGTACGTTACTACTTTTAAATAGTTCCTGCAATTGGTGTGTTGGTGTTTCCATATTTGT	342. Human papillomavirus type 66 clone Qv35854 complete genome 7 816 bp circular DNA EF177182.1 GI:138374869
271	-	2650643	110	36	-19.6	GGTGTGTTGGTGTTTCCATAT	TTCCTTGTACGTTACTAC	TCTGTATATGGCACTCCATACACTTCTTTAAATTTAAAATGTAATCTTCCTTGTACGTTACTACTTTTAAATAGTTCCTGCAATTGGTGTGTTGGTGTTTCCATATTTGT	343. Human papillomavirus type 66 clone Qv26740 complete genome 7 818 bp circular DNA EF177183.1 GI:138374843
272	-	1706453	100	33	-29.2	GTAGTACCTTCAACCTTATTTA	GAAGGACATGTCCCTGATTGTTTA	CTGCAAGTGTAGTACCTTCAACCTTATTTATAACATCAGAAGGACATGTCCCTGATTGTTTACATGTTTTATATAAGTCAGTTGCAGATGCACGCTTGCG	221. Human papillomavirus type 68a complete genome 7 822 bp circular DNA DQ080079.1 GI:71726685
273	-	482228	80	14	-25.2	GTTGTCTCGCCACACAACCTT	GTTAATTTTCCCTTGCAG	ATTGGTTAATTTTCCCTTGCAGTTCTAAGCAACAGGCACACGCTGCAAAGGGAAAGTTGTCTCGCCACACAACCTTTAGG	64. Human papillomavirus type 11 complete genome isolate LP13 7 933 bp circular DNA FN907964.1 GI:298103671
274	-	490161	80	14	-25.2	GTTGTCTCGCCACACAACCTT	GTTAATTTTCCCTTGCAG	ATTGGTTAATTTTCCCTTGCAGTTCTAAGCAACAGGCACACGCTGCAAAGGGAAAGTTGTCTCGCCACACAACCTTTAGG	65. Human papillomavirus type 11 complete genome isolate CS20 7 943 bp circular DNA FN907963.1 GI:298103661
275	-	498104	80	14	-25.2	GTTGTCTCGCCACACAACCTT	GTTAATTTTCCCTTGCAG	ATTGGTTAATTTTCCCTTGCAGTTCTAAGCAACAGGCACACGCTGCAAAGGGAAAGTTGTCTCGCCACACAACCTTTAGG	66. Human papillomavirus type 11 complete genome isolate CAC86 7 934 bp circular DNA FN907962.1 GI:298103651
276	-	506038	80	14	-25.2	GTTGTCTCGCCACACAACCTT	GTTAATTTTCCCTTGCAG	ATTGGTTAATTTTCCCTTGCAGTTCTAAGCAACAGGCACACGCTGCAAAGGGAAAGTTGTCTCGCCACACAACCTTTAGG	67. Human papillomavirus type 11 complete genome isolate A48 7 933 bp circular DNA FN907961.1 GI:298103641
277	-	513971	80	14	-25.2	GTTGTCTCGCCACACAACCTT	GTTAATTTTCCCTTGCAG	ATTGGTTAATTTTCCCTTGCAGTTCTAAGCAACAGGCACACGCTGCAAAGGGAAAGTTGTCTCGCCACACAACCTTTAGG	68. Human papillomavirus type 11 complete genome isolate CAC246 7 933 bp circular DNA FN907960.1 GI:298103631
278	-	521904	80	14	-25.2	GTTGTCTCGCCACACAACCTT	GTTAATTTTCCCTTGCAG	ATTGGTTAATTTTCCCTTGCAGTTCTAAGCAACAGGCACACGCTGCAAAGGGAAAGTTGTCTCGCCACACAACCTTTAGG	69. Human papillomavirus type 11 complete genome isolate A47 7 933 bp circular DNA FN907959.1 GI:298103621
279	-	529837	80	14	-25.2	GTTGTCTCGCCACACAACCTT	GTTAATTTTCCCTTGCAG	ATTGGTTAATTTTCCCTTGCAGTTCTAAGCAACAGGCACACGCTGCAAAGGGAAAGTTGTCTCGCCACACAACCTTTAGG	70. Human papillomavirus type 11 complete genome isolate A260 7 932 bp circular DNA FN907958.1 GI:298103611
280	-	537769	80	14	-25.2	GTTGTCTCGCCACACAACCTT	GTTAATTTTCCCTTGCAG	ATTGGTTAATTTTCCCTTGCAGTTCTAAGCAACAGGCACACGCTGCAAAGGGAAAGTTGTCTCGCCACACAACCTTTAGG	71. Human papillomavirus type 11 complete genome isolate LP12 7 933 bp circular DNA FN907957.1 GI:298103601
281	-	545702	80	14	-25.2	GTTGTCTCGCCACACAACCTT	GTTAATTTTCCCTTGCAG	ATTGGTTAATTTTCCCTTGCAGTTCTAAGCAACAGGCACACGCTGCAAAGGGAAAGTTGTCTCGCCACACAACCTTTAGG	72. Human papillomavirus type 11 complete genome isolate A346 7 934 bp circular DNA FN870022.1 GI:297523826
282	-	553636	80	14	-25.2	GTTGTCTCGCCACACAACCTT	GTTAATTTTCCCTTGCAG	ATTGGTTAATTTTCCCTTGCAGTTCTAAGCAACAGGCACACGCTGCAAAGGGAAAGTTGTCTCGCCACACAACCTTTAGG	73. Human papillomavirus type 11 complete genome isolate A86 7 933 bp circular DNA FN870021.1 GI:297523816
283	-	2005691	80	14	-25.2	GTTGTCTCGCCACACAACCTT	GTTAATTTTCCCTTGCAG	ATTGGTTAATTTTCCCTTGCAGTTCTAAGCAACAGGCACACGCTGCAAAGGGAAAGTTGTCTCGCCACACAACCTTTAGG	260. Human papillomavirus type 11 (HPV-11) complete genome 7 931 bp circular DNA M14119.1 GI:333026
284	-	2908037	66	22	-23.2	CATCCCTGCCCTTGTGCGCATCC	AGATGTTCCTAGGGCATGGAT	GCAAAAAGATGTTCCTAGGGCATGGATTCTCTTCTGACATCCCTGCCCTTGTGCGCATCCTGCTCC	376. Human papillomavirus type 27b DNA complete genome 7 831 bp circular DNA AB211993.1 GI:71061109
285	-	144193	67	81	-16.2	GGCATTATTATCTTGCTCAGC	TAGCATAATGGTAAGCTATAGA	TTGCAACCATAGCTTGGCATTATTATCTTGCTCAGCATGTATAGCATAATGGTAAGCTATAGAGCCT	20. Fringilla coelebs papillomavirus complete genome 7 729 bp circular DNA AY057109.1 GI:21724205
286	-	1132689	67	81	-16.2	GGCATTATTATCTTGCTCAGC	TAGCATAATGGTAAGCTATAGA	TTGCAACCATAGCTTGGCATTATTATCTTGCTCAGCATGTATAGCATAATGGTAAGCTATAGAGCCT	148. Fringilla coelebs papillomavirus complete genome 7 729 bp circular DNA NC_004068.1 GI:21844535
287	-	1837709	110	36	-19.6	GGTGTGTTGGTGTTTCCATAT	TTCCTTGTACGTTACTAC	TCTGTATATGGCACTCCATACACTTCTTTAAATTTAAAATGTAATCTTCCTTGTACGTTACTACTTTTAAATAGTTCCTGCAATTGGTGTGTTGGTGTTTCCATATTTGT	238. Human papillomavirus type 66 complete genome 7 824 bp linear DNA U31794.1 GI:1020290
288	-	2619363	110	36	-19.6	GGTGTGTTGGTGTTTCCATAT	TTCCTTGTACGTTACTAC	TCTGTATATGGCACTCCATACACTTCTTTAAATTTAAAATGTAATCTTCCTTGTACGTTACTACTTTTAAATAGTTCCTGCAATTGGTGTGTTGGTGTTTCCATATTTGT	339. Human papillomavirus type 66 clone Qv25662 complete genome 7 824 bp circular DNA EF177186.1 GI:138374933
289	-	1887981	130	16	-24.3	CTGGCAAACATCTGTTCCTTTCG	ACTGTTCCAGCCCTATTA	TTAAAGTATATAGCATTAGGAACAGTATTTTTACTAGCACTTTTAATAACCAGATCCTGGGAAACGTCCTCACCAACTGTTCCAGCCCTATTAAAAAAATGTCTGGCAAACATCTGTTCCTTTCGTAAGT	244. Human papillomavirus type 44 complete genome 7 833 bp linear DNA U31788.1 GI:1020242
290	-	330963	74	27	-13.4	TTTACATAATTGTTAAAAATC	GTTTAATTGTTGTGGGAAT	TACTATTTACATAATTGTTAAAAATCCTAAACAATGTTTAATTGTTGTGGGAATTTTTACATTAGCTAAAAACG	44. Human papillomavirus type 91 complete genome 7 966 bp circular DNA AF419318.1 GI:22023568
291	-	482712	86	16	-32.1	TGCGCAGATGGGACACACAATA	CTTGTAGTTGTCTGATGTCTC	TTTTGGTGCGCAGATGGGACACACAATATTTAGTGTGCCCAGCAAAAGGTCTTGTAGTTGTCTGATGTCTCCGTCTGTGCACTCCA	64. Human papillomavirus type 11 complete genome isolate LP13 7 933 bp circular DNA FN907964.1 GI:298103671
292	-	490645	86	16	-32.1	TGCGCAGATGGGACACACAATA	CTTGTAGTTGTCTGATGTCTC	TTTTGGTGCGCAGATGGGACACACAATATTTAGTGTGCCCAGCAAAAGGTCTTGTAGTTGTCTGATGTCTCCGTCTGTGCACTCCA	65. Human papillomavirus type 11 complete genome isolate CS20 7 943 bp circular DNA FN907963.1 GI:298103661
293	-	498588	86	16	-32.1	TGCGCAGATGGGACACACAATA	CTTGTAGTTGTCTGATGTCTC	TTTTGGTGCGCAGATGGGACACACAATATTTAGTGTGCCCAGCAAAAGGTCTTGTAGTTGTCTGATGTCTCCGTCTGTGCACTCCA	66. Human papillomavirus type 11 complete genome isolate CAC86 7 934 bp circular DNA FN907962.1 GI:298103651
294	-	506522	86	16	-32.1	TGCGCAGATGGGACACACAATA	CTTGTAGTTGTCTGATGTCTC	TTTTGGTGCGCAGATGGGACACACAATATTTAGTGTGCCCAGCAAAAGGTCTTGTAGTTGTCTGATGTCTCCGTCTGTGCACTCCA	67. Human papillomavirus type 11 complete genome isolate A48 7 933 bp circular DNA FN907961.1 GI:298103641
295	-	514455	86	16	-32.1	TGCGCAGATGGGACACACAATA	CTTGTAGTTGTCTGATGTCTC	TTTTGGTGCGCAGATGGGACACACAATATTTAGTGTGCCCAGCAAAAGGTCTTGTAGTTGTCTGATGTCTCCGTCTGTGCACTCCA	68. Human papillomavirus type 11 complete genome isolate CAC246 7 933 bp circular DNA FN907960.1 GI:298103631
296	-	522388	86	16	-32.1	TGCGCAGATGGGACACACAATA	CTTGTAGTTGTCTGATGTCTC	TTTTGGTGCGCAGATGGGACACACAATATTTAGTGTGCCCAGCAAAAGGTCTTGTAGTTGTCTGATGTCTCCGTCTGTGCACTCCA	69. Human papillomavirus type 11 complete genome isolate A47 7 933 bp circular DNA FN907959.1 GI:298103621
297	-	530321	86	16	-32.1	TGCGCAGATGGGACACACAATA	CTTGTAGTTGTCTGATGTCTC	TTTTGGTGCGCAGATGGGACACACAATATTTAGTGTGCCCAGCAAAAGGTCTTGTAGTTGTCTGATGTCTCCGTCTGTGCACTCCA	70. Human papillomavirus type 11 complete genome isolate A260 7 932 bp circular DNA FN907958.1 GI:298103611
298	-	538253	86	16	-32.1	TGCGCAGATGGGACACACAATA	CTTGTAGTTGTCTGATGTCTC	TTTTGGTGCGCAGATGGGACACACAATATTTAGTGTGCCCAGCAAAAGGTCTTGTAGTTGTCTGATGTCTCCGTCTGTGCACTCCA	71. Human papillomavirus type 11 complete genome isolate LP12 7 933 bp circular DNA FN907957.1 GI:298103601
299	-	546186	86	16	-32.1	TGCGCAGATGGGACACACAATA	CTTGTAGTTGTCTGATGTCTC	TTTTGGTGCGCAGATGGGACACACAATATTTAGTGTGCCCAGCAAAAGGTCTTGTAGTTGTCTGATGTCTCCGTCTGTGCACTCCA	72. Human papillomavirus type 11 complete genome isolate A346 7 934 bp circular DNA FN870022.1 GI:297523826
300	-	554120	86	16	-32.1	TGCGCAGATGGGACACACAATA	CTTGTAGTTGTCTGATGTCTC	TTTTGGTGCGCAGATGGGACACACAATATTTAGTGTGCCCAGCAAAAGGTCTTGTAGTTGTCTGATGTCTCCGTCTGTGCACTCCA	73. Human papillomavirus type 11 complete genome isolate A86 7 933 bp circular DNA FN870021.1 GI:297523816
301	-	1435331	86	16	-32.1	TGCGCAGATGGGACACACAATA	CTTGTAGTTGTCTGATGTCTC	TTTTGGTGCGCAGATGGGACACACAATATTTAGTGTGCCCAGCAAAAGGTCTTGTAGTTGTCTGATGTCTCCGTCTGTGCACTCCA	187. Human papillomavirus type 11 isolate LZod45-11 complete genome 7 933 bp circular DNA EU918768.1 GI:218931440
302	-	2006175	86	16	-32.1	TGCGCAGATGGGACACACAATA	CTTGTAGTTGTCTGATGTCTC	TTTTGGTGCGCAGATGGGACACACAATATTTAGTGTGCCCAGCAAAAGGTCTTGTAGTTGTCTGATGTCTCCGTCTGTGCACTCCA	260. Human papillomavirus type 11 (HPV-11) complete genome 7 931 bp circular DNA M14119.1 GI:333026
303	-	1034204	68	66	-17.7	GTATCTGTTCTTGCACTGCATCGA	GTCAGCAAGATCAGTACTGCC	ATGGTCAGCAAGATCAGTACTGCCTTTCTCGTATAGACTCAGTATCTGTTCTTGCACTGCATCGAAAC	135. Mastomys coucha papillomavirus 2 complete genome 7 522 bp circular DNA NC_008519.1 GI:116536728
304	-	2863314	68	66	-17.7	GTATCTGTTCTTGCACTGCATCGA	GTCAGCAAGATCAGTACTGCC	ATGGTCAGCAAGATCAGTACTGCCTTTCTCGTATAGACTCAGTATCTGTTCTTGCACTGCATCGAAAC	370. Mastomys coucha papillomavirus 2 complete genome 7 522 bp circular DNA DQ664501.1 GI:110225453
305	-	1036299	79	15	-26.93	AAGGCGGGATTTTCAAATG	AGTTTCATCTATGTCAGCACC	CACTAAAGTTTCATCTATGTCAGCACCCTCAAAGGCGGGATTTTCAAATGTTACCGCCCGCCTAGGGGCAGACAGGAAC	135. Mastomys coucha papillomavirus 2 complete genome 7 522 bp circular DNA NC_008519.1 GI:116536728
306	-	2865409	79	15	-26.93	AAGGCGGGATTTTCAAATG	AGTTTCATCTATGTCAGCACC	CACTAAAGTTTCATCTATGTCAGCACCCTCAAAGGCGGGATTTTCAAATGTTACCGCCCGCCTAGGGGCAGACAGGAAC	370. Mastomys coucha papillomavirus 2 complete genome 7 522 bp circular DNA DQ664501.1 GI:110225453
307	-	2595915	110	33	-19.6	GGTGTGTTGGTGTTTCCATAT	TGCGTTACTACTTTTAAATAGTTCCTGCAATT	TCTGTATATGGCACTCCATACACTTCTTTAAATTTAAAATGTAATCTTCCTTGTGCGTTACTACTTTTAAATAGTTCCTGCAATTGGTGTGTTGGTGTTTCCATATTTGT	336. Human papillomavirus type 66 clone Qv24220 complete genome 7 816 bp circular DNA EF177189.1 GI:138374994
308	-	2447703	67	27	-16.3	TGTATCTGTATGTGTGCATATT	ACAACATAAACACCACCA	GCGCAACAACATAAACACCACCATTCCCCAGGAACTGGTTTGTATCTGTATGTGTGCATATTGCGTG	317. Human papillomavirus type 57c DNA complete genome 7 848 bp circular DNA AB361563.1 GI:157678963
309	-	2727616	66	19	-23.9	CATCCCTGCCCTTGTGTGCATCC	AGATGTTCCTAGGGCATGGAT	GCAAAAAGATGTTCCTAGGGCATGGATTCTCCTCAGACATCCCTGCCCTTGTGTGCATCCTGCTTC	353. Human papillomavirus type 2 isolate CN-SC1 complete genome 7 863 bp circular DNA EF117890.1 GI:126507128
310	-	2791772	66	19	-23.9	CATCCCTGCCCTTGTGTGCATCC	AGATGTTCCTAGGGCATGGAT	GCAAAAAGATGTTCCTAGGGCATGGATTCTCCTCAGACATCCCTGCCCTTGTGTGCATCCTGCTTC	361. Human papillomavirus type 2 isolate C1 complete genome 7 863 bp circular DNA EF362755.1 GI:125660686
311	-	357498	88	14	-16.84	CATTGATCTTTGCGCTGTCAT	ATATTCTTCCACGTGTCTATGAT	TGCACAGAGCACAGTTGAAAGATGAATGCTAGTTTATATTCTTCCACGTGTCTATGATATACATTGATCTTTGCGCTGTCATAATCTG	47. Ovine papillomavirus 1 complete genome 7 761 bp circular DNA U83594.1 GI:1813785
312	-	1183429	88	14	-16.84	CATTGATCTTTGCGCTGTCAT	ATATTCTTCCACGTGTCTATGAT	TGCACAGAGCACAGTTGAAAGATGAATGCTAGTTTATATTCTTCCACGTGTCTATGATATACATTGATCTTTGCGCTGTCATAATCTG	154. Ovine papillomavirus - 1 complete genome 7 761 bp circular DNA NC_001789.1 GI:9629249
313	-	168139	83	39	-9.1	TCTAGATTACCTAATGCAAACT	GCAGCTATTTTTAAAAAAG	GATGTCATTTTTATAAAGAGTCTAGATTACCTAATGCAAACTGTGTGCCTTTTGGAAATGCAGCTATTTTTAAAAAAGCTTGT	23. Human papillomavirus type 109 complete genome 7 346 bp circular DNA EU541441.1 GI:189003642
314	-	207116	83	39	-9.1	TCTAGATTACCTAATGCAAACT	GCAGCTATTTTTAAAAAAG	GATGTCATTTTTATAAAGAGTCTAGATTACCTAATGCAAACTGTGTGCCTTTTGGAAATGCAGCTATTTTTAAAAAAGCTTGT	28. Human papillomavirus type 109 complete genome 7 346 bp circular DNA NC_012485.1 GI:225927560
315	-	1286453	66	181	-14.34	CTGCATTTTCTTTATCCATTC	CACAGAAAGAACACAGGAAA	GAGCTACCTGCATTTTCTTTATCCATTCTTGGCCTCACAGAAAGAACACAGGAAATCCAGGTCCTC	168. Deer papillomavirus complete genome 8 374 bp circular DNA NC_001523.1 GI:9627065
316	-	2014122	66	181	-14.34	CTGCATTTTCTTTATCCATTC	CACAGAAAGAACACAGGAAA	GAGCTACCTGCATTTTCTTTATCCATTCTTGGCCTCACAGAAAGAACACAGGAAATCCAGGTCCTC	261. Deer papillomavirus (DPV) complete genome 8 374 bp circular DNA M11910.1 GI:333021
317	-	1937094	77	34	-18.4	TGATGTTGTATCATGGTTTGTG	CATTGAATCATACGAGACAAA	AGGCCCATTGAATCATACGAGACAAATCAAATTGTATACTGTCAGCAGTTTGATGTTGTATCATGGTTTGTGTCACA	251. Human papillomavirus type 23 complete genome 7 324 bp linear DNA U31781.1 GI:1020186
318	-	1347991	66	19	-23.9	CATCCCTGCCCTTGTGTGCATCC	AGATGTTCCTAGGGCATGGAT	GCAAAAAGATGTTCCTAGGGCATGGATTCTCCTCAGACATCCCTGCCCTTGTGTGCATCCTGCTTC	176. Human papillomavirus - 2 complete genome 7 860 bp circular DNA NC_001352.1 GI:9626032
319	-	2719757	66	19	-23.9	CATCCCTGCCCTTGTGTGCATCC	AGATGTTCCTAGGGCATGGAT	GCAAAAAGATGTTCCTAGGGCATGGATTCTCCTCAGACATCCCTGCCCTTGTGTGCATCCTGCTTC	352. Human papillomavirus type 2 isolate CN-HB1 complete genome 7 859 bp circular DNA EF117891.1 GI:126507136
320	-	2799635	66	19	-23.9	CATCCCTGCCCTTGTGTGCATCC	AGATGTTCCTAGGGCATGGAT	GCAAAAAGATGTTCCTAGGGCATGGATTCTCCTCAGACATCCCTGCCCTTGTGTGCATCCTGCTTC	362. Human papillomavirus type 2 isolate C2 complete genome 7 859 bp circular DNA EF362754.1 GI:125660678
321	-	451132	83	18	-23.7	GTCGGTTGTTGCACTGTTG	CACGTTACAATGTAGTAATTAG	TACGTCGGTTGTTGCACTGTTGATACACAAACGAACCGTGGCGTCACAAGTGTAACAACACGTTACAATGTAGTAATTAGCTG	60. Human papillomavirus type 58 isolate TJ18-58 complete genome 7 824 bp circular DNA GQ472850.1 GI:260169930
322	-	965913	92	13	-23.6	ATTTCGACTCTGACACCT	GATGGCACGCGCTGTAACCC	GGTATTTCGACTCTGACACCTGCAAAGATGGCACGCGCTGTAACCCAATATGGGCCACACCTGCTTTGCGCGCAGCTGCCAGTATCAAATAC	126. Caretta caretta papillomavirus 1 complete genome 7 020 bp circular DNA NC_011530.1 GI:212286048
323	-	2099299	92	13	-23.6	ATTTCGACTCTGACACCT	GATGGCACGCGCTGTAACCC	GGTATTTCGACTCTGACACCTGCAAAGATGGCACGCGCTGTAACCCAATATGGGCCACACCTGCTTTGCGCGCAGCTGCCAGTATCAAATAC	272. Caretta caretta papillomavirus 1 complete genome 7 020 bp circular DNA EU493092.1 GI:187941634
324	-	1834450	54	20	-9.8	CATAACTGTGTTTGCTTAT	ATAGCAGGAACACAGCCTATAA	TCTCCCATAGCAGGAACACAGCCTATAATACATAACTGTGTTTGCTTATAGTCC	237. Human papillomavirus type 70 complete genome 7 905 bp linear DNA U21941.1 GI:1173493
325	-	1284700	92	14	-24.87	ACATTAAATTTGCTCGTGTCA	AGTGACAGAGCAAAGCTGAAAT	CTTAGAGTGACAGAGCAAAGCTGAAATACAAAGGCAAGCTTATATTCTTCAACATGCCTTTGAAAAACATTAAATTTGCTCGTGTCATATTC	167. European elk papillomavirus complete genome 8 095 bp circular DNA NC_001524.1 GI:9627074
326	-	2408416	92	14	-24.87	ACATTAAATTTGCTCGTGTCA	AGTGACAGAGCAAAGCTGAAAT	CTTAGAGTGACAGAGCAAAGCTGAAATACAAAGGCAAGCTTATATTCTTCAACATGCCTTTGAAAAACATTAAATTTGCTCGTGTCATATTC	311. European elk papillomavirus complete genome 8 095 bp circular DNA M15953.1 GI:333025
327	-	92480	89	20	-16.09	TTGATCTTTATGTAAATTAATG	TAAATTCAAATGCTTTAATTC	CTATAGGCATTTTTTTACTAAATTCAAATGCTTTAATTCTACTATGTAAATATATTAAAGATTGATCTTTATGTAAATTAATGTTTGAT	13. Human papillomavirus type 133 complete genome 7 358 bp circular DNA GU117633.1 GI:312451813
328	-	1634910	85	32	-20.4	AAAATGGCTGTTAGAATTC	GCGTTGCATCATCTAACATG	CATTGTGGCGTTGCATCATCTAACATGGCCACCTTTGCTTCAGCTAACGGTGCTAACCAAAAATGGCTGTTAGAATTCACATATG	212. Macaca fascicularis papillomavirus type 3b isolate Mac171 complete genome 7 957 bp circular DNA EF591299.1 GI:156633497
329	-	278610	101	11	-24.62	AACTGGTTTCTCCAGCAAATGCC	CGCTGAAGCCAGTAAGATCTA	TTATCTCCAACTGTAATAAATAACTGGTTTCTCCAGCAAATGCCATTATTCTGGCCTTGACATCGCTGAAGCCAGTAAGATCTATTAAACAATTGGACATC	37. Human papillomavirus type 1a (3-3) complete genome 7 801 bp linear DNA U06714.1 GI:458704
330	-	1330919	101	11	-24.62	AACTGGTTTCTCCAGCAAATGCC	CGCTGAAGCCAGTAAGATCTA	TTATCTCCAACTGTAATAAATAACTGGTTTCTCCAGCAAATGCCATTATTCTGGCCTTGACATCGCTGAAGCCAGTAAGATCTATTAAACAATTGGACATC	173. Human papillomavirus - 1 complete genome 7 815 bp circular DNA NC_001356.1 GI:9626063
331	-	919452	57	24	-21.7	CACTGCGCTCTCCACAGATGC	CCTGGAGTTCTGCAGTGTCT	GTCCTAACATCCTGGAGTTCTGCAGTGTCTACACTGCGCTCTCCACAGATGCCTGAC	120. Rattus norvegicus papillomavirus 1 EES-2009 complete genome 7 378 bp circular DNA NC_013196.1 GI:257136426
332	-	1514906	57	24	-21.7	CACTGCGCTCTCCACAGATGC	CCTGGAGTTCTGCAGTGTCT	GTCCTAACATCCTGGAGTTCTGCAGTGTCTACACTGCGCTCTCCACAGATGCCTGAC	197. Rattus norvegicus papillomavirus 1 EES-2009 complete genome 7 378 bp circular DNA GQ180114.1 GI:255762023
333	-	669332	106	99	-13.5	ACCTTAAAAACATAACAAT	AATATGCAATTTTTTTTAG	TAGTAATATGCAATTTTTTTTAGGTATGCCTTGCAAAAATCTTTTTAACGCAGTTAAAAATGACATAAAGTCTACACCTTGATACCTTAAAAACATAACAATTTGC	88. Human papillomavirus type 16 isolate African-1 type complete genome 7 906 bp circular DNA AF536180.1 GI:33330945
334	-	1307547	86	51	-15.3	CTCTATACTGATTTGGAGAA	ATAGTGTTATCATTTGCA	TAGGATCTGGAAATCTAACACGAAAGACTCTATACTGATTTGGAGAAACTTTAGGCACAGTCATAGTGTTATCATTTGCACGGGTA	170. Human papillomavirus type 63 complete genome 7 348 bp circular DNA NC_001458.1 GI:9626605
335	-	2928611	86	51	-15.3	CTCTATACTGATTTGGAGAA	ATAGTGTTATCATTTGCA	TAGGATCTGGAAATCTAACACGAAAGACTCTATACTGATTTGGAGAAACTTTAGGCACAGTCATAGTGTTATCATTTGCACGGGTA	378. Human papillomavirus type 63 complete genome 7 348 bp linear DNA X70828.1 GI:312092
336	-	573724	52	145	-15.3	ATAGGATCTTCAGTGTTA	AGTACTGAGATCCCTATAGAA	AATTCAATAGGATCTTCAGTGTTAATAGTACTGAGATCCCTATAGAAGTGCA	75. Human papillomavirus type 124 complete genome 7 489 bp circular DNA GQ845446.1 GI:296495868
337	-	1091860	96	11	-28.2	CTGCGCTTCTTTGCAGCT	GAGCTGTAAAGCGCTGAGCTAGA	CATTTCCTGCGCTTCTTTGCAGCTGTGCTTTTTCTCACACCTGGTCTCTTTAGGGTCGTTCGAGGACGAGCTGTAAAGCGCTGAGCTAGAAATTTA	142. Canine papillomavirus 7 complete genome 7 412 bp circular DNA NC_007612.1 GI:82547780
338	-	1663139	96	11	-28.2	CTGCGCTTCTTTGCAGCT	GAGCTGTAAAGCGCTGAGCTAGA	CATTTCCTGCGCTTCTTTGCAGCTGTGCTTTTTCTCACACCTGGTCTCTTTAGGGTCGTTCGAGGACGAGCTGTAAAGCGCTGAGCTAGAAATTTA	215. Bovine papillomavirus - 7 complete genome 7 412 bp circular DNA DQ217793.1 GI:78057396
339	-	1067536	62	24	-12.1	GTTTTAACATAACTATTAGGA	CTTAAGTTTATTAAATAAAGGG	TCCTGTTTTAACATAACTATTAGGATTTTCAGTATCCTTAAGTTTATTAAATAAAGGGTGTC	139. Human papillomavirus type 103 complete genome 7 263 bp circular DNA NC_008188.1 GI:109390382
340	-	2834997	62	24	-12.1	GTTTTAACATAACTATTAGGA	CTTAAGTTTATTAAATAAAGGG	TCCTGTTTTAACATAACTATTAGGATTTTCAGTATCCTTAAGTTTATTAAATAAAGGGTGTC	366. Human papillomavirus type 103 complete genome 7 263 bp circular DNA DQ080078.1 GI:71726678
341	-	1242936	65	89	-7.5	CAAGAGGTATATTTTCATAAG	CATTTGAAAATAAAAGTC	GTGTCAAGAGGTATATTTTCATAAGAATGAGTAGTTACAGTATCATTTGAAAATAAAAGTCTGCC	162. Human papillomavirus type 34 complete genome 7 723 bp circular DNA NC_001587.1 GI:9627334
342	-	149361	71	22	-27.4	ACCAAATGGAGGGGTGTAGAT	TCTACTACCCGACCATATGGCT	ATTGGAGTATCTACTACCCGACCATATGGCTCTATATATATACACCAAATGGAGGGGTGTAGATGATCCAA	20. Fringilla coelebs papillomavirus complete genome 7 729 bp circular DNA AY057109.1 GI:21724205
343	-	1137857	71	22	-27.4	ACCAAATGGAGGGGTGTAGAT	TCTACTACCCGACCATATGGCT	ATTGGAGTATCTACTACCCGACCATATGGCTCTATATATATACACCAAATGGAGGGGTGTAGATGATCCAA	148. Fringilla coelebs papillomavirus complete genome 7 729 bp circular DNA NC_004068.1 GI:21844535
344	-	165386	61	17	-17.2	TCTACAAGCTGCTGGTCACAGT	TTCCAGCAGTTGTTGGTTAAAC	TTTCGTTTTAATTCTACAAGCTGCTGGTCACAGTCTTCCAGCAGTTGTTGGTTAAACAGTG	23. Human papillomavirus type 109 complete genome 7 346 bp circular DNA EU541441.1 GI:189003642
345	-	204363	61	17	-17.2	TCTACAAGCTGCTGGTCACAGT	TTCCAGCAGTTGTTGGTTAAAC	TTTCGTTTTAATTCTACAAGCTGCTGGTCACAGTCTTCCAGCAGTTGTTGGTTAAACAGTG	28. Human papillomavirus type 109 complete genome 7 346 bp circular DNA NC_012485.1 GI:225927560
346	-	1447657	51	11	-22.4	CGGGCCCCAATTTGTTTA	ACTACGGGTAAACATGGTTGC	TACACGGGCCCCAATTTGTTTACCACTACGGGTAAACATGGTTGCCCGTTG	188. Human papillomavirus type 59 isolate LZod68-59 complete genome 7 897 bp circular DNA EU918767.1 GI:218931431
347	-	1279522	56	109	-9.2	AGTTGCATTATCGCATCTCCTT	AAGCAGAAATGGTTAATGACT	TCCAGTTGCATTATCGCATCTCCTTTTAATAAAAGCAGAAATGGTTAATGACTGCT	167. European elk papillomavirus complete genome 8 095 bp circular DNA NC_001524.1 GI:9627074
348	-	2403238	56	109	-9.2	AGTTGCATTATCGCATCTCCTT	AAGCAGAAATGGTTAATGACT	TCCAGTTGCATTATCGCATCTCCTTTTAATAAAAGCAGAAATGGTTAATGACTGCT	311. European elk papillomavirus complete genome 8 095 bp circular DNA M15953.1 GI:333025
349	-	969747	59	13	-23.6	TAAAGTTGCTGAAACCGGCGTC	TAGAAGGCGCCGGTTTTC	GATTAGAAGGCGCCGGTTTTCCTGCCTGCGGATAAAGTTGCTGAAACCGGCGTCCTAAA	126. Caretta caretta papillomavirus 1 complete genome 7 020 bp circular DNA NC_011530.1 GI:212286048
350	-	2103133	59	13	-23.6	TAAAGTTGCTGAAACCGGCGTC	TAGAAGGCGCCGGTTTTC	GATTAGAAGGCGCCGGTTTTCCTGCCTGCGGATAAAGTTGCTGAAACCGGCGTCCTAAA	272. Caretta caretta papillomavirus 1 complete genome 7 020 bp circular DNA EU493092.1 GI:187941634
351	-	2049507	76	12	-17.6	TGAACTAGCCTTCTGTTGG	AGTTAAAAATAAAGAGTTG	CGAACCAATTTAGATGGCTGAGTTAAAAATAAAGAGTTGTCTACTGGTACTTGCTGAACTAGCCTTCTGTTGGTCA	265. Human papillomavirus type 105 complete genome 7 667 bp circular DNA FM955841.1 GI:238623458
352	-	29131	71	21	-10.1	ATATCAATCATATCACCATC	AATGTCTTATTATTGATATTA	CTGTTAACAGATAATGTCTTATTATTGATATTACCAAAACCTATATCAATCATATCACCATCTTGTATAAC	4. Human papillomavirus type 49 complete genome 7 560 bp circular DNA NC_001591.1 GI:9627363
353	-	622148	70	21	-9.76	AGTCTCTCTACTTTTACCA	TACTTGTAAAATGGAAGACAT	GTTTTCATGTACTTGTAAAATGGAAGACATCAGTCGCATTACAGTCTCTCTACTTTTACCAACATTAAAA	82. Human papillomavirus type 151 complete genome isolate SIBX2 7 386 bp circular DNA FN677756.1 GI:290964861
354	-	1705135	61	18	-20.3	CGTGCTGCATAATATATT	ACCTGGTGGTCAATATTAT	GCACCACCTGGTGGTCAATATTATGCATACCACGTTCTCGTGCTGCATAATATATTGCATT	221. Human papillomavirus type 68a complete genome 7 822 bp circular DNA DQ080079.1 GI:71726685
355	-	2069899	55	112	-12	GCATTTTCAGGCTGCTTATCATATA	TCCACATGGTGTATTGAT	ATTTCCACATGGTGTATTGATTAGCATTTTCAGGCTGCTTATCATATATCACCTC	268. Human papillomavirus type 99 complete genome 7 698 bp circular DNA FM955838.1 GI:238623435
356	-	1110782	66	27	-10.9	CATCTTCAAAATATATATGT	CATTGTATTTTCAGGATTG	TTCGTCATCTTCAAAATATATATGTGTCCAAATAGTGTATAACATTGTATTTTCAGGATTGCCATC	145. Human papillomavirus type 92 complete genome 7 461 bp circular DNA NC_004500.1 GI:27531786
357	-	1800950	66	27	-10.9	CATCTTCAAAATATATATGT	CATTGTATTTTCAGGATTG	TTCGTCATCTTCAAAATATATATGTGTCCAAATAGTGTATAACATTGTATTTTCAGGATTGCCATC	233. Human papillomavirus type 92 complete genome 7 461 bp linear DNA AF531420.1 GI:27451616
358	-	578964	68	10	-16.2	TCTTCATCATTGTCATATATT	TGTATGACCATGCTGTGTATGG	GATAATAAATGTATGACCATGCTGTGTATGGATAATAATTATCTTCATCATTGTCATATATTACATCA	76. Human papillomavirus type 123 complete genome 7 329 bp circular DNA GQ845445.1 GI:296495860
359	-	2295014	63	14	-7.2	CTTTTAAATGTATTATAGGCG	TAAACATTTTAAACTGTTTCTG	AATCTGTACCTTAAACATTTTAAACTGTTTCTGTCACCTTTTAAATGTATTATAGGCGTAGTG	297. Human papillomavirus type 18 isolate Qv04924 complete genome 7 824 bp circular DNA EF202155.1 GI:145968262
360	-	2302838	63	14	-7.2	CTTTTAAATGTATTATAGGCG	TAAACATTTTAAACTGTTTCTG	AATCTGTACCTTAAACATTTTAAACTGTTTCTGTCACCTTTTAAATGTATTATAGGCGTAGTG	298. Human papillomavirus type 18 isolate Qv03814 complete genome 7 824 bp circular DNA EF202154.1 GI:145968253
361	-	2310662	63	14	-7.2	CTTTTAAATGTATTATAGGCG	TAAACATTTTAAACTGTTTCTG	AATCTGTACCTTAAACATTTTAAACTGTTTCTGTCACCTTTTAAATGTATTATAGGCGTAGTG	299. Human papillomavirus type 18 isolate Qv21444 complete genome 7 824 bp circular DNA EF202153.1 GI:145968244
362	-	2318486	63	14	-7.2	CTTTTAAATGTATTATAGGCG	TAAACATTTTAAACTGTTTCTG	AATCTGTACCTTAAACATTTTAAACTGTTTCTGTCACCTTTTAAATGTATTATAGGCGTAGTG	300. Human papillomavirus type 18 isolate Qv17199 complete genome 7 844 bp circular DNA EF202152.1 GI:145968235
363	-	220502	61	20	-12.6	CAGAAATGTAGCAATTATTTTC	AAAAATTGTACATTCTGA	GAGAAATGATAAAAATTGTACATTCTGATGTTTCAGAAATGTAGCAATTATTTTCCAGTTA	30. Human papillomavirus type 88 complete genome 7 326 bp circular DNA EF467176.1 GI:149127115
364	-	1003392	61	20	-12.6	CAGAAATGTAGCAATTATTTTC	AAAAATTGTACATTCTGA	GAGAAATGATAAAAATTGTACATTCTGATGTTTCAGAAATGTAGCAATTATTTTCCAGTTA	131. Human papillomavirus type 88 complete genome 7 326 bp circular DNA NC_010329.1 GI:167600365
365	-	14226	65	13	-15.1	GCCATTACTTCAGTGTTCAGGGT	GAAATATAAATTGCAAAT	TGTAGGCCATTACTTCAGTGTTCAGGGTTACCTTGCACAGCTGAAATATAAATTGCAAATCAAAC	2. Rhesus monkey papillomavirus complete genome 8 028 bp circular DNA NC_001678.1 GI:9628445
366	-	365526	65	13	-15.1	GCCATTACTTCAGTGTTCAGGGT	GAAATATAAATTGCAAAT	TGTAGGCCATTACTTCAGTGTTCAGGGTTACCTTGCACAGCTGAAATATAAATTGCAAATCAAAC	48. Rhesus papillomavirus type 1 complete genome 8 028 bp linear DNA M60184.1 GI:1019918
367	-	2293645	63	26	-13.1	TAAACAATTTTTTTTGGGAGTTCCTTTTAAA	Noreads	AATACTAAACAATTTTTTTTGGGAGTTCCTTTTAAAAATGATTTTAAGGCTCCTAAAAATGTT	297. Human papillomavirus type 18 isolate Qv04924 complete genome 7 824 bp circular DNA EF202155.1 GI:145968262
368	-	2301469	63	26	-13.1	TAAACAATTTTTTTTGGGAGTTCCTTTTAAA	Noreads	AATACTAAACAATTTTTTTTGGGAGTTCCTTTTAAAAATGATTTTAAGGCTCCTAAAAATGTT	298. Human papillomavirus type 18 isolate Qv03814 complete genome 7 824 bp circular DNA EF202154.1 GI:145968253
369	-	2317117	63	26	-13.1	TAAACAATTTTTTTTGGGAGTTCCTTTTAAA	Noreads	AATACTAAACAATTTTTTTTGGGAGTTCCTTTTAAAAATGATTTTAAGGCTCCTAAAAATGTT	300. Human papillomavirus type 18 isolate Qv17199 complete genome 7 844 bp circular DNA EF202152.1 GI:145968235
370	-	1265922	52	38	-13.4	TGTTGACCTGTACAATACGTGT	Noreads	GATACATTGTGAGACCTATGTGTTGACCTGTACAATACGTGTCACAATTTGT	165. Human papillomavirus type 10 complete genome 7 919 bp circular DNA NC_001576.1 GI:9627257
371	-	1983341	51	20	-11.2	CGATAAACATTGTATATGTATA	Noreads	GAACACGATAAACATTGTATATGTATACATATGTTATATGTTTAAAGTTCG	257. Human papillomavirus type 35 complete genome 7 851 bp circular DNA M74117.1 GI:333050
372	-	250917	50	15	-6.6	TAAAGTAGCTTTAACATTACTA	Noreads	CCCATTAAAGTAGCTTTAACATTACTAGATTTTAACAGCTGTTTAAAATG	34. Human papillomavirus type 107 complete genome 7 562 bp circular DNA EF422221.1 GI:126131393
373	-	1761388	63	30	-15.8	CCCTTAGGAATATGTACAGT	Noreads	TGCAAACAATGACATATATCCTGGTAAGGCCTCTATGCCCTTAGGAATATGTACAGTGGCTAG	228. Human papillomavirus type 71 isolate Qv23143 complete genome 8 038 bp circular DNA AY330623.1 GI:37622201
374	-	1769426	63	30	-15.8	CCCTTAGGAATATGTACAGT	Noreads	TGCAAACAATGACATATATCCTGGTAAGGCCTCTATGCCCTTAGGAATATGTACAGTGGCTAG	229. Human papillomavirus type 71 isolate Qv22945 complete genome 8 031 bp circular DNA AY330622.1 GI:37622193
375	-	1777457	63	30	-15.8	CCCTTAGGAATATGTACAGT	Noreads	TGCAAACAATGACATATATCCTGGTAAGGCCTCTATGCCCTTAGGAATATGTACAGTGGCTAG	230. Human papillomavirus type 71 isolate Qv22792 complete genome 8 026 bp circular DNA AY330621.1 GI:37622185
376	-	1785483	63	30	-15.8	CCCTTAGGAATATGTACAGT	Noreads	TGCAAACAATGACATATATCCTGGTAAGGCCTCTATGCCCTTAGGAATATGTACAGTGGCTAG	231. Human papillomavirus type 71 isolate Qv21030 complete genome 8 037 bp circular DNA AY330620.1 GI:37622177
377	-	3011482	63	30	-15.8	CCCTTAGGAATATGTACAGT	Noreads	TGCAAACAATGACATATATCCTGGTAAGGCCTCTATGCCCTTAGGAATATGTACAGTGGCTAG	389. Human papillomavirus type 71 DNA complete genome 8 017 bp circular DNA AB040456.1 GI:12060351
378	-	2765210	58	10	-15.6	CCTTCTGTCTCCAAACAC	Noreads	CTTTGTATGTTTGGGACCGAAATCGGTTGCTGCACCCTTCTGTCTCCAAACACCAGCT	357. Panthera leo persica papillomavirus type 1 complete genome 8 103 bp circular DNA AY904724.1 GI:62547913
379	-	1072130	53	13	-25.4	GACACATGTGCAGGTGGGA	Noreads	TTCTGACACATGTGCAGGTGGGACCATCTGGTGGCCCACCTTTACATGTCCGT	140. Tursiops truncatus papillomavirus type 2 complete genome 7 866 bp circular DNA NC_008184.1 GI:109390374
380	-	2855559	53	13	-25.4	GACACATGTGCAGGTGGGA	Noreads	TTCTGACACATGTGCAGGTGGGACCATCTGGTGGCCCACCTTTACATGTCCGT	369. Tursiops truncatus papillomavirus type 2 complete genome 7 866 bp linear DNA AY956402.1 GI:77168408
Each row presents one predicted miRNA with information of strand, start location in the reference genome, pre-miRNA length, total mapped reads in pre-miRNA, RNA MFE (minimum free energy) and papillomavirus annotation.
