# Supplementary material for: Identification and Validation of Human Papillomavirus Encoded microRNAs
Source: PLoS One. 2013 Jul 30;8(7):e70202. doi: 10.1371/journal.pone.0070202 (PMC3728184; doi:10.1371/journal.pone.0070202)
Supplement: Table S7 — Nine candidates miRNA prediction results in Table S3–6. Each raw presents one predicted miRNA with its information of strand, start location in the reference genome, pre-miRNA length, total mapped reads in pre-miRNA, RNA MFE (minimum free energy) and its papillomavirus annotation. (XLSX) [file pone.0070202.s013.xlsx]

## Sheet: Table S7
Table S7. Nine candidates miRNA prediction results in Table S2-S5
	Strand	Star Location	pre-miRNA Length	Toto num. Of reads	MFE	Mature Sequence	Star Sequence	pre-miRNA sequence	Annotation
HPV6-miR-H1	-	1334110	113	1828	-30.5	TGGTTTTCAGGTATATTTAA	TAGCGTTGCAAGTGTACGTGCA	CTGTACTGGCATTTGATATACCTGTACGAAACCAATACAGGGCTGCAACACCACTTTGTATTTTTGGTGGCTCTATTAACATTTGGTTTTCAGGTATATTTAATAGCGTTGCA	174. Human papillomavirus type 6b complete genome 7 902 bp circular DNA NC_001355.1 GI:9626053
HPV16-miR-H1	+	701407	76	45	-20.5	AGTGTATGAGCTTAATGATAA	CATTTCCAAATGAGTTTCCAT	TTCCATTTGACGAAAACGGAAATCCAGTGTATGAGCTTAATGATAAGAACTGGAAATCCTTTTTCTCAAGGACGTG	92. Human papillomavirus type 16 variant (African type 1) complete genome 7 908 bp circular DNA AF472508.1 GI:27463075
HPV16-miR-H1	+	693503	76	45	-20.5	AGTGTATGAGCTTAATGATAA	CATTTCCAAATGAGTTTCCAT	TTCCATTTGACGAAAACGGAAATCCAGTGTATGAGCTTAATGATAAGAACTGGAAATCCTTTTTCTCAAGGACGTG	91. Human papillomavirus type 16 variant (African type 2) complete genome 7 904 bp circular DNA AF472509.1 GI:27463084
HPV16-miR-H1	+	669787	76	45	-20.5	AGTGTATGAGCTTAATGATAA	CATTTCCAAATGAGTTTCCAT	TTCCATTTGACGAAAACGGAAATCCAGTGTATGAGCTTAATGATAAGAACTGGAAATCCTTTTTCTCAAGGACGTG	88. Human papillomavirus type 16 isolate African-1 type complete genome 7 906 bp circular DNA AF536180.1 GI:33330945
HPV16-miR-H1	+	377001	76	45	-20.5	AGTGTATGAGCTTAATGATAA	CATTTCCAAATGAGTTTCCAT	TTCCATTTGACGAAAACGGAAATCCAGTGTATGAGCTTAATGATAAGAACTGGAAATCCTTTTTCTCAAGGACGTG	50. Human papillomavirus type 16 isolate Amazonian complete genome 7 915 bp circular DNA HM057182.1 GI:296936109
HPV16-miR-H1	+	772033	82	45	-20.8	AGTGTATGAGCTTAATGATAA	TTCCTAATGAGTTTCCATTTGACG	AGTTTCCATTTGACGAAAACGGAAATCCAGTGTATGAGCTTAATGATAAGAACTGGAAATCCTTTTTCTCAAGGACGTGGTC	101. Human papillomavirus type 16 isolate 16W12E complete genome 7 904 bp circular DNA AF125673.1 GI:4927719
HPV16-miR-H1	+	803675	82	45	-20.8	AGTGTATGAGCTTAATGATAA	TTCCTAATGAGTTTCCATTTGACG	AGTTTCCATTTGACGAAAACGGAAATCCAGTGTATGAGCTTAATGATAAGAACTGGAAATCCTTTTTCTCAAGGACGTGGTC	105. Human papillomavirus type 16 East Asian type complete genome 7 905 bp linear DNA AF534061.1 GI:33330060
HPV16-miR-H1	+	677690	82	45	-20.8	AGTGTATGAGCTTAATGATAA	TTCCTAATGAGTTTCCATTTGACG	AGTTTCCATTTGACGAAAACGGAAATCCAGTGTATGAGCTTAATGATAAGAACTGGAAATCCTTTTTCTCAAGGACGTGGTC	89. Human papillomavirus type 16 isolate European German 131 type complete genome 7 904 bp circular DNA AF536179.1 GI:33330936
HPV16-miR-H1	+	1744415	82	45	-20.8	AGTGTATGAGCTTAATGATAA	TTCCTAATGAGTTTCCATTTGACG	AGTTTCCATTTGACGAAAACGGAAATCCAGTGTATGAGCTTAATGATAAGAACTGGAAATCCTTTTTCTCAAGGACGTGGTC	226. Human papillomavirus type 16 isolate Qv16936E complete genome 7 906 bp circular DNA AY686580.1 GI:56462987
HPV16-miR-H1	+	1736509	82	45	-20.8	AGTGTATGAGCTTAATGATAA	TTCCTAATGAGTTTCCATTTGACG	AGTTTCCATTTGACGAAAACGGAAATCCAGTGTATGAGCTTAATGATAAGAACTGGAAATCCTTTTTCTCAAGGACGTGGTC	225. Human papillomavirus type 16 isolate Qv15521E complete genome 7 906 bp circular DNA AY686581.1 GI:56462996
HPV16-miR-H1	+	1720695	82	45	-20.8	AGTGTATGAGCTTAATGATAA	TTCCTAATGAGTTTCCATTTGACG	AGTTTCCATTTGACGAAAACGGAAATCCAGTGTATGAGCTTAATGATAAGAACTGGAAATCCTTTTTCTCAAGGACGTGGTC	223. Human papillomavirus type 16 isolate Qv18158E complete genome 7 907 bp circular DNA AY686583.1 GI:56463014
HPV16-miR-H1	+	1712789	82	45	-20.8	AGTGTATGAGCTTAATGATAA	TTCCTAATGAGTTTCCATTTGACG	AGTTTCCATTTGACGAAAACGGAAATCCAGTGTATGAGCTTAATGATAAGAACTGGAAATCCTTTTTCTCAAGGACGTGGTC	222. Human papillomavirus type 16 isolate Qv17722E complete genome 7 906 bp circular DNA AY686584.1 GI:56463023
HPV16-miR-H1	+	2738034	82	45	-20.8	AGTGTATGAGCTTAATGATAA	TTCCTAATGAGTTTCCATTTGACG	AGTTTCCATTTGACGAAAACGGAAATCCAGTGTATGAGCTTAATGATAAGAACTGGAAATCCTTTTTCTCAAGGACGTGGTC	354. Human papillomavirus type 16 clone 114/K complete genome 7 906 bp circular DNA EU118173.1 GI:157087542
HPV16-miR-H1	+	236597	82	45	-20.8	AGTGTATGAGCTTAATGATAA	TTCCTAATGAGTTTCCATTTGACG	AGTTTCCATTTGACGAAAACGGAAATCCAGTGTATGAGCTTAATGATAAGAACTGGAAATCCTTTTTCTCAAGGACGTGGTC	32. Human papillomavirus type 16 complete genome 7 963 bp circular DNA FJ006723.1 GI:196170262
HPV16-miR-H1	+	1421492	82	45	-20.8	AGTGTATGAGCTTAATGATAA	TTCCTAATGAGTTTCCATTTGACG	AGTTTCCATTTGACGAAAACGGAAATCCAGTGTATGAGCTTAATGATAAGAACTGGAAATCCTTTTTCTCAAGGACGTGGTC	185. Human papillomavirus type 16 strain CU1 complete genome 7 906 bp circular DNA FJ610146.1 GI:242347689
HPV16-miR-H1	+	1413586	82	45	-20.8	AGTGTATGAGCTTAATGATAA	TTCCTAATGAGTTTCCATTTGACG	AGTTTCCATTTGACGAAAACGGAAATCCAGTGTATGAGCTTAATGATAAGAACTGGAAATCCTTTTTCTCAAGGACGTGGTC	184. Human papillomavirus type 16 strain CU2 complete genome 7 906 bp circular DNA FJ610147.1 GI:242347698
HPV16-miR-H1	+	1405680	82	45	-20.8	AGTGTATGAGCTTAATGATAA	TTCCTAATGAGTTTCCATTTGACG	AGTTTCCATTTGACGAAAACGGAAATCCAGTGTATGAGCTTAATGATAAGAACTGGAAATCCTTTTTCTCAAGGACGTGGTC	183. Human papillomavirus type 16 strain CU3 complete genome 7 906 bp circular DNA FJ610148.1 GI:242347707
HPV16-miR-H1	+	1397774	82	45	-20.8	AGTGTATGAGCTTAATGATAA	TTCCTAATGAGTTTCCATTTGACG	AGTTTCCATTTGACGAAAACGGAAATCCAGTGTATGAGCTTAATGATAAGAACTGGAAATCCTTTTTCTCAAGGACGTGGTC	182. Human papillomavirus type 16 strain CU4 complete genome 7 906 bp circular DNA FJ610149.1 GI:242347716
HPV16-miR-H1	+	1389869	82	45	-20.8	AGTGTATGAGCTTAATGATAA	TTCCTAATGAGTTTCCATTTGACG	AGTTTCCATTTGACGAAAACGGAAATCCAGTGTATGAGCTTAATGATAAGAACTGGAAATCCTTTTTCTCAAGGACGTGGTC	181. Human papillomavirus type 16 strain CU5 complete genome 7 905 bp circular DNA FJ610150.1 GI:242347725
HPV16-miR-H1	+	1381963	82	45	-20.8	AGTGTATGAGCTTAATGATAA	TTCCTAATGAGTTTCCATTTGACG	AGTTTCCATTTGACGAAAACGGAAATCCAGTGTATGAGCTTAATGATAAGAACTGGAAATCCTTTTTCTCAAGGACGTGGTC	180. Human papillomavirus type 16 strain CU6 complete genome 7 906 bp circular DNA FJ610151.1 GI:242347734
HPV16-miR-H1	+	1374058	82	45	-20.8	AGTGTATGAGCTTAATGATAA	TTCCTAATGAGTTTCCATTTGACG	AGTTTCCATTTGACGAAAACGGAAATCCAGTGTATGAGCTTAATGATAAGAACTGGAAATCCTTTTTCTCAAGGACGTGGTC	179. Human papillomavirus type 16 strain CU7 complete genome 7 905 bp circular DNA FJ610152.1 GI:242347743
HPV16-miR-H1	+	2000171	82	45	-20.8	AGTGTATGAGCTTAATGATAA	TTCCTAATGAGTTTCCATTTGACG	AGTTTCCATTTGACGAAAACGGAAATCCAGTGTATGAGCTTAATGATAAGAACTGGAAATCCTTTTTCTCAAGGACGTGGTC	259. Human papillomavirus type 16 (HPV16) complete genome 7 904 bp circular DNA K02718.1 GI:333031
HPV16-miR-H1	+	259655	82	45	-20.8	AGTGTATGAGCTTAATGATAA	TTCCTAATGAGTTTCCATTTGACG	AGTTTCCATTTGACGAAAACGGAAATCCAGTGTATGAGCTTAATGATAAGAACTGGAAATCCTTTTTCTCAAGGACGTGGTC	35. Human papillomavirus type 16 complete genome 7 905 bp circular DNA NC_001526.2 GI:310698439
HPV16-miR-H2	-	690806	117	1206	-28.2	ATGTGTAACCCAAAACGGTTTG	TTCGGTTCAACCGATTTC	GGTTTCGGTTCAACCGATTTCGGTTACACCCTTAGTTTTATACATGAATTATTGTAGTTTAGTATTATTATATAAGTTTCTTGTAAATGTGTAACCCAAAACGGTTTGCACACACCC	90. Human papillomavirus type 16 Asian-American variant complete genome 7 906 bp circular DNA AF402678.1 GI:29468132
HPV16-miR-H2	-	690806	117	1206	-28.2	ATGTGTAACCCAAAACGGTTTG	TTCGGTTCAACCGATTTC	GGTTTCGGTTCAACCGATTTCGGTTACACCCTTAGTTTTATACATGAATTATTGTAGTTTAGTATTATTATATAAGTTTCTTGTAAATGTGTAACCCAAAACGGTTTGCACACACCC	91. Human papillomavirus type 16 variant (African type 2) complete genome 7 904 bp circular DNA AF472509.1 GI:27463084
HPV16-miR-H2	-	698710	117	1203	-28.2	ATGTGTAACCCAAAACGGTTTG	TTCGGTTCAACCGATTTC	GGTTTCGGTTCAACCGATTTCGGTTACACCCTTAGTTTTATACATGAATTATTGTAGTTTAGTATTATTATATAAGTTGCTTGTAAATGTGTAACCCAAAACGGTTTGCACACACCC	91. Human papillomavirus type 16 variant (African type 2) complete genome 7 904 bp circular DNA AF472509.1 GI:27463084
HPV16-miR-H2	-	698710	117	1203	-28.2	ATGTGTAACCCAAAACGGTTTG	TTCGGTTCAACCGATTTC	GGTTTCGGTTCAACCGATTTCGGTTACACCCTTAGTTTTATACATGAATTATTGTAGTTTAGTATTATTATATAAGTTGCTTGTAAATGTGTAACCCAAAACGGTTTGCACACACCC	92. Human papillomavirus type 16 variant (African type 1) complete genome 7 908 bp circular DNA AF472508.1 GI:27463075
HPV16-miR-H2	-	1387178	112	1208	-25.1	ATGTGTAACCCAAAACGGTTTG	TTCGGTTCAACCGATTTC	TTTCGGTTCAACCGATTTCGGTTACGCCCTTAGTTTTATACATAAATTATTGTAGTTTAGTATTATTATATAAGTTGCTTGTAAATGTGTAACCCAAAACGGTTTGCACACA	180. Human papillomavirus type 16 strain CU6 complete genome 7 906 bp circular DNA FJ610151.1 GI:242347734
HPV16-miR-H2	-	1387178	112	1208	-25.1	ATGTGTAACCCAAAACGGTTTG	TTCGGTTCAACCGATTTC	TTTCGGTTCAACCGATTTCGGTTACGCCCTTAGTTTTATACATAAATTATTGTAGTTTAGTATTATTATATAAGTTGCTTGTAAATGTGTAACCCAAAACGGTTTGCACACA	181. Human papillomavirus type 16 strain CU5 complete genome 7 905 bp circular DNA FJ610150.1 GI:242347725
HPV16-miR-H2	-	1749630	112	1203	-25.2	ATGTGTAACCCAAAACGGTTTG	TTCGGTTCAACCGATTTC	TTTCGGTTCAACCGATTTCGGTTACGCCCTTAGTTTTATACATGAATTATTGTAGTTTAGTATTATTATATAAGTTGCTTGTAAATGTGTAACCCAAAACGGTTTGCACACA	226. Human papillomavirus type 16 isolate Qv16936E complete genome 7 906 bp circular DNA AY686580.1 GI:56462987
HPV16-miR-H2	-	1749630	112	1203	-25.2	ATGTGTAACCCAAAACGGTTTG	TTCGGTTCAACCGATTTC	TTTCGGTTCAACCGATTTCGGTTACGCCCTTAGTTTTATACATGAATTATTGTAGTTTAGTATTATTATATAAGTTGCTTGTAAATGTGTAACCCAAAACGGTTTGCACACA	227. Human papillomavirus type 16 isolate Qv15321AA complete genome 7 906 bp circular DNA AY686579.1 GI:56462978
HPV16-miR-H2	-	1741724	112	1203	-25.2	ATGTGTAACCCAAAACGGTTTG	TTCGGTTCAACCGATTTC	TTTCGGTTCAACCGATTTCGGTTACGCCCTTAGTTTTATACATGAATTATTGTAGTTTAGTATTATTATATAAGTTGCTTGTAAATGTGTAACCCAAAACGGTTTGCACACA	225. Human papillomavirus type 16 isolate Qv15521E complete genome 7 906 bp circular DNA AY686581.1 GI:56462996
HPV16-miR-H2	-	1741724	112	1203	-25.2	ATGTGTAACCCAAAACGGTTTG	TTCGGTTCAACCGATTTC	TTTCGGTTCAACCGATTTCGGTTACGCCCTTAGTTTTATACATGAATTATTGTAGTTTAGTATTATTATATAAGTTGCTTGTAAATGTGTAACCCAAAACGGTTTGCACACA	226. Human papillomavirus type 16 isolate Qv16936E complete genome 7 906 bp circular DNA AY686580.1 GI:56462987
HPV16-miR-H2	-	1725911	112	1203	-25.2	ATGTGTAACCCAAAACGGTTTG	TTCGGTTCAACCGATTTC	TTTCGGTTCAACCGATTTCGGTTACGCCCTTAGTTTTATACATGAATTATTGTAGTTTAGTATTATTATATAAGTTGCTTGTAAATGTGTAACCCAAAACGGTTTGCACACA	223. Human papillomavirus type 16 isolate Qv18158E complete genome 7 907 bp circular DNA AY686583.1 GI:56463014
HPV16-miR-H2	-	1725911	112	1203	-25.2	ATGTGTAACCCAAAACGGTTTG	TTCGGTTCAACCGATTTC	TTTCGGTTCAACCGATTTCGGTTACGCCCTTAGTTTTATACATGAATTATTGTAGTTTAGTATTATTATATAAGTTGCTTGTAAATGTGTAACCCAAAACGGTTTGCACACA	224. Human papillomavirus type 16 isolate Qv15351AA complete genome 7 907 bp circular DNA AY686582.1 GI:56463005
HPV16-miR-H2	-	1718004	112	1203	-25.2	ATGTGTAACCCAAAACGGTTTG	TTCGGTTCAACCGATTTC	TTTCGGTTCAACCGATTTCGGTTACGCCCTTAGTTTTATACATGAATTATTGTAGTTTAGTATTATTATATAAGTTGCTTGTAAATGTGTAACCCAAAACGGTTTGCACACA	222. Human papillomavirus type 16 isolate Qv17722E complete genome 7 906 bp circular DNA AY686584.1 GI:56463023
HPV16-miR-H2	-	1718004	112	1203	-25.2	ATGTGTAACCCAAAACGGTTTG	TTCGGTTCAACCGATTTC	TTTCGGTTCAACCGATTTCGGTTACGCCCTTAGTTTTATACATGAATTATTGTAGTTTAGTATTATTATATAAGTTGCTTGTAAATGTGTAACCCAAAACGGTTTGCACACA	223. Human papillomavirus type 16 isolate Qv18158E complete genome 7 907 bp circular DNA AY686583.1 GI:56463014
HPV16-miR-H2	-	1418801	112	1203	-25.2	ATGTGTAACCCAAAACGGTTTG	TTCGGTTCAACCGATTTC	TTTCGGTTCAACCGATTTCGGTTACGCCCTTAGTTTTATACATGAATTATTGTAGTTTAGTATTATTATATAAGTTGCTTGTAAATGTGTAACCCAAAACGGTTTGCACACA	184. Human papillomavirus type 16 strain CU2 complete genome 7 906 bp circular DNA FJ610147.1 GI:242347698
HPV16-miR-H2	-	1418801	112	1203	-25.2	ATGTGTAACCCAAAACGGTTTG	TTCGGTTCAACCGATTTC	TTTCGGTTCAACCGATTTCGGTTACGCCCTTAGTTTTATACATGAATTATTGTAGTTTAGTATTATTATATAAGTTGCTTGTAAATGTGTAACCCAAAACGGTTTGCACACA	185. Human papillomavirus type 16 strain CU1 complete genome 7 906 bp circular DNA FJ610146.1 GI:242347689
HPV16-miR-H2	-	1410895	112	1203	-25.2	ATGTGTAACCCAAAACGGTTTG	TTCGGTTCAACCGATTTC	TTTCGGTTCAACCGATTTCGGTTACGCCCTTAGTTTTATACATGAATTATTGTAGTTTAGTATTATTATATAAGTTGCTTGTAAATGTGTAACCCAAAACGGTTTGCACACA	183. Human papillomavirus type 16 strain CU3 complete genome 7 906 bp circular DNA FJ610148.1 GI:242347707
HPV16-miR-H2	-	1410895	112	1203	-25.2	ATGTGTAACCCAAAACGGTTTG	TTCGGTTCAACCGATTTC	TTTCGGTTCAACCGATTTCGGTTACGCCCTTAGTTTTATACATGAATTATTGTAGTTTAGTATTATTATATAAGTTGCTTGTAAATGTGTAACCCAAAACGGTTTGCACACA	184. Human papillomavirus type 16 strain CU2 complete genome 7 906 bp circular DNA FJ610147.1 GI:242347698
HPV16-miR-H2	-	1402989	112	1203	-25.2	ATGTGTAACCCAAAACGGTTTG	TTCGGTTCAACCGATTTC	TTTCGGTTCAACCGATTTCGGTTACGCCCTTAGTTTTATACATGAATTATTGTAGTTTAGTATTATTATATAAGTTGCTTGTAAATGTGTAACCCAAAACGGTTTGCACACA	182. Human papillomavirus type 16 strain CU4 complete genome 7 906 bp circular DNA FJ610149.1 GI:242347716
HPV16-miR-H2	-	1402989	112	1203	-25.2	ATGTGTAACCCAAAACGGTTTG	TTCGGTTCAACCGATTTC	TTTCGGTTCAACCGATTTCGGTTACGCCCTTAGTTTTATACATGAATTATTGTAGTTTAGTATTATTATATAAGTTGCTTGTAAATGTGTAACCCAAAACGGTTTGCACACA	183. Human papillomavirus type 16 strain CU3 complete genome 7 906 bp circular DNA FJ610148.1 GI:242347707
HPV16-miR-H2	-	1395083	112	1203	-25.2	ATGTGTAACCCAAAACGGTTTG	TTCGGTTCAACCGATTTC	TTTCGGTTCAACCGATTTCGGTTACGCCCTTAGTTTTATACATGAATTATTGTAGTTTAGTATTATTATATAAGTTGCTTGTAAATGTGTAACCCAAAACGGTTTGCACACA	181. Human papillomavirus type 16 strain CU5 complete genome 7 905 bp circular DNA FJ610150.1 GI:242347725
HPV16-miR-H2	-	1395083	112	1203	-25.2	ATGTGTAACCCAAAACGGTTTG	TTCGGTTCAACCGATTTC	TTTCGGTTCAACCGATTTCGGTTACGCCCTTAGTTTTATACATGAATTATTGTAGTTTAGTATTATTATATAAGTTGCTTGTAAATGTGTAACCCAAAACGGTTTGCACACA	182. Human papillomavirus type 16 strain CU4 complete genome 7 906 bp circular DNA FJ610149.1 GI:242347716
HPV16-miR-H2	-	1379272	112	1203	-25.2	ATGTGTAACCCAAAACGGTTTG	TTCGGTTCAACCGATTTC	TTTCGGTTCAACCGATTTCGGTTACGCCCTTAGTTTTATACATGAATTATTGTAGTTTAGTATTATTATATAAGTTGCTTGTAAATGTGTAACCCAAAACGGTTTGCACACA	179. Human papillomavirus type 16 strain CU7 complete genome 7 905 bp circular DNA FJ610152.1 GI:242347743
HPV16-miR-H2	-	1379272	112	1203	-25.2	ATGTGTAACCCAAAACGGTTTG	TTCGGTTCAACCGATTTC	TTTCGGTTCAACCGATTTCGGTTACGCCCTTAGTTTTATACATGAATTATTGTAGTTTAGTATTATTATATAAGTTGCTTGTAAATGTGTAACCCAAAACGGTTTGCACACA	180. Human papillomavirus type 16 strain CU6 complete genome 7 906 bp circular DNA FJ610151.1 GI:242347734
HPV16-miR-H3	+	683470	130	48	-33.8	CAACTGATCTCTACTGTTA	TTGTTGCAGATCATCGAGAACA	ATGTCTTGTTGCAGATCATCGAGAACACGTAGAGAAACCCAGCTGTAATCATGCATGGAGATACACCTACATTGCATGAATATATGTTAGATTTGCAACCAGAGACAACTGATCTCTACTGTTATGAGCA	90. Human papillomavirus type 16 Asian-American variant complete genome 7 906 bp circular DNA AF402678.1 GI:29468132
HPV16-miR-H3	+	1750197	130	48	-33.8	CAACTGATCTCTACTGTTA	TTGTTGCAGATCATCGAGAACA	ATGTCTTGTTGCAGATCATCGAGAACACGTAGAGAAACCCAGCTGTAATCATGCATGGAGATACACCTACATTGCATGAATATATGTTAGATTTGCAACCAGAGACAACTGATCTCTACTGTTATGAGCA	227. Human papillomavirus type 16 isolate Qv15321AA complete genome 7 906 bp circular DNA AY686579.1 GI:56462978
HPV16-miR-H3	+	1379844	127	39	-31.7	CAACTGATCTCTACTGTTA	AGATCATCAAGAACACGTAGAG	TTGTTGCAGATCATCAAGAACACGTAGAGAAACCCAGCTGTAATCATGCATGGAGATACACCTACATTGCATGAATATATGTTAGATTTGCAACCAGAGACAACTGATCTCTACTGTTATGAGCAAT	180. Human papillomavirus type 16 strain CU6 complete genome 7 906 bp circular DNA FJ610151.1 GI:242347734
HPV16-miR-H3	+	691382	125	43	-30.3	CAACTGATCTCTACTGTTA	AGATCATCAAGAACACGTAGAG	TGTTGCAGATCATCAAGAACACGTAGAGAAACCCAGCTGTAATCATGCATGGAGATACACCTACATTGCATGAATATATGTTAGATTTGCAACCAGAGACAACTGATCTCTACTGTTATGAGCAA	91. Human papillomavirus type 16 variant (African type 2) complete genome 7 904 bp circular DNA AF472509.1 GI:27463084
HPV16-miR-H3	+	801557	125	43	-30.3	CAACTGATCTCTACTGTTA	AGATCATCAAGAACACGTAGAG	TGTTGCAGATCATCAAGAACACGTAGAGAAACCCAGCTGTAATCATGCATGGAGATACACCTACATTGCATGAATATATGTTAGATTTGCAACCAGAGACAACTGATCTCTACTGTTATGAGCAA	105. Human papillomavirus type 16 East Asian type complete genome 7 905 bp linear DNA AF534061.1 GI:33330060
HPV16-miR-H3	+	1387751	125	43	-30.3	CAACTGATCTCTACTGTTA	AGATCATCAAGAACACGTAGAG	TGTTGCAGATCATCAAGAACACGTAGAGAAACCCAGCTGTAATCATGCATGGAGATACACCTACATTGCATGAATATATGTTAGATTTGCAACCAGAGACAACTGATCTCTACTGTTATGAGCAA	181. Human papillomavirus type 16 strain CU5 complete genome 7 905 bp circular DNA FJ610150.1 GI:242347725
HPV16-miR-H3	+	374880	125	41	-30.3	CAACTGATCTCTACTGTTA	AGATCATCAAGAACACGTAGAG	TGTTGCAGATCATCAAGAACACGTAGAGAAACCCAGCTGTAATCATGCATGGAGATACACCTACATTGCATGAATATATGTTAGATTTGCAACCAGAGACAACTGATCTCTACTGTTATGAGCAA	50. Human papillomavirus type 16 isolate Amazonian complete genome 7 915 bp circular DNA HM057182.1 GI:296936109
HPV16-miR-H3	+	234416	125	39	-30.3	CAACTGATCTCTACTGTTA	AGATCATCAAGAACACGTAGAG	TGTTGCAGATCATCAAGAACACGTAGAGAAACCCAGCTGTAATCATGCATGGAGATACACCTACATTGCATGAATATATGTTAGATTTGCAACCAGAGACAACTGATCTCTACTGTTATGAGCAA	32. Human papillomavirus type 16 complete genome 7 963 bp circular DNA FJ006723.1 GI:196170262
HPV16-miR-H3	+	257538	125	39	-30.3	CAACTGATCTCTACTGTTA	AGATCATCAAGAACACGTAGAG	TGTTGCAGATCATCAAGAACACGTAGAGAAACCCAGCTGTAATCATGCATGGAGATACACCTACATTGCATGAATATATGTTAGATTTGCAACCAGAGACAACTGATCTCTACTGTTATGAGCAA	35. Human papillomavirus type 16 complete genome 7 905 bp circular DNA NC_001526.2 GI:310698439
HPV16-miR-H3	+	667666	125	39	-30.3	CAACTGATCTCTACTGTTA	AGATCATCAAGAACACGTAGAG	TGTTGCAGATCATCAAGAACACGTAGAGAAACCCAGCTGTAATCATGCATGGAGATACACCTACATTGCATGAATATATGTTAGATTTGCAACCAGAGACAACTGATCTCTACTGTTATGAGCAA	88. Human papillomavirus type 16 isolate African-1 type complete genome 7 906 bp circular DNA AF536180.1 GI:33330945
HPV16-miR-H3	+	675572	125	39	-30.3	CAACTGATCTCTACTGTTA	AGATCATCAAGAACACGTAGAG	TGTTGCAGATCATCAAGAACACGTAGAGAAACCCAGCTGTAATCATGCATGGAGATACACCTACATTGCATGAATATATGTTAGATTTGCAACCAGAGACAACTGATCTCTACTGTTATGAGCAA	89. Human papillomavirus type 16 isolate European German 131 type complete genome 7 904 bp circular DNA AF536179.1 GI:33330936
HPV16-miR-H3	+	769915	125	39	-30.3	CAACTGATCTCTACTGTTA	AGATCATCAAGAACACGTAGAG	TGTTGCAGATCATCAAGAACACGTAGAGAAACCCAGCTGTAATCATGCATGGAGATACACCTACATTGCATGAATATATGTTAGATTTGCAACCAGAGACAACTGATCTCTACTGTTATGAGCAA	101. Human papillomavirus type 16 isolate 16W12E complete genome 7 904 bp circular DNA AF125673.1 GI:4927719
HPV16-miR-H3	+	1371940	125	39	-30.3	CAACTGATCTCTACTGTTA	AGATCATCAAGAACACGTAGAG	TGTTGCAGATCATCAAGAACACGTAGAGAAACCCAGCTGTAATCATGCATGGAGATACACCTACATTGCATGAATATATGTTAGATTTGCAACCAGAGACAACTGATCTCTACTGTTATGAGCAA	179. Human papillomavirus type 16 strain CU7 complete genome 7 905 bp circular DNA FJ610152.1 GI:242347743
HPV16-miR-H3	+	1395656	125	39	-30.3	CAACTGATCTCTACTGTTA	AGATCATCAAGAACACGTAGAG	TGTTGCAGATCATCAAGAACACGTAGAGAAACCCAGCTGTAATCATGCATGGAGATACACCTACATTGCATGAATATATGTTAGATTTGCAACCAGAGACAACTGATCTCTACTGTTATGAGCAA	182. Human papillomavirus type 16 strain CU4 complete genome 7 906 bp circular DNA FJ610149.1 GI:242347716
HPV16-miR-H3	+	1403562	125	39	-30.3	CAACTGATCTCTACTGTTA	AGATCATCAAGAACACGTAGAG	TGTTGCAGATCATCAAGAACACGTAGAGAAACCCAGCTGTAATCATGCATGGAGATACACCTACATTGCATGAATATATGTTAGATTTGCAACCAGAGACAACTGATCTCTACTGTTATGAGCAA	183. Human papillomavirus type 16 strain CU3 complete genome 7 906 bp circular DNA FJ610148.1 GI:242347707
HPV16-miR-H3	+	1411468	125	39	-30.3	CAACTGATCTCTACTGTTA	AGATCATCAAGAACACGTAGAG	TGTTGCAGATCATCAAGAACACGTAGAGAAACCCAGCTGTAATCATGCATGGAGATACACCTACATTGCATGAATATATGTTAGATTTGCAACCAGAGACAACTGATCTCTACTGTTATGAGCAA	184. Human papillomavirus type 16 strain CU2 complete genome 7 906 bp circular DNA FJ610147.1 GI:242347698
HPV16-miR-H3	+	1419374	125	39	-30.3	CAACTGATCTCTACTGTTA	AGATCATCAAGAACACGTAGAG	TGTTGCAGATCATCAAGAACACGTAGAGAAACCCAGCTGTAATCATGCATGGAGATACACCTACATTGCATGAATATATGTTAGATTTGCAACCAGAGACAACTGATCTCTACTGTTATGAGCAA	185. Human papillomavirus type 16 strain CU1 complete genome 7 906 bp circular DNA FJ610146.1 GI:242347689
HPV16-miR-H3	+	1710671	125	39	-30.3	CAACTGATCTCTACTGTTA	AGATCATCAAGAACACGTAGAG	TGTTGCAGATCATCAAGAACACGTAGAGAAACCCAGCTGTAATCATGCATGGAGATACACCTACATTGCATGAATATATGTTAGATTTGCAACCAGAGACAACTGATCTCTACTGTTATGAGCAA	222. Human papillomavirus type 16 isolate Qv17722E complete genome 7 906 bp circular DNA AY686584.1 GI:56463023
HPV16-miR-H3	+	1718577	125	39	-30.3	CAACTGATCTCTACTGTTA	AGATCATCAAGAACACGTAGAG	TGTTGCAGATCATCAAGAACACGTAGAGAAACCCAGCTGTAATCATGCATGGAGATACACCTACATTGCATGAATATATGTTAGATTTGCAACCAGAGACAACTGATCTCTACTGTTATGAGCAA	223. Human papillomavirus type 16 isolate Qv18158E complete genome 7 907 bp circular DNA AY686583.1 GI:56463014
HPV16-miR-H3	+	1726484	125	39	-30.3	CAACTGATCTCTACTGTTA	AGATCATCAAGAACACGTAGAG	TGTTGCAGATCATCAAGAACACGTAGAGAAACCCAGCTGTAATCATGCATGGAGATACACCTACATTGCATGAATATATGTTAGATTTGCAACCAGAGACAACTGATCTCTACTGTTATGAGCAA	224. Human papillomavirus type 16 isolate Qv15351AA complete genome 7 907 bp circular DNA AY686582.1 GI:56463005
HPV16-miR-H3	+	1734391	125	39	-30.3	CAACTGATCTCTACTGTTA	AGATCATCAAGAACACGTAGAG	TGTTGCAGATCATCAAGAACACGTAGAGAAACCCAGCTGTAATCATGCATGGAGATACACCTACATTGCATGAATATATGTTAGATTTGCAACCAGAGACAACTGATCTCTACTGTTATGAGCAA	225. Human papillomavirus type 16 isolate Qv15521E complete genome 7 906 bp circular DNA AY686581.1 GI:56462996
HPV16-miR-H3	+	1742297	125	39	-30.3	CAACTGATCTCTACTGTTA	AGATCATCAAGAACACGTAGAG	TGTTGCAGATCATCAAGAACACGTAGAGAAACCCAGCTGTAATCATGCATGGAGATACACCTACATTGCATGAATATATGTTAGATTTGCAACCAGAGACAACTGATCTCTACTGTTATGAGCAA	226. Human papillomavirus type 16 isolate Qv16936E complete genome 7 906 bp circular DNA AY686580.1 GI:56462987
HPV16-miR-H3	+	1998054	125	39	-30.3	CAACTGATCTCTACTGTTA	AGATCATCAAGAACACGTAGAG	TGTTGCAGATCATCAAGAACACGTAGAGAAACCCAGCTGTAATCATGCATGGAGATACACCTACATTGCATGAATATATGTTAGATTTGCAACCAGAGACAACTGATCTCTACTGTTATGAGCAA	259. Human papillomavirus type 16 (HPV16) complete genome 7 904 bp circular DNA K02718.1 GI:333031
HPV16-miR-H3	+	2735916	125	39	-30.3	CAACTGATCTCTACTGTTA	AGATCATCAAGAACACGTAGAG	TGTTGCAGATCATCAAGAACACGTAGAGAAACCCAGCTGTAATCATGCATGGAGATACACCTACATTGCATGAATATATGTTAGATTTGCAACCAGAGACAACTGATCTCTACTGTTATGAGCAA	354. Human papillomavirus type 16 clone 114/K complete genome 7 906 bp circular DNA EU118173.1 GI:157087542
HPV16-miR-H5	+	236433	86	49	-16.2	GTAAAGCATAGACCATTG	GCATTGGATGGAAATTTA	AAGAAATGCATTGGATGGAAATTTAGTTTCTATGGATGTAAAGCATAGACCATTGGTACAACTAAAATGCCCTCCATTATTAATTA	32. Human papillomavirus type 16 complete genome 7 963 bp circular DNA FJ006723.1 GI:196170262
HPV16-miR-H5	+	259491	86	46	-16.2	GTAAAGCATAGACCATTG	GCATTGGATGGAAATTTA	AAGAAATGCATTGGATGGAAATTTAGTTTCTATGGATGTAAAGCATAGACCATTGGTACAACTAAAATGCCCTCCATTATTAATTA	35. Human papillomavirus type 16 complete genome 7 905 bp circular DNA NC_001526.2 GI:310698439
HPV16-miR-H5	+	376834	86	46	-16.2	GTAAAGCATAGACCATTG	GCATTGGATGGAAATTTA	AAGAAATGCATTGGATGGAAATTTAGTTTCTATGGATGTAAAGCATAGACCATTGGTACAACTAAAATGCCCTCCATTATTAATTA	50. Human papillomavirus type 16 isolate Amazonian complete genome 7 915 bp circular DNA HM057182.1 GI:296936109
HPV16-miR-H5	+	669620	86	46	-16.2	GTAAAGCATAGACCATTG	GCATTGGATGGAAATTTA	AAGAAATGCATTGGATGGAAATTTAGTTTCTATGGATGTAAAGCATAGACCATTGGTACAACTAAAATGCCCTCCATTATTAATTA	88. Human papillomavirus type 16 isolate African-1 type complete genome 7 906 bp circular DNA AF536180.1 GI:33330945
HPV16-miR-H5	+	677526	86	46	-16.2	GTAAAGCATAGACCATTG	GCATTGGATGGAAATTTA	AAGAAATGCATTGGATGGAAATTTAGTTTCTATGGATGTAAAGCATAGACCATTGGTACAACTAAAATGCCCTCCATTATTAATTA	89. Human papillomavirus type 16 isolate European German 131 type complete genome 7 904 bp circular DNA AF536179.1 GI:33330936
HPV16-miR-H5	+	685430	86	46	-16.2	GTAAAGCATAGACCATTG	GCATTGGATGGAAATTTA	AAGAAATGCATTGGATGGAAATTTAGTTTCTATGGATGTAAAGCATAGACCATTGGTACAACTAAAATGCCCTCCATTATTAATTA	90. Human papillomavirus type 16 Asian-American variant complete genome 7 906 bp circular DNA AF402678.1 GI:29468132
HPV16-miR-H5	+	701240	86	46	-16.2	GTAAAGCATAGACCATTG	GCATTGGATGGAAATTTA	AAGAAATGCATTGGATGGAAATTTAGTTTCTATGGATGTAAAGCATAGACCATTGGTACAACTAAAATGCCCTCCATTATTAATTA	92. Human papillomavirus type 16 variant (African type 1) complete genome 7 908 bp circular DNA AF472508.1 GI:27463075
HPV16-miR-H5	+	771869	86	46	-16.2	GTAAAGCATAGACCATTG	GCATTGGATGGAAATTTA	AAGAAATGCATTGGATGGAAATTTAGTTTCTATGGATGTAAAGCATAGACCATTGGTACAACTAAAATGCCCTCCATTATTAATTA	101. Human papillomavirus type 16 isolate 16W12E complete genome 7 904 bp circular DNA AF125673.1 GI:4927719
HPV16-miR-H5	+	803511	86	46	-16.2	GTAAAGCATAGACCATTG	GCATTGGATGGAAATTTA	AAGAAATGCATTGGATGGAAATTTAGTTTCTATGGATGTAAAGCATAGACCATTGGTACAACTAAAATGCCCTCCATTATTAATTA	105. Human papillomavirus type 16 East Asian type complete genome 7 905 bp linear DNA AF534061.1 GI:33330060
HPV16-miR-H5	+	1373894	86	46	-16.2	GTAAAGCATAGACCATTG	GCATTGGATGGAAATTTA	AAGAAATGCATTGGATGGAAATTTAGTTTCTATGGATGTAAAGCATAGACCATTGGTACAACTAAAATGCCCTCCATTATTAATTA	179. Human papillomavirus type 16 strain CU7 complete genome 7 905 bp circular DNA FJ610152.1 GI:242347743
HPV16-miR-H5	+	1381799	86	46	-16.2	GTAAAGCATAGACCATTG	GCATTGGATGGAAATTTA	AAGAAATGCATTGGATGGAAATTTAGTTTCTATGGATGTAAAGCATAGACCATTGGTACAACTAAAATGCCCTCCATTATTAATTA	180. Human papillomavirus type 16 strain CU6 complete genome 7 906 bp circular DNA FJ610151.1 GI:242347734
HPV16-miR-H5	+	1389705	86	46	-16.2	GTAAAGCATAGACCATTG	GCATTGGATGGAAATTTA	AAGAAATGCATTGGATGGAAATTTAGTTTCTATGGATGTAAAGCATAGACCATTGGTACAACTAAAATGCCCTCCATTATTAATTA	181. Human papillomavirus type 16 strain CU5 complete genome 7 905 bp circular DNA FJ610150.1 GI:242347725
HPV16-miR-H5	+	1397610	86	46	-16.2	GTAAAGCATAGACCATTG	GCATTGGATGGAAATTTA	AAGAAATGCATTGGATGGAAATTTAGTTTCTATGGATGTAAAGCATAGACCATTGGTACAACTAAAATGCCCTCCATTATTAATTA	182. Human papillomavirus type 16 strain CU4 complete genome 7 906 bp circular DNA FJ610149.1 GI:242347716
HPV16-miR-H5	+	1405516	86	46	-16.2	GTAAAGCATAGACCATTG	GCATTGGATGGAAATTTA	AAGAAATGCATTGGATGGAAATTTAGTTTCTATGGATGTAAAGCATAGACCATTGGTACAACTAAAATGCCCTCCATTATTAATTA	183. Human papillomavirus type 16 strain CU3 complete genome 7 906 bp circular DNA FJ610148.1 GI:242347707
HPV16-miR-H5	+	1413422	86	46	-16.2	GTAAAGCATAGACCATTG	GCATTGGATGGAAATTTA	AAGAAATGCATTGGATGGAAATTTAGTTTCTATGGATGTAAAGCATAGACCATTGGTACAACTAAAATGCCCTCCATTATTAATTA	184. Human papillomavirus type 16 strain CU2 complete genome 7 906 bp circular DNA FJ610147.1 GI:242347698
HPV16-miR-H5	+	1421328	86	46	-16.2	GTAAAGCATAGACCATTG	GCATTGGATGGAAATTTA	AAGAAATGCATTGGATGGAAATTTAGTTTCTATGGATGTAAAGCATAGACCATTGGTACAACTAAAATGCCCTCCATTATTAATTA	185. Human papillomavirus type 16 strain CU1 complete genome 7 906 bp circular DNA FJ610146.1 GI:242347689
HPV16-miR-H5	+	1712625	86	46	-16.2	GTAAAGCATAGACCATTG	GCATTGGATGGAAATTTA	AAGAAATGCATTGGATGGAAATTTAGTTTCTATGGATGTAAAGCATAGACCATTGGTACAACTAAAATGCCCTCCATTATTAATTA	222. Human papillomavirus type 16 isolate Qv17722E complete genome 7 906 bp circular DNA AY686584.1 GI:56463023
HPV16-miR-H5	+	1720531	86	46	-16.2	GTAAAGCATAGACCATTG	GCATTGGATGGAAATTTA	AAGAAATGCATTGGATGGAAATTTAGTTTCTATGGATGTAAAGCATAGACCATTGGTACAACTAAAATGCCCTCCATTATTAATTA	223. Human papillomavirus type 16 isolate Qv18158E complete genome 7 907 bp circular DNA AY686583.1 GI:56463014
HPV16-miR-H5	+	1728438	86	46	-16.2	GTAAAGCATAGACCATTG	GCATTGGATGGAAATTTA	AAGAAATGCATTGGATGGAAATTTAGTTTCTATGGATGTAAAGCATAGACCATTGGTACAACTAAAATGCCCTCCATTATTAATTA	224. Human papillomavirus type 16 isolate Qv15351AA complete genome 7 907 bp circular DNA AY686582.1 GI:56463005
HPV16-miR-H5	+	1736345	86	46	-16.2	GTAAAGCATAGACCATTG	GCATTGGATGGAAATTTA	AAGAAATGCATTGGATGGAAATTTAGTTTCTATGGATGTAAAGCATAGACCATTGGTACAACTAAAATGCCCTCCATTATTAATTA	225. Human papillomavirus type 16 isolate Qv15521E complete genome 7 906 bp circular DNA AY686581.1 GI:56462996
HPV16-miR-H5	+	1744251	86	46	-16.2	GTAAAGCATAGACCATTG	GCATTGGATGGAAATTTA	AAGAAATGCATTGGATGGAAATTTAGTTTCTATGGATGTAAAGCATAGACCATTGGTACAACTAAAATGCCCTCCATTATTAATTA	226. Human papillomavirus type 16 isolate Qv16936E complete genome 7 906 bp circular DNA AY686580.1 GI:56462987
HPV16-miR-H5	+	1752157	86	46	-16.2	GTAAAGCATAGACCATTG	GCATTGGATGGAAATTTA	AAGAAATGCATTGGATGGAAATTTAGTTTCTATGGATGTAAAGCATAGACCATTGGTACAACTAAAATGCCCTCCATTATTAATTA	227. Human papillomavirus type 16 isolate Qv15321AA complete genome 7 906 bp circular DNA AY686579.1 GI:56462978
HPV16-miR-H5	+	2000007	86	46	-16.2	GTAAAGCATAGACCATTG	GCATTGGATGGAAATTTA	AAGAAATGCATTGGATGGAAATTTAGTTTCTATGGATGTAAAGCATAGACCATTGGTACAACTAAAATGCCCTCCATTATTAATTA	259. Human papillomavirus type 16 (HPV16) complete genome 7 904 bp circular DNA K02718.1 GI:333031
HPV16-miR-H5	+	2737870	86	46	-16.2	GTAAAGCATAGACCATTG	GCATTGGATGGAAATTTA	AAGAAATGCATTGGATGGAAATTTAGTTTCTATGGATGTAAAGCATAGACCATTGGTACAACTAAAATGCCCTCCATTATTAATTA	354. Human papillomavirus type 16 clone 114/K complete genome 7 906 bp circular DNA EU118173.1 GI:157087542
HPV16-miR-H6	-	705355	101	6161	-28.5	ATCAACAACAGTAACAAA	TGGCAGCACATAATGACATAT	AGATATGGCAGCACATAATGACATATTTGTACTGCGTGTAGTATCAACAACAGTAACAAATAGTTGGTTACCCCAACAAATGCCATTATTGTGGCCCTGTG	92. Human papillomavirus type 16 variant (African type 1) complete genome 7 908 bp circular DNA AF472508.1 GI:27463075
HPV16-miR-H6	-	240540	101	6161	-28.5	ATCAACAACAGTAACAAA	TGGCAGCACATAATGACATAT	AGATATGGCAGCACATAATGACATATTTGTACTGCGTGTAGTATCAACAACAGTAACAAATAGTTGGTTACCCCAACAAATGCCATTATTGTGGCCCTGTG	32. Human papillomavirus type 16 complete genome 7 963 bp circular DNA FJ006723.1 GI:196170262
HPV16-miR-H6	-	263604	101	6161	-28.5	ATCAACAACAGTAACAAA	TGGCAGCACATAATGACATAT	AGATATGGCAGCACATAATGACATATTTGTACTGCGTGTAGTATCAACAACAGTAACAAATAGTTGGTTACCCCAACAAATGCCATTATTGTGGCCCTGTG	35. Human papillomavirus type 16 complete genome 7 905 bp circular DNA NC_001526.2 GI:310698439
HPV16-miR-H6	-	673733	101	6161	-28.5	ATCAACAACAGTAACAAA	TGGCAGCACATAATGACATAT	AGATATGGCAGCACATAATGACATATTTGTACTGCGTGTAGTATCAACAACAGTAACAAATAGTTGGTTACCCCAACAAATGCCATTATTGTGGCCCTGTG	88. Human papillomavirus type 16 isolate African-1 type complete genome 7 906 bp circular DNA AF536180.1 GI:33330945
HPV16-miR-H6	-	681637	101	6161	-28.5	ATCAACAACAGTAACAAA	TGGCAGCACATAATGACATAT	AGATATGGCAGCACATAATGACATATTTGTACTGCGTGTAGTATCAACAACAGTAACAAATAGTTGGTTACCCCAACAAATGCCATTATTGTGGCCCTGTG	89. Human papillomavirus type 16 isolate European German 131 type complete genome 7 904 bp circular DNA AF536179.1 GI:33330936
HPV16-miR-H6	-	775980	101	6161	-28.5	ATCAACAACAGTAACAAA	TGGCAGCACATAATGACATAT	AGATATGGCAGCACATAATGACATATTTGTACTGCGTGTAGTATCAACAACAGTAACAAATAGTTGGTTACCCCAACAAATGCCATTATTGTGGCCCTGTG	101. Human papillomavirus type 16 isolate 16W12E complete genome 7 904 bp circular DNA AF125673.1 GI:4927719
HPV16-miR-H6	-	807623	101	6161	-28.5	ATCAACAACAGTAACAAA	TGGCAGCACATAATGACATAT	AGATATGGCAGCACATAATGACATATTTGTACTGCGTGTAGTATCAACAACAGTAACAAATAGTTGGTTACCCCAACAAATGCCATTATTGTGGCCCTGTG	105. Human papillomavirus type 16 East Asian type complete genome 7 905 bp linear DNA AF534061.1 GI:33330060
HPV16-miR-H6	-	1378006	101	6161	-28.5	ATCAACAACAGTAACAAA	TGGCAGCACATAATGACATAT	AGATATGGCAGCACATAATGACATATTTGTACTGCGTGTAGTATCAACAACAGTAACAAATAGTTGGTTACCCCAACAAATGCCATTATTGTGGCCCTGTG	179. Human papillomavirus type 16 strain CU7 complete genome 7 905 bp circular DNA FJ610152.1 GI:242347743
HPV16-miR-H6	-	1385912	101	6161	-28.5	ATCAACAACAGTAACAAA	TGGCAGCACATAATGACATAT	AGATATGGCAGCACATAATGACATATTTGTACTGCGTGTAGTATCAACAACAGTAACAAATAGTTGGTTACCCCAACAAATGCCATTATTGTGGCCCTGTG	180. Human papillomavirus type 16 strain CU6 complete genome 7 906 bp circular DNA FJ610151.1 GI:242347734
HPV16-miR-H6	-	1393817	101	6161	-28.5	ATCAACAACAGTAACAAA	TGGCAGCACATAATGACATAT	AGATATGGCAGCACATAATGACATATTTGTACTGCGTGTAGTATCAACAACAGTAACAAATAGTTGGTTACCCCAACAAATGCCATTATTGTGGCCCTGTG	181. Human papillomavirus type 16 strain CU5 complete genome 7 905 bp circular DNA FJ610150.1 GI:242347725
HPV16-miR-H6	-	1401723	101	6161	-28.5	ATCAACAACAGTAACAAA	TGGCAGCACATAATGACATAT	AGATATGGCAGCACATAATGACATATTTGTACTGCGTGTAGTATCAACAACAGTAACAAATAGTTGGTTACCCCAACAAATGCCATTATTGTGGCCCTGTG	182. Human papillomavirus type 16 strain CU4 complete genome 7 906 bp circular DNA FJ610149.1 GI:242347716
HPV16-miR-H6	-	1409629	101	6161	-28.5	ATCAACAACAGTAACAAA	TGGCAGCACATAATGACATAT	AGATATGGCAGCACATAATGACATATTTGTACTGCGTGTAGTATCAACAACAGTAACAAATAGTTGGTTACCCCAACAAATGCCATTATTGTGGCCCTGTG	183. Human papillomavirus type 16 strain CU3 complete genome 7 906 bp circular DNA FJ610148.1 GI:242347707
HPV16-miR-H6	-	1417535	101	6161	-28.5	ATCAACAACAGTAACAAA	TGGCAGCACATAATGACATAT	AGATATGGCAGCACATAATGACATATTTGTACTGCGTGTAGTATCAACAACAGTAACAAATAGTTGGTTACCCCAACAAATGCCATTATTGTGGCCCTGTG	184. Human papillomavirus type 16 strain CU2 complete genome 7 906 bp circular DNA FJ610147.1 GI:242347698
HPV16-miR-H6	-	1425441	101	6161	-28.5	ATCAACAACAGTAACAAA	TGGCAGCACATAATGACATAT	AGATATGGCAGCACATAATGACATATTTGTACTGCGTGTAGTATCAACAACAGTAACAAATAGTTGGTTACCCCAACAAATGCCATTATTGTGGCCCTGTG	185. Human papillomavirus type 16 strain CU1 complete genome 7 906 bp circular DNA FJ610146.1 GI:242347689
HPV16-miR-H6	-	1472666	101	6161	-28.5	ATCAACAACAGTAACAAA	TGGCAGCACATAATGACATAT	AGATATGGCAGCACATAATGACATATTTGTACTGCGTGTAGTATCAACAACAGTAACAAATAGTTGGTTACCCCAACAAATGCCATTATTGTGGCCCTGTG	191. Human papillomavirus type 16 isolate LZcc11-16 complete genome 7 904 bp circular DNA EU918764.1 GI:218931404
HPV16-miR-H6	-	1716738	101	6161	-28.5	ATCAACAACAGTAACAAA	TGGCAGCACATAATGACATAT	AGATATGGCAGCACATAATGACATATTTGTACTGCGTGTAGTATCAACAACAGTAACAAATAGTTGGTTACCCCAACAAATGCCATTATTGTGGCCCTGTG	222. Human papillomavirus type 16 isolate Qv17722E complete genome 7 906 bp circular DNA AY686584.1 GI:56463023
HPV16-miR-H6	-	1724645	101	6161	-28.5	ATCAACAACAGTAACAAA	TGGCAGCACATAATGACATAT	AGATATGGCAGCACATAATGACATATTTGTACTGCGTGTAGTATCAACAACAGTAACAAATAGTTGGTTACCCCAACAAATGCCATTATTGTGGCCCTGTG	223. Human papillomavirus type 16 isolate Qv18158E complete genome 7 907 bp circular DNA AY686583.1 GI:56463014
HPV16-miR-H6	-	1740458	101	6161	-28.5	ATCAACAACAGTAACAAA	TGGCAGCACATAATGACATAT	AGATATGGCAGCACATAATGACATATTTGTACTGCGTGTAGTATCAACAACAGTAACAAATAGTTGGTTACCCCAACAAATGCCATTATTGTGGCCCTGTG	225. Human papillomavirus type 16 isolate Qv15521E complete genome 7 906 bp circular DNA AY686581.1 GI:56462996
HPV16-miR-H6	-	1748364	101	6161	-28.5	ATCAACAACAGTAACAAA	TGGCAGCACATAATGACATAT	AGATATGGCAGCACATAATGACATATTTGTACTGCGTGTAGTATCAACAACAGTAACAAATAGTTGGTTACCCCAACAAATGCCATTATTGTGGCCCTGTG	226. Human papillomavirus type 16 isolate Qv16936E complete genome 7 906 bp circular DNA AY686580.1 GI:56462987
HPV16-miR-H6	-	2004119	101	6161	-28.5	ATCAACAACAGTAACAAA	TGGCAGCACATAATGACATAT	AGATATGGCAGCACATAATGACATATTTGTACTGCGTGTAGTATCAACAACAGTAACAAATAGTTGGTTACCCCAACAAATGCCATTATTGTGGCCCTGTG	259. Human papillomavirus type 16 (HPV16) complete genome 7 904 bp circular DNA K02718.1 GI:333031
HPV16-miR-H6	-	2741983	101	6161	-28.5	ATCAACAACAGTAACAAA	TGGCAGCACATAATGACATAT	AGATATGGCAGCACATAATGACATATTTGTACTGCGTGTAGTATCAACAACAGTAACAAATAGTTGGTTACCCCAACAAATGCCATTATTGTGGCCCTGTG	354. Human papillomavirus type 16 clone 114/K complete genome 7 906 bp circular DNA EU118173.1 GI:157087542
HPV16-miR-H6	-	689543	101	6161	-28.5	ATCAACAACAGTAACAAA	TGGCAGCACATAATGACATAT	AGATATGGCAGCACATAATGACATATTTGTACTGCGTGTAGTATCAACAACAGTAACAAATAGTTGGTTACCCCAACAAATGCCATTATTGTGGCCCTGTG	90. Human papillomavirus type 16 Asian-American variant complete genome 7 906 bp circular DNA AF402678.1 GI:29468132
HPV16-miR-H6	-	697447	101	6161	-28.5	ATCAACAACAGTAACAAA	TGGCAGCACATAATGACATAT	AGATATGGCAGCACATAATGACATATTTGTACTGCGTGTAGTATCAACAACAGTAACAAATAGTTGGTTACCCCAACAAATGCCATTATTGTGGCCCTGTG	91. Human papillomavirus type 16 variant (African type 2) complete genome 7 904 bp circular DNA AF472509.1 GI:27463084
HPV16-miR-H6	-	1732552	101	6161	-28.5	ATCAACAACAGTAACAAA	TGGCAGCACATAATGACATAT	AGATATGGCAGCACATAATGACATATTTGTACTGCGTGTAGTATCAACAACAGTAACAAATAGTTGGTTACCCCAACAAATGCCATTATTGTGGCCCTGTG	224. Human papillomavirus type 16 isolate Qv15351AA complete genome 7 907 bp circular DNA AY686582.1 GI:56463005
HPV16-miR-H6	-	1756271	101	6161	-28.5	ATCAACAACAGTAACAAA	TGGCAGCACATAATGACATAT	AGATATGGCAGCACATAATGACATATTTGTACTGCGTGTAGTATCAACAACAGTAACAAATAGTTGGTTACCCCAACAAATGCCATTATTGTGGCCCTGTG	227. Human papillomavirus type 16 isolate Qv15321AA complete genome 7 906 bp circular DNA AY686579.1 GI:56462978
HPV38-miR-H1	-	2868935	104	67	-29.2	ATCACGAAGAGTAGCTTG	AGGCAACTCCTCGTGGCAATGCA	TATCCTCTGGAAGATCAGGCAACTCCTCGTGGCAATGCAGGTCAATGGGCTGGACAAGCTCTTCAAGAACTATATCACGAAGAGTAGCTTGTTTCCCAATCATT	371. Human papillomavirus type 38b subtype FA125 complete genome 7 400 bp linear DNA DQ090005.2 GI:74484000
HPV38-miR-H1	-	1890005	104	67	-29.2	ATCACGAAGAGTAGCTTG	AGGCAACTCCTCGTGGCAATGCA	TATCCTCTGGAAGATCAGGCAACTCCTCGTGGCAATGCAGGTCAATGGGCTGGACAAGCTCTTCAAGAACTATATCACGAAGAGTAGCTTGTTTCCCAATCATT	245. Human papillomavirus type 38 complete genome 7 400 bp linear DNA U31787.1 GI:1020234
HPV45-miR-H1	+	2282319	115	282	-24.4	AGTATAGTAGACATGTGGAGGA	ACTTTAACTGCAGAGGTTA	GGTACATATGACCCTACTAAGTTTAAGCAGTATAGTAGACATGTGGAGGAATATGATTTACAGTTTATTTTTCAGTTGTGCACTATTACTTTAACTGCAGAGGTTATGTCATATA	295. Human papillomavirus type 45 isolate Qv27565 complete genome 7 848 bp circular DNA EF202157.1 GI:145968280
HPV45-miR-H1	+	2274471	115	282	-24.4	AGTATAGTAGACATGTGGAGGA	ACTTTAACTGCAGAGGTTA	GGTACATATGACCCTACTAAGTTTAAGCAGTATAGTAGACATGTGGAGGAATATGATTTACAGTTTATTTTTCAGTTGTGCACTATTACTTTAACTGCAGAGGTTATGTCATATA	294. Human papillomavirus type 45 isolate Qv33330 complete genome 7 848 bp circular DNA EF202158.1 GI:145968289
HPV45-miR-H1	+	2266623	115	282	-24.4	AGTATAGTAGACATGTGGAGGA	ACTTTAACTGCAGAGGTTA	GGTACATATGACCCTACTAAGTTTAAGCAGTATAGTAGACATGTGGAGGAATATGATTTACAGTTTATTTTTCAGTTGTGCACTATTACTTTAACTGCAGAGGTTATGTCATATA	293. Human papillomavirus type 45 isolate Qv34178 complete genome 7 848 bp circular DNA EF202159.1 GI:145968298
HPV45-miR-H1	+	2258775	115	282	-24.4	AGTATAGTAGACATGTGGAGGA	ACTTTAACTGCAGAGGTTA	GGTACATATGACCCTACTAAGTTTAAGCAGTATAGTAGACATGTGGAGGAATATGATTTACAGTTTATTTTTCAGTTGTGCACTATTACTTTAACTGCAGAGGTTATGTCATATA	292. Human papillomavirus type 45 isolate Qv30004 complete genome 7 848 bp circular DNA EF202160.1 GI:145968307
HPV45-miR-H1	+	2290167	115	277	-24.4	AGTATAGTAGACATGTGGAGGA	ACTTTAACTGCAGAGGTTA	AGTACATATGACCCTACTAAGTTTAAGCAGTATAGTAGACATGTGGAGGAATATGATTTACAGTTTATTTTTCAGTTGTGCACTATTACTTTAACTGCAGAGGTTATGTCATATA	296. Human papillomavirus type 45 isolate Qv20214 complete genome 7 858 bp circular DNA EF202156.1 GI:145968271
HPV68-miR-H1	+	448790	96	274	-28.91	ACAAATGTCTGCAGATGTCTA	GGAATAGAGGGGGCATGGTA	TGACTATTTACAAATGTCTGCAGATGTCTATGGGGACAGTATGTTTTTTTGTTTACGTAGGGATCAGTTATTTGCTAGGCATTTTTGGAATAGAGG	59. Human papillomavirus type 68 isolate TJ42-68 complete genome 7 830 bp circular DNA GQ472851.1 GI:260169939
Each row presents one predicted miRNA with information of strand, start location in the reference genome, pre-miRNA length, total mapped reads in pre-miRNA, RNA MFE (minimum free energy) and papillomavirus annotation.
