# Supplementary material for: Identification and Validation of Human Papillomavirus Encoded microRNAs
Source: PLoS One. 2013 Jul 30;8(7):e70202. doi: 10.1371/journal.pone.0070202 (PMC3728184; doi:10.1371/journal.pone.0070202)
Supplement: Table S8 — Complete result table of TaqMan qPCR reactions with Ct-values. No signal was obtained in runs showing empty cells. NA, not analyzed. (XLSX) [file pone.0070202.s014.xlsx]

## Sheet: Table S8
Table S8. Complete Ct results of three individual TaqMan qPCR runs using triplicate samples
	HPV6-miR-H1-1			HPV16-miR-H1-1			HPV16-miR-H2-1			HPV38-miR-H1-1			HPV68-miR-H1-1			U6
Sample	1st	2nd	3rd	1st	2nd	3rd	1st	2nd	3rd	1st	2nd	3rd	1st	2nd	3rd	1st	2nd	3rd
SiHa			NA			NA			NA	40.32		NA	42.67		NA	24.2	28.36	NA
			NA	45	42.71	NA			NA	45		NA			NA	24.24	28.58	NA
			NA	45	40.92	NA			NA	45		NA	45	45	NA	24.21	28.55	NA
CaSki			NA	45		NA			NA	45		NA		45	NA	24.08	27.51	NA
			NA	38.64		NA			NA	45		NA			NA	24.12	27.63	NA
			NA	41.7	42	NA			NA	41.24		NA			NA	24.06	27.59	NA
HPK II			NA	43.84		NA			NA	45		NA			NA	25.29	28	NA
			NA	41.82		NA			NA			NA	44.6		NA	25.22	28.11	NA
			NA	42.12		NA			NA	45		NA	45		NA	25.14	28.07	NA
HPK IA			NA			NA	42.05		NA	41.53		NA	39.83	39.52	NA	25.73	27.53	NA
			NA	45		NA	45		NA	43.88		NA	39.87	42.16	NA	25.55	27.77	NA
			NA	42.67	45	NA	43.33		NA	43.43		NA	40.99	43.72	NA	25.66	28.08	NA
8				40.97	45	45				45					45	24.17	45	NA
				45			40.16								43.83	24.07	30.32	NA
				45								42.28				24.19	27.32	NA
18				45						42.37		45			45	23.57	29.46	NA
										45					45	23.52	29.13	NA
				41.34					45	42.06		45				23.59	28.87	NA
27				44.1	45	45				45						24.57	29.36	NA
				39.17		45	45	30.77		41.71						24.74	40.94	NA
				41.02			45	45							45	24.52	35.32	NA
41				39.21		45			40.97	40.37		45				23.22	26.59	29.32
				39.97						45		45			44.21	23.51	34.81	26.11
				41.84	45	41.11				41.15	41.83	41.66				23.53	28.1	27.72
47				41.33			43.06			42.86		43.13		45	45	25.55	34.26	NA
															45	25.55	45	NA
					45					43.01						25.55	29.56	NA
48						45	45			43.35		45			45	24.88	37.68	NA
									41.62	45						24.92	37.52	NA
				41.85		41.87				45		45				24.9	32.91	NA
49										40.07					45	24.03	31.88	NA
				45						45		45			45	24.09	30.12	NA
				43.15					44.33	42.04					45	24.15	27.47	NA
53										45	45					23.79	45	NA
				43.57						45						23.65	28.18	NA
				41.55						43.46						23.55	32.07	NA
76										39.35				40.9		23.07	36.38	NA
				45												23.07	33.82	NA
				42.12								45				23.04	25.5	NA
79															44.63	23.58	24.36	NA
					45						45	45				23.95	22.68	NA
										35	45	45			45	23.85	22.87	NA
87																24.51	23.25	NA
											43.19				45	24.56	22.79	NA
					45						45				42.88	24.94	23.03	NA
89											45	45				24.2	25.15	NA
										35	45					24.68	24.87	NA
																24.21	26.05	NA
97															45	24.79	25.71	NA
									45						45	24.64	25.37	NA
						45						45				24.84	27.19	NA
98											45	45				24.77	25.74	NA
																24.78	24.25	NA
					43.31										45	25.04	25.42	NA
99												45			45	24.11	24.41	NA
											45	41.93				24.03	24.98	NA
					45							43.97				24.18	24.42	NA
100																27.15	30.16	NA
																26.84	29.93	NA
												45				27.16	30.9	NA
101												45			45	34.06	31.17	38.95
																34.28	32.9	37.23
																35	33.65	45
102				35	43.28	39.15			45			45			40.01	23.47	24.95	33.21
				35	41.88	41.58		45	42.46		45	41.02			45	23.91	23.72	37.08
				35	39.53	45			42.44		45	45			40.57	23.86	29.49	25.36
103												45			45	23.46	24.3	NA
				35				45			41.9				42.51	23.64	24.38	NA
								45				45				23.45	25.52	NA
No signal was obtained in runs showing empty cells.
NA, not analyzed.
