# Supplementary material for: Identification and Validation of Human Papillomavirus Encoded microRNAs
Source: PLoS One. 2013 Jul 30;8(7):e70202. doi: 10.1371/journal.pone.0070202 (PMC3728184; doi:10.1371/journal.pone.0070202)
Supplement: Table S9 — Target prediction of HPV16-miR-H1 and HPV16-miR-H2 in human genome. The official symbol and name of each target is shown, as well as the number of different conserved target sites. HPV16-miR-H1 has 137 conserved targets and HPV16-miR-H2 has 176 conserved targets. (XLSX) [file pone.0070202.s015.xlsx]

## Sheet: Table S9
Table S9. Target prediction of HPV16-miR-H1-1 and HPV16-miR-H2-1 in human genome
HPV16-miR-H1-1 (seed sequence: GUGUAUG)						HPV16-miR-H2-1 (seed sequence: UGUGUAA)
		Conserved sites						Conserved sites
Target gene	Gene name	total	8mer	7mer-m8	7mer-1A	Target gene	Gene name	total	8mer	7mer-m8	7mer-1A
FBXL20	F-box and leucine-rich repeat protein 20	2	2	0	0	HIPK2	homeodomain interacting protein kinase 2	2	2	0	0
TBX15	T-box 15	2	2	0	0	UST	uronyl-2-sulfotransferase	2	1	1	0
SLCO3A1	solute carrier organic anion transporter family, member 3A1	2	1	0	1	ZNF148	zinc finger protein 148	2	1	1	0
AFF4	AF4/FMR2 family, member 4	1	1	0	0	PLAGL2	pleiomorphic adenoma gene-like 2	2	0	2	0
ARRDC3	arrestin domain containing 3	1	1	0	0	AP2B1	adaptor-related protein complex 2, beta 1 subunit	1	1	0	0
ATP1B2	ATPase, Na+/K+ transporting, beta 2 polypeptide	1	1	0	0	C9orf72	chromosome 9 open reading frame 72	1	1	0	0
BHLHB9	basic helix-loop-helix domain containing, class B, 9	1	1	0	0	CDC2L6	cell division cycle 2-like 6 (CDK8-like)	1	1	0	0
C2orf67	chromosome 2 open reading frame 67	1	1	0	0	CDC42BPA	CDC42 binding protein kinase alpha (DMPK-like)	1	1	0	0
CBL	Cas-Br-M (murine) ecotropic retroviral transforming sequence	1	1	0	0	CENTB2	centaurin, beta 2	1	1	0	0
CDC2L6	cell division cycle 2-like 6 (CDK8-like)	1	1	0	0	CHL1	cell adhesion molecule with homology to L1CAM (close homolog of L1)	1	1	0	0
CORO6	coronin 6	1	1	0	0	CMPK2	cytidine monophosphate (UMP-CMP) kinase 2, mitochondrial	1	1	0	0
CPEB4	cytoplasmic polyadenylation element binding protein 4	1	1	0	0	CNOT6	CCR4-NOT transcription complex, subunit 6	1	1	0	0
CTTNBP2NL	CTTNBP2 N-terminal like	1	1	0	0	CNTNAP2	contactin associated protein-like 2	1	1	0	0
EIF2C1	eukaryotic translation initiation factor 2C, 1	1	1	0	0	COL19A1	collagen, type XIX, alpha 1	1	1	0	0
FAM120C	family with sequence similarity 120C	1	1	0	0	CTNNBIP1	catenin, beta interacting protein 1	1	1	0	0
GALNT13	UDP-N-acetyl-alpha-D-galactosamine:polypeptide N-acetylgalactosaminyltransferase 13 (GalNAc-T13)	1	1	0	0	CUGBP2	CUG triplet repeat, RNA binding protein 2	1	1	0	0
IGF1R	insulin-like growth factor 1 receptor	1	1	0	0	DDAH1	dimethylarginine dimethylaminohydrolase 1	1	1	0	0
IMPAD1	inositol monophosphatase domain containing 1	1	1	0	0	DDX19B	DEAD (Asp-Glu-Ala-As) box polypeptide 19B	1	1	0	0
ITGAM	integrin, alpha M (complement component 3 receptor 3 subunit)	1	1	0	0	EBF3	early B-cell factor 3	1	1	0	0
LHFPL2	lipoma HMGIC fusion partner-like 2	1	1	0	0	EEF2K	eukaryotic elongation factor-2 kinase	1	1	0	0
LOC153364	similar to metallo-beta-lactamase superfamily protein	1	1	0	0	EIF2C1	eukaryotic translation initiation factor 2C, 1	1	1	0	0
MAPKBP1	mitogen-activated protein kinase binding protein 1	1	1	0	0	ERBB4	v-erb-a erythroblastic leukemia viral oncogene homolog 4 (avian)	1	1	0	0
MBD6	methyl-CpG binding domain protein 6	1	1	0	0	FLJ40142	FLJ40142 protein	1	1	0	0
MEF2A	myocyte enhancer factor 2A	1	1	0	0	FOXD1	forkhead box D1	1	1	0	0
NCAN	neurocan	1	1	0	0	FOXP1	forkhead box P1	1	1	0	0
NRF1	nuclear respiratory factor 1	1	1	0	0	GLCCI1	glucocorticoid induced transcript 1	1	1	0	0
PFN1	profilin 1	1	1	0	0	GNB4	guanine nucleotide binding protein (G protein), beta polypeptide 4	1	1	0	0
PIGR	polymeric immunoglobulin receptor	1	1	0	0	GPR64	G protein-coupled receptor 64	1	1	0	0
PLP1	proteolipid protein 1 (Pelizaeus-Merzbacher disease, spastic paraplegia 2, uncomplicated)	1	1	0	0	GRIA2	glutamate receptor, ionotropic, AMPA 2	1	1	0	0
PPAT	phosphoribosyl pyrophosphate amidotransferase	1	1	0	0	GRINL1A	glutamate receptor, ionotropic, N-methyl D-aspartate-like 1A	1	1	0	0
PSD2	pleckstrin and Sec7 domain containing 2	1	1	0	0	Gcom1	GRINL1A combined protein	1	1	0	0
RAG1	recombination activating gene 1	1	1	0	0	HMGA2	high mobility group AT-hook 2	1	1	0	0
SHANK3	SH3 and multiple ankyrin repeat domains 3	1	1	0	0	HOXA1	homeobox A1	1	1	0	0
SIX3	SIX homeobox 3	1	1	0	0	HPCAL4	hippocalcin like 4	1	1	0	0
SLC12A2	solute carrier family 12 (sodium/potassium/chloride transporters), member 2	1	1	0	0	HSPC159	galectin-related protein	1	1	0	0
SMG7	Smg-7 homolog, nonsense mediated mRNA decay factor (C. elegans)	1	1	0	0	INTS6	integrator complex subunit 6	1	1	0	0
TCEA1	transcription elongation factor A (SII), 1	1	1	0	0	KDELR2	KDEL (Lys-Asp-Glu-Leu) endoplasmic reticulum protein retention receptor 2	1	1	0	0
TM4SF20	transmembrane 4 L six family member 20	1	1	0	0	LRCH2	leucine-rich repeats and calponin homology (CH) domain containing 2	1	1	0	0
TMTC3	transmembrane and tetratricopeptide repeat containing 3	1	1	0	0	MBNL3	muscleblind-like 3 (Drosophila)	1	1	0	0
TRPS1	trichorhinophalangeal syndrome I	1	1	0	0	MBTD1	mbt domain containing 1	1	1	0	0
TSPAN2	tetraspanin 2	1	1	0	0	MYO3B	myosin IIIB	1	1	0	0
UNC5A	unc-5 homolog A (C. elegans)	1	1	0	0	NOTCH2NL	Notch homolog 2 (Drosophila) N-terminal like	1	1	0	0
WBP1	WW domain binding protein 1	1	1	0	0	NRIP1	nuclear receptor interacting protein 1	1	1	0	0
WNT4	wingless-type MMTV integration site family, member 4	1	1	0	0	PAPPA	pregnancy-associated plasma protein A, pappalysin 1	1	1	0	0
ZFX	zinc finger protein, X-linked	1	1	0	0	PDLIM5	PDZ and LIM domain 5	1	1	0	0
BNC2	basonuclin 2	2	0	1	1	PLCB4	phospholipase C, beta 4	1	1	0	0
SNX27	sorting nexin family member 27	2	0	0	2	SLC35E4	solute carrier family 35, member E4	1	1	0	0
ARHGEF12	Rho guanine nucleotide exchange factor (GEF) 12	1	0	1	0	SP3	Sp3 transcription factor	1	1	0	0
BCL11A	B-cell CLL/lymphoma 11A (zinc finger protein)	1	0	1	0	SPTY2D1	SPT2, Suppressor of Ty, domain containing 1 (S. cerevisiae)	1	1	0	0
CHD7	chromodomain helicase DNA binding protein 7	1	0	1	0	STK24	serine/threonine kinase 24 (STE20 homolog, yeast)	1	1	0	0
CSMD3	CUB and Sushi multiple domains 3	1	0	1	0	STK39	serine threonine kinase 39 (STE20/SPS1 homolog, yeast)	1	1	0	0
CYCS	cytochrome c, somatic	1	0	1	0	TET3	tet oncogene family member 3	1	1	0	0
GATAD2B	GATA zinc finger domain containing 2B	1	0	1	0	TTLL7	tubulin tyrosine ligase-like family, member 7	1	1	0	0
HIC2	hypermethylated in cancer 2	1	0	1	0	VGLL3	vestigial like 3 (Drosophila)	1	1	0	0
ITGB8	integrin, beta 8	1	0	1	0	FAT3	FAT tumor suppressor homolog 3 (Drosophila)	2	0	1	1
KIAA1211	KIAA1211 protein	1	0	1	0	SATB1	SATB homeobox 1	2	0	1	1
MAP3K11	mitogen-activated protein kinase kinase kinase 11	1	0	1	0	ACTC1	actin, alpha, cardiac muscle 1	1	0	1	0
MGAT3	mannosyl (beta-1,4-)-glycoprotein beta-1,4-N-acetylglucosaminyltransferase	1	0	1	0	ANKLE2	ankyrin repeat and LEM domain containing 2	1	0	1	0
NFAT5	nuclear factor of activated T-cells 5, tonicity-responsive	1	0	1	0	ANKRD52	ankyrin repeat domain 52	1	0	1	0
QRICH1	glutamine-rich 1	1	0	1	0	ARF6	ADP-ribosylation factor 6	1	0	1	0
RGMA	RGM domain family, member A	1	0	1	0	ATRX	alpha thalassemia/mental retardation syndrome X-linked (RAD54 homolog, S. cerevisiae)	1	0	1	0
SMAD7	SMAD family member 7	1	0	1	0	BACH2	BTB and CNC homology 1, basic leucine zipper transcription factor 2	1	0	1	0
SNAP91	synaptosomal-associated protein, 91kDa homolog (mouse)	1	0	1	0	BNC2	basonuclin 2	1	0	1	0
SOX5	SRY (sex determining region Y)-box 5	1	0	1	0	C10orf30	chromosome 10 open reading frame 30	1	0	1	0
TNRC6B	trinucleotide repeat containing 6B	1	0	1	0	C11orf61	chromosome 11 open reading frame 61	1	0	1	0
YPEL5	yippee-like 5 (Drosophila)	1	0	1	0	C17orf85	chromosome 17 open reading frame 85	1	0	1	0
ACVR2B	activin A receptor, type IIB	1	0	0	1	C4orf16	chromosome 4 open reading frame 16	1	0	1	0
AFF3	AF4/FMR2 family, member 3	1	0	0	1	C6orf145	chromosome 6 open reading frame 145	1	0	1	0
AKAP2	A kinase (PRKA) anchor protein 2	1	0	0	1	CACNA2D2	calcium channel, voltage-dependent, alpha 2/delta subunit 2	1	0	1	0
ARHGEF11	Rho guanine nucleotide exchange factor (GEF) 11	1	0	0	1	CAMKK2	calcium/calmodulin-dependent protein kinase kinase 2, beta	1	0	1	0
ATP11A	ATPase, class VI, type 11A	1	0	0	1	CAPN5	calpain 5	1	0	1	0
BACH2	BTB and CNC homology 1, basic leucine zipper transcription factor 2	1	0	0	1	CDK5R1	cyclin-dependent kinase 5, regulatory subunit 1 (p35)	1	0	1	0
BSN	bassoon (presynaptic cytomatrix protein)	1	0	0	1	CEP76	centrosomal protein 76kDa	1	0	1	0
C10orf59	chromosome 10 open reading frame 59	1	0	0	1	CRKRS	Cdc2-related kinase, arginine/serine-rich	1	0	1	0
C15orf41	chromosome 15 open reading frame 41	1	0	0	1	CSMD1	CUB and Sushi multiple domains 1	1	0	1	0
C18orf45	chromosome 18 open reading frame 45	1	0	0	1	DNAL4	dynein, axonemal, light chain 4	1	0	1	0
CAV2	caveolin 2	1	0	0	1	EPC2	enhancer of polycomb homolog 2 (Drosophila)	1	0	1	0
CHD3	chromodomain helicase DNA binding protein 3	1	0	0	1	EPN2	epsin 2	1	0	1	0
CUL3	cullin 3	1	0	0	1	ETF1	eukaryotic translation termination factor 1	1	0	1	0
CYP26B1	cytochrome P450, family 26, subfamily B, polypeptide 1	1	0	0	1	FAM122B	family with sequence similarity 122B	1	0	1	0
DDX19B	DEAD (Asp-Glu-Ala-As) box polypeptide 19B	1	0	0	1	FIGNL2	fidgetin-like 2	1	0	1	0
DPP10	dipeptidyl-peptidase 10	1	0	0	1	FLRT2	fibronectin leucine rich transmembrane protein 2	1	0	1	0
EDEM1	ER degradation enhancer, mannosidase alpha-like 1	1	0	0	1	FOXG1	forkhead box G1	1	0	1	0
FGF7	fibroblast growth factor 7 (keratinocyte growth factor)	1	0	0	1	FOXN3	forkhead box N3	1	0	1	0
FLJ20309	hypothetical protein FLJ20309	1	0	0	1	GFPT2	glutamine-fructose-6-phosphate transaminase 2	1	0	1	0
FLJ37543	hypothetical protein FLJ37543	1	0	0	1	GJB1	gap junction protein, beta 1, 32kDa	1	0	1	0
GABBR2	gamma-aminobutyric acid (GABA) B receptor, 2	1	0	0	1	GTDC1	glycosyltransferase-like domain containing 1	1	0	1	0
GABRB3	gamma-aminobutyric acid (GABA) A receptor, beta 3	1	0	0	1	HHIP	hedgehog interacting protein	1	0	1	0
GPR180	G protein-coupled receptor 180	1	0	0	1	IGF2BP2	insulin-like growth factor 2 mRNA binding protein 2	1	0	1	0
HRBL	HIV-1 Rev binding protein-like	1	0	0	1	IREB2	iron-responsive element binding protein 2	1	0	1	0
HS2ST1	heparan sulfate 2-O-sulfotransferase 1	1	0	0	1	ITGA5	integrin, alpha 5 (fibronectin receptor, alpha polypeptide)	1	0	1	0
IQCG	IQ motif containing G	1	0	0	1	ITPK1	inositol 1,3,4-triphosphate 5/6 kinase	1	0	1	0
KPNA6	karyopherin alpha 6 (importin alpha 7)	1	0	0	1	JAK2	Janus kinase 2 (a protein tyrosine kinase)	1	0	1	0
LDHAL6A	lactate dehydrogenase A-like 6A	1	0	0	1	KIAA1370	KIAA1370	1	0	1	0
LPHN2	latrophilin 2	1	0	0	1	KPNA1	karyopherin alpha 1 (importin alpha 5)	1	0	1	0
LRP3	low density lipoprotein receptor-related protein 3	1	0	0	1	LHFPL3	lipoma HMGIC fusion partner-like 3	1	0	1	0
LRTM2	leucine-rich repeats and transmembrane domains 2	1	0	0	1	LRFN1	leucine rich repeat and fibronectin type III domain containing 1	1	0	1	0
MAML1	mastermind-like 1 (Drosophila)	1	0	0	1	MAP3K12	mitogen-activated protein kinase kinase kinase 12	1	0	1	0
OSBPL9	oxysterol binding protein-like 9	1	0	0	1	MAPK6	mitogen-activated protein kinase 6	1	0	1	0
PALM2-AKAP2	PALM2-AKAP2	1	0	0	1	MED13L	mediator complex subunit 13-like	1	0	1	0
PAX6	paired box 6	1	0	0	1	MEX3D	mex-3 homolog D (C. elegans)	1	0	1	0
PBRM1	polybromo 1	1	0	0	1	MTF2	metal response element binding transcription factor 2	1	0	1	0
PCGF3	polycomb group ring finger 3	1	0	0	1	NCOR2	nuclear receptor co-repressor 2	1	0	1	0
PCSK2	proprotein convertase subtilisin/kexin type 2	1	0	0	1	NOPE	neighbor of Punc E11	1	0	1	0
PELI2	pellino homolog 2 (Drosophila)	1	0	0	1	NPTX1	neuronal pentraxin I	1	0	1	0
PHACTR2	phosphatase and actin regulator 2	1	0	0	1	NRN1	neuritin 1	1	0	1	0
PIK3CD	phosphoinositide-3-kinase, catalytic, delta polypeptide	1	0	0	1	NUAK1	NUAK family, SNF1-like kinase, 1	1	0	1	0
PTEN	phosphatase and tensin homolog (mutated in multiple advanced cancers 1)	1	0	0	1	PAFAH1B1	platelet-activating factor acetylhydrolase, isoform Ib, alpha subunit 45kDa	1	0	1	0
PTPN9	protein tyrosine phosphatase, non-receptor type 9	1	0	0	1	PAPOLA	poly(A) polymerase alpha	1	0	1	0
RAB11FIP3	RAB11 family interacting protein 3 (class II)	1	0	0	1	PAPOLB	poly(A) polymerase beta (testis specific)	1	0	1	0
RBM3	RNA binding motif (RNP1, RRM) protein 3	1	0	0	1	PHACTR2	phosphatase and actin regulator 2	1	0	1	0
RC3H1	ring finger and CCCH-type zinc finger domains 1	1	0	0	1	PKNOX1	PBX/knotted 1 homeobox 1	1	0	1	0
RGMB	RGM domain family, member B	1	0	0	1	PRKAG2	protein kinase, AMP-activated, gamma 2 non-catalytic subunit	1	0	1	0
RGS7BP	regulator of G-protein signaling 7 binding protein	1	0	0	1	RHBDL1	rhomboid, veinlet-like 1 (Drosophila)	1	0	1	0
SCML4	sex comb on midleg-like 4 (Drosophila)	1	0	0	1	RNF44	ring finger protein 44	1	0	1	0
SEC23IP	SEC23 interacting protein	1	0	0	1	RP5-1022P6.2	hypothetical protein KIAA1434	1	0	1	0
SEMA3F	sema domain, immunoglobulin domain (Ig), short basic domain, secreted, (semaphorin) 3F	1	0	0	1	RRBP1	ribosome binding protein 1 homolog 180kDa (dog)	1	0	1	0
SFRS12	splicing factor, arginine/serine-rich 12	1	0	0	1	RSBN1	round spermatid basic protein 1	1	0	1	0
SH3BGRL2	SH3 domain binding glutamic acid-rich protein like 2	1	0	0	1	SETD8	SET domain containing (lysine methyltransferase) 8	1	0	1	0
SLC10A7	solute carrier family 10 (sodium/bile acid cotransporter family), member 7	1	0	0	1	SLC2A3	solute carrier family 2 (facilitated glucose transporter), member 3	1	0	1	0
SLC12A8	solute carrier family 12 (potassium/chloride transporters), member 8	1	0	0	1	SLC4A4	solute carrier family 4, sodium bicarbonate cotransporter, member 4	1	0	1	0
SLC5A12	solute carrier family 5 (sodium/glucose cotransporter), member 12	1	0	0	1	SNX27	sorting nexin family member 27	1	0	1	0
SLC7A1	solute carrier family 7 (cationic amino acid transporter, y+ system), member 1	1	0	0	1	SORBS1	sorbin and SH3 domain containing 1	1	0	1	0
SMC1A	structural maintenance of chromosomes 1A	1	0	0	1	SOX17	SRY (sex determining region Y)-box 17	1	0	1	0
SPTLC3	serine palmitoyltransferase, long chain base subunit 3	1	0	0	1	SPG11	spastic paraplegia 11 (autosomal recessive)	1	0	1	0
TDRKH	tudor and KH domain containing	1	0	0	1	SRF	serum response factor (c-fos serum response element-binding transcription factor)	1	0	1	0
TEAD1	TEA domain family member 1 (SV40 transcriptional enhancer factor)	1	0	0	1	STX16	syntaxin 16	1	0	1	0
TIMP3	TIMP metallopeptidase inhibitor 3 (Sorsby fundus dystrophy, pseudoinflammatory)	1	0	0	1	SYNC1	syncoilin, intermediate filament 1	1	0	1	0
TMEM133	transmembrane protein 133	1	0	0	1	TMEM170B	transmembrane protein 170B	1	0	1	0
TRIM3	tripartite motif-containing 3	1	0	0	1	TNRC6B	trinucleotide repeat containing 6B	1	0	1	0
TRIOBP	TRIO and F-actin binding protein	1	0	0	1	TP53INP1	tumor protein p53 inducible nuclear protein 1	1	0	1	0
UBE2B	ubiquitin-conjugating enzyme E2B (RAD6 homolog)	1	0	0	1	USP24	ubiquitin specific peptidase 24	1	0	1	0
ULK1	unc-51-like kinase 1 (C. elegans)	1	0	0	1	VASH1	vasohibin 1	1	0	1	0
USP37	ubiquitin specific peptidase 37	1	0	0	1	WDR43	WD repeat domain 43	1	0	1	0
WWC3	WWC family member 3	1	0	0	1	XPO1	exportin 1 (CRM1 homolog, yeast)	1	0	1	0
YAF2	YY1 associated factor 2	1	0	0	1	XRCC4	X-ray repair complementing defective repair in Chinese hamster cells 4	1	0	1	0
ZC3H7B	zinc finger CCCH-type containing 7B	1	0	0	1	YWHAZ	tyrosine 3-monooxygenase/tryptophan 5-monooxygenase activation protein, zeta polypeptide	1	0	1	0
						ZFAND3	zinc finger, AN1-type domain 3	1	0	1	0
						BCL2L14	BCL2-like 14 (apoptosis facilitator)	1	0	0	1
						CYP26B1	cytochrome P450, family 26, subfamily B, polypeptide 1	1	0	0	1
						FAM84B	family with sequence similarity 84, member B	1	0	0	1
						FBN1	fibrillin 1	1	0	0	1
						FGF7	fibroblast growth factor 7 (keratinocyte growth factor)	1	0	0	1
						HMGB1	high-mobility group box 1	1	0	0	1
						HMGCS1	3-hydroxy-3-methylglutaryl-Coenzyme A synthase 1 (soluble)	1	0	0	1
						HNRNPU	heterogeneous nuclear ribonucleoprotein U (scaffold attachment factor A)	1	0	0	1
						IMPAD1	inositol monophosphatase domain containing 1	1	0	0	1
						MAP9	microtubule-associated protein 9	1	0	0	1
						MEF2D	myocyte enhancer factor 2D	1	0	0	1
						MEMO1	mediator of cell motility 1	1	0	0	1
						NLGN1	neuroligin 1	1	0	0	1
						PBRM1	polybromo 1	1	0	0	1
						PCDH18	protocadherin 18	1	0	0	1
						PCDHA1	protocadherin alpha 1	1	0	0	1
						PCDHA10	protocadherin alpha 10	1	0	0	1
						PCDHA11	protocadherin alpha 11	1	0	0	1
						PCDHA12	protocadherin alpha 12	1	0	0	1
						PCDHA13	protocadherin alpha 13	1	0	0	1
						PCDHA2	protocadherin alpha 2	1	0	0	1
						PCDHA3	protocadherin alpha 3	1	0	0	1
						PCDHA4	protocadherin alpha 4	1	0	0	1
						PCDHA5	protocadherin alpha 5	1	0	0	1
						PCDHA6	protocadherin alpha 6	1	0	0	1
						PCDHA7	protocadherin alpha 7	1	0	0	1
						PCDHA8	protocadherin alpha 8	1	0	0	1
						PCDHAC1	protocadherin alpha subfamily C, 1	1	0	0	1
						PCDHAC2	protocadherin alpha subfamily C, 2	1	0	0	1
						RBM15	RNA binding motif protein 15	1	0	0	1
						RBM3	RNA binding motif (RNP1, RRM) protein 3	1	0	0	1
						RGS7BP	regulator of G-protein signaling 7 binding protein	1	0	0	1
						SET	SET nuclear oncogene	1	0	0	1
						SYNCRIP	synaptotagmin binding, cytoplasmic RNA interacting protein	1	0	0	1
						TEAD1	TEA domain family member 1 (SV40 transcriptional enhancer factor)	1	0	0	1
						TFAP2B	transcription factor AP-2 beta (activating enhancer binding protein 2 beta)	1	0	0	1
						UBE2K	ubiquitin-conjugating enzyme E2K (UBC1 homolog, yeast)	1	0	0	1
						ZFHX4	zinc finger homeobox 4	1	0	0	1
The official symbol and name of each target is shown, as well as the number of different conserved target sites. HPV16-miR-H1 has 137 conserved targets and HPV16-miR-H2 has 176 conserved targets.
